# Supplementary material for: Strict retroelement regulation is frequently lost following cancer transformation and generates a promising reservoir of cancer biomarkers
Source: Mob DNA. 2025 Oct 3;16:37. doi: 10.1186/s13100-025-00376-7 (PMC12495673; doi:10.1186/s13100-025-00376-7)
Supplement: Supplementary file 2 — Supplementary Material 2: Supplemental tables: Excel file containing additional information too large to fit in a PDF, Supplemental Tables S1-S19 [file 13100_2025_376_MOESM2_ESM.xlsx]

## Sheet: Supplemental Table_S1
Supplemental Table S1. Comparison of Protein-Coding Gene and Retroelement Detectability via Total and PolyA RNA-seq
Detectable Protein-Coding Genes		Shared and Distinct Protein-Coding Genes			Detectable Retroelements		Shared and Distinct Retroelements
Detectable via Total	Detectable via PolyA	Shared	Total-Specific	PolyA-Specific	Detectable via Total	Detectable via PolyA	Shared	Total-Specific	PolyA-Specific
ENSG00000000003.15	ENSG00000000003.15	ENSG00000000003.15	ENSG00000048545.16	ENSG00000091010.6	ERV316A3_10p11.21e	ERV316A3_10p11.21e	ERV316A3_10p11.21e	ERV316A3_10p11.21f	ERV316A3_15q13.3a
ENSG00000000005.6	ENSG00000000005.6	ENSG00000000005.6	ENSG00000058673.17	ENSG00000104889.7	ERV316A3_10p11.21f	ERV316A3_10p12.31	ERV316A3_10p12.31	ERV316A3_10p11.22a	ERV316A3_22q13.31b
ENSG00000000419.13	ENSG00000000419.13	ENSG00000000419.13	ENSG00000074771.4	ENSG00000120094.9	ERV316A3_10p11.22a	ERV316A3_10p14b	ERV316A3_10p14b	ERV316A3_10p11.22c	ERV316A3_9q34.3b
ENSG00000000457.14	ENSG00000000457.14	ENSG00000000457.14	ENSG00000075290.8	ENSG00000120952.4	ERV316A3_10p11.22c	ERV316A3_10p15.1a	ERV316A3_10p15.1a	ERV316A3_10p11.22d	ERVL_1p32.2a
ENSG00000000460.17	ENSG00000000460.17	ENSG00000000460.17	ENSG00000075388.4	ENSG00000123569.8	ERV316A3_10p11.22d	ERV316A3_10q11.21c	ERV316A3_10q11.21c	ERV316A3_10p12.2	ERVLB4_13q21.32c
ENSG00000000938.13	ENSG00000000938.13	ENSG00000000938.13	ENSG00000101890.5	ENSG00000125861.16	ERV316A3_10p12.2	ERV316A3_10q22.3d	ERV316A3_10q22.3d	ERV316A3_10p14c	ERVLB4_18p11.32c
ENSG00000000971.16	ENSG00000000971.16	ENSG00000000971.16	ENSG00000102313.9	ENSG00000130385.6	ERV316A3_10p12.31	ERV316A3_10q23.2a	ERV316A3_10q23.2a	ERV316A3_10q11.22b	ERVLB4_22q13.32b
ENSG00000001036.14	ENSG00000001036.14	ENSG00000001036.14	ENSG00000105507.3	ENSG00000130711.5	ERV316A3_10p14b	ERV316A3_10q23.2b	ERV316A3_10q23.2b	ERV316A3_10q11.23c	ERVLB4_8p23.3
ENSG00000001084.13	ENSG00000001084.13	ENSG00000001084.13	ENSG00000106128.19	ENSG00000131808.11	ERV316A3_10p14c	ERV316A3_10q26.12	ERV316A3_10q26.12	ERV316A3_10q21.1b	ERVLE_12p13.1b
ENSG00000001167.14	ENSG00000001167.14	ENSG00000001167.14	ENSG00000106410.15	ENSG00000148386.9	ERV316A3_10p15.1a	ERV316A3_11p15.4a	ERV316A3_11p15.4a	ERV316A3_10q21.2b	ERVLE_12p13.31d
ENSG00000001460.18	ENSG00000001460.18	ENSG00000001460.18	ENSG00000107187.17	ENSG00000151577.13	ERV316A3_10q11.21c	ERV316A3_11p15.4i	ERV316A3_11p15.4i	ERV316A3_10q21.3	ERVLE_15q24.3c
ENSG00000001461.17	ENSG00000001461.17	ENSG00000001461.17	ENSG00000109851.7	ENSG00000160973.8	ERV316A3_10q11.22b	ERV316A3_11q13.1a	ERV316A3_11q13.1a	ERV316A3_10q22.1a	ERVLE_1p32.1
ENSG00000001497.18	ENSG00000001497.18	ENSG00000001497.18	ENSG00000111704.11	ENSG00000167774.2	ERV316A3_10q11.23c	ERV316A3_11q13.3	ERV316A3_11q13.3	ERV316A3_10q22.1b	ERVLE_1q32.2c
ENSG00000001561.7	ENSG00000001561.7	ENSG00000001561.7	ENSG00000114124.2	ENSG00000168515.3	ERV316A3_10q21.1b	ERV316A3_11q25a	ERV316A3_11q25a	ERV316A3_10q22.3b	ERVLE_20q13.33b
ENSG00000001617.12	ENSG00000001617.12	ENSG00000001617.12	ENSG00000116726.5	ENSG00000168582.5	ERV316A3_10q21.2b	ERV316A3_12p11.23b	ERV316A3_12p11.23b	ERV316A3_10q22.3c	ERVLE_8q24.3h
ENSG00000001626.16	ENSG00000001626.16	ENSG00000001626.16	ENSG00000116783.15	ENSG00000169840.5	ERV316A3_10q21.3	ERV316A3_12p12.3b	ERV316A3_12p12.3b	ERV316A3_10q23.31a	ERVLE_9q34.2
ENSG00000001629.10	ENSG00000001629.10	ENSG00000001629.10	ENSG00000118491.10	ENSG00000170279.3	ERV316A3_10q22.1a	ERV316A3_12p12.3c	ERV316A3_12p12.3c	ERV316A3_10q23.31b	HERVFH19_2q37.3
ENSG00000001630.17	ENSG00000001630.17	ENSG00000001630.17	ENSG00000118972.3	ENSG00000170374.6	ERV316A3_10q22.1b	ERV316A3_12p12.3d	ERV316A3_12p12.3d	ERV316A3_10q23.33	HERVFH21_16p11.2
ENSG00000001631.16	ENSG00000001631.16	ENSG00000001631.16	ENSG00000120341.18	ENSG00000171446.7	ERV316A3_10q22.3b	ERV316A3_12q14.1e	ERV316A3_12q14.1e	ERV316A3_10q24.2	HERVFH21_Xq11.2a
ENSG00000002016.18	ENSG00000002016.18	ENSG00000002016.18	ENSG00000120500.18	ENSG00000174876.16	ERV316A3_10q22.3c	ERV316A3_12q21.33e	ERV316A3_12q21.33e	ERV316A3_10q25.1d	HERVFH21_Xq11.2b
ENSG00000002330.14	ENSG00000002330.14	ENSG00000002330.14	ENSG00000121211.8	ENSG00000177023.2	ERV316A3_10q22.3d	ERV316A3_12q24.13	ERV316A3_12q24.13	ERV316A3_10q25.1e	HERVH_10q23.31c
ENSG00000002549.12	ENSG00000002549.12	ENSG00000002549.12	ENSG00000121314.3	ENSG00000177468.7	ERV316A3_10q23.2a	ERV316A3_13q14.11a	ERV316A3_13q14.11a	ERV316A3_10q25.1h	HERVH_10q23.32
ENSG00000002586.20	ENSG00000002586.20	ENSG00000002586.20	ENSG00000121377.2	ENSG00000178586.5	ERV316A3_10q23.2b	ERV316A3_13q14.13	ERV316A3_13q14.13	ERV316A3_10q25.1j	HERVH_10q24.31b
ENSG00000002587.10	ENSG00000002587.10	ENSG00000002587.10	ENSG00000121381.4	ENSG00000178928.8	ERV316A3_10q23.31a	ERV316A3_13q21.32c	ERV316A3_13q21.32c	ERV316A3_10q25.1k	HERVH_11q14.1b
ENSG00000002726.21	ENSG00000002726.21	ENSG00000002726.21	ENSG00000121853.4	ENSG00000180042.5	ERV316A3_10q23.31b	ERV316A3_13q31.3c	ERV316A3_13q31.3c	ERV316A3_10q25.2b	HERVH_11q14.1g
ENSG00000002745.13	ENSG00000002745.13	ENSG00000002745.13	ENSG00000124091.9	ENSG00000180988.2	ERV316A3_10q23.33	ERV316A3_13q32.1b	ERV316A3_13q32.1b	ERV316A3_10q25.3b	HERVH_11q24.1b
ENSG00000002746.15	ENSG00000002746.15	ENSG00000002746.15	ENSG00000125780.12	ENSG00000182187.4	ERV316A3_10q24.2	ERV316A3_13q32.3	ERV316A3_13q32.3	ERV316A3_10q25.3c	HERVH_12p11.22a
ENSG00000002822.15	ENSG00000002822.15	ENSG00000002822.15	ENSG00000126251.6	ENSG00000182196.13	ERV316A3_10q25.1d	ERV316A3_13q33.2	ERV316A3_13q33.2	ERV316A3_10q26.13	HERVH_12p13.31c
ENSG00000002834.18	ENSG00000002834.18	ENSG00000002834.18	ENSG00000126952.17	ENSG00000182393.3	ERV316A3_10q25.1e	ERV316A3_14q21.1b	ERV316A3_14q21.1b	ERV316A3_11p12b	HERVH_13q13.3b
ENSG00000002919.15	ENSG00000002919.15	ENSG00000002919.15	ENSG00000129007.14	ENSG00000183560.9	ERV316A3_10q25.1h	ERV316A3_14q21.3c	ERV316A3_14q21.3c	ERV316A3_11p13a	HERVH_13q14.11a
ENSG00000002933.9	ENSG00000002933.9	ENSG00000002933.9	ENSG00000130383.7	ENSG00000183638.6	ERV316A3_10q25.1j	ERV316A3_14q24.2a	ERV316A3_14q24.2a	ERV316A3_11p13b	HERVH_14q11.2a
ENSG00000003056.8	ENSG00000003056.8	ENSG00000003056.8	ENSG00000131233.10	ENSG00000186226.9	ERV316A3_10q25.1k	ERV316A3_14q31.1b	ERV316A3_14q31.1b	ERV316A3_11p13c	HERVH_14q24.2a
ENSG00000003096.14	ENSG00000003096.14	ENSG00000003096.14	ENSG00000135747.11	ENSG00000186766.8	ERV316A3_10q25.2b	ERV316A3_15q13.3a	ERV316A3_15q14a	ERV316A3_11p14.3a	HERVH_14q32.31b
ENSG00000003137.8	ENSG00000003137.8	ENSG00000003137.8	ENSG00000137804.14	ENSG00000186790.6	ERV316A3_10q25.3b	ERV316A3_15q14a	ERV316A3_15q21.2a	ERV316A3_11p15.2a	HERVH_15q26.1c
ENSG00000003147.19	ENSG00000003147.19	ENSG00000003147.19	ENSG00000138684.9	ENSG00000186860.5	ERV316A3_10q25.3c	ERV316A3_15q21.2a	ERV316A3_16p12.1	ERV316A3_11p15.3	HERVH_17q12
ENSG00000003249.15	ENSG00000003249.15	ENSG00000003249.15	ENSG00000139223.4	ENSG00000186971.3	ERV316A3_10q26.12	ERV316A3_16p12.1	ERV316A3_17q12d	ERV316A3_11p15.4g	HERVH_17q25.1c
ENSG00000003393.15	ENSG00000003393.15	ENSG00000003393.15	ENSG00000141086.18	ENSG00000187223.4	ERV316A3_10q26.13	ERV316A3_17q12d	ERV316A3_17q12e	ERV316A3_11p15.4j	HERVH_19q12
ENSG00000003400.15	ENSG00000003400.15	ENSG00000003400.15	ENSG00000141979.4	ENSG00000187682.2	ERV316A3_11p12b	ERV316A3_17q12e	ERV316A3_18q11.2c	ERV316A3_11p15.4k	HERVH_19q13.32e
ENSG00000003402.20	ENSG00000003402.20	ENSG00000003402.20	ENSG00000143801.18	ENSG00000188155.11	ERV316A3_11p13a	ERV316A3_18q11.2c	ERV316A3_18q22.3e	ERV316A3_11q12.1a	HERVH_1p32.3b
ENSG00000003436.16	ENSG00000003436.16	ENSG00000003436.16	ENSG00000146378.6	ENSG00000188199.10	ERV316A3_11p13b	ERV316A3_18q22.3e	ERV316A3_19q13.2	ERV316A3_11q12.3	HERVH_20p13c
ENSG00000003509.16	ENSG00000003509.16	ENSG00000003509.16	ENSG00000147262.4	ENSG00000188770.10	ERV316A3_11p13c	ERV316A3_19q13.2	ERV316A3_1p31.3f	ERV316A3_11q14.1a	HERVH_22q12.1
ENSG00000003756.17	ENSG00000003756.17	ENSG00000003756.17	ENSG00000147869.5	ENSG00000188937.6	ERV316A3_11p14.3a	ERV316A3_1p31.3f	ERV316A3_1p32.1a	ERV316A3_11q14.1b	HERVH_2p24.2
ENSG00000003987.14	ENSG00000003987.14	ENSG00000003987.14	ENSG00000147873.5	ENSG00000188991.3	ERV316A3_11p15.2a	ERV316A3_1p32.1a	ERV316A3_1p32.3b	ERV316A3_11q14.3a	HERVH_2p24.3a
ENSG00000003989.18	ENSG00000003989.18	ENSG00000003989.18	ENSG00000148136.5	ENSG00000197487.9	ERV316A3_11p15.3	ERV316A3_1p32.3b	ERV316A3_1p36.22a	ERV316A3_11q14.3b	HERVH_3p22.2a
ENSG00000004059.11	ENSG00000004059.11	ENSG00000004059.11	ENSG00000149300.10	ENSG00000197587.11	ERV316A3_11p15.4a	ERV316A3_1p36.22a	ERV316A3_1p36.22b	ERV316A3_11q14.3c	HERVH_3q21.3a
ENSG00000004139.14	ENSG00000004139.14	ENSG00000004139.14	ENSG00000151379.4	ENSG00000197838.5	ERV316A3_11p15.4g	ERV316A3_1p36.22b	ERV316A3_1q21.2	ERV316A3_11q14.3d	HERVH_3q26.1c
ENSG00000004142.12	ENSG00000004142.12	ENSG00000004142.12	ENSG00000152592.14	ENSG00000198443.6	ERV316A3_11p15.4i	ERV316A3_1q21.2	ERV316A3_1q21.3b	ERV316A3_11q21a	HERVH_3q26.33c
ENSG00000004399.13	ENSG00000004399.13	ENSG00000004399.13	ENSG00000153230.4	ENSG00000198965.4	ERV316A3_11p15.4j	ERV316A3_1q21.3b	ERV316A3_1q24.2a	ERV316A3_11q21c	HERVH_3q27.3c
ENSG00000004455.17	ENSG00000004455.17	ENSG00000004455.17	ENSG00000162621.7	ENSG00000204657.4	ERV316A3_11p15.4k	ERV316A3_1q24.2a	ERV316A3_1q32.2a	ERV316A3_11q22.1d	HERVH_3q28a
ENSG00000004468.13	ENSG00000004468.13	ENSG00000004468.13	ENSG00000162727.3	ENSG00000204880.8	ERV316A3_11q12.1a	ERV316A3_1q32.2a	ERV316A3_1q42.12a	ERV316A3_11q22.1f	HERVH_4q13.2
ENSG00000004478.8	ENSG00000004478.8	ENSG00000004478.8	ENSG00000163352.5	ENSG00000204913.6	ERV316A3_11q12.3	ERV316A3_1q42.12a	ERV316A3_1q43e	ERV316A3_11q22.1g	HERVH_4q28.3i
ENSG00000004487.17	ENSG00000004487.17	ENSG00000004487.17	ENSG00000165204.3	ENSG00000205439.10	ERV316A3_11q13.1a	ERV316A3_1q43e	ERV316A3_1q44c	ERV316A3_11q22.1i	HERVH_4q31.21b
ENSG00000004534.15	ENSG00000004534.15	ENSG00000004534.15	ENSG00000166363.5	ENSG00000205857.2	ERV316A3_11q13.3	ERV316A3_1q44c	ERV316A3_20p11.21	ERV316A3_11q22.1l	HERVH_5q32b
ENSG00000004660.15	ENSG00000004660.15	ENSG00000004660.15	ENSG00000166368.2	ENSG00000205864.1	ERV316A3_11q14.1a	ERV316A3_20p11.21	ERV316A3_20p13	ERV316A3_11q22.3a	HERVH_5q35.1a
ENSG00000004700.16	ENSG00000004700.16	ENSG00000004700.16	ENSG00000167104.11	ENSG00000205922.5	ERV316A3_11q14.1b	ERV316A3_20p13	ERV316A3_20q13.12	ERV316A3_11q22.3b	HERVH_6p21.1
ENSG00000004766.17	ENSG00000004766.17	ENSG00000004766.17	ENSG00000167131.17	ENSG00000206150.4	ERV316A3_11q14.3a	ERV316A3_20q13.12	ERV316A3_20q13.33b	ERV316A3_11q22.3c	HERVH_6p21.32
ENSG00000004776.13	ENSG00000004776.13	ENSG00000004776.13	ENSG00000167355.8	ENSG00000206549.13	ERV316A3_11q14.3b	ERV316A3_20q13.33b	ERV316A3_21q21.1e	ERV316A3_11q22.3d	HERVH_6p22.3d
ENSG00000004777.18	ENSG00000004777.18	ENSG00000004777.18	ENSG00000167359.8	ENSG00000212721.4	ERV316A3_11q14.3c	ERV316A3_21q21.1e	ERV316A3_21q21.2g	ERV316A3_11q23.1d	HERVH_6p25.1
ENSG00000004779.10	ENSG00000004779.10	ENSG00000004779.10	ENSG00000168158.4	ENSG00000212722.7	ERV316A3_11q14.3d	ERV316A3_21q21.2g	ERV316A3_21q22.11b	ERV316A3_11q23.2	HERVH_7p14.3e
ENSG00000004799.8	ENSG00000004799.8	ENSG00000004799.8	ENSG00000168418.7	ENSG00000212899.3	ERV316A3_11q21a	ERV316A3_21q22.11b	ERV316A3_21q22.3b	ERV316A3_11q23.3e	HERVH_7q31.1c
ENSG00000004809.14	ENSG00000004809.14	ENSG00000004809.14	ENSG00000169208.3	ENSG00000213780.11	ERV316A3_11q21c	ERV316A3_21q22.3b	ERV316A3_21q22.3c	ERV316A3_11q23.3f	HERVH_8q22.2
ENSG00000004838.14	ENSG00000004838.14	ENSG00000004838.14	ENSG00000169214.4	ENSG00000215474.8	ERV316A3_11q22.1d	ERV316A3_21q22.3c	ERV316A3_21q22.3d	ERV316A3_11q24.1	HERVH_8q22.3b
ENSG00000004846.16	ENSG00000004846.16	ENSG00000004846.16	ENSG00000169484.4	ENSG00000224712.12	ERV316A3_11q22.1f	ERV316A3_21q22.3d	ERV316A3_21q22.3e	ERV316A3_11q24.2	HERVH_Xq13.1a
ENSG00000004848.8	ENSG00000004848.8	ENSG00000004848.8	ENSG00000170925.3	ENSG00000228570.7	ERV316A3_11q22.1g	ERV316A3_21q22.3e	ERV316A3_22q11.22c	ERV316A3_11q25b	HERVH_Xq13.1b
ENSG00000004864.14	ENSG00000004864.14	ENSG00000004864.14	ENSG00000170953.3	ENSG00000232237.3	ERV316A3_11q22.1i	ERV316A3_22q11.22c	ERV316A3_22q12.3b	ERV316A3_12p11.22a	HERVH_Xq22.2b
ENSG00000004866.22	ENSG00000004866.22	ENSG00000004866.22	ENSG00000171014.2	ENSG00000233232.7	ERV316A3_11q22.1l	ERV316A3_22q12.3b	ERV316A3_22q13.1	ERV316A3_12p11.22b	HERVH_Xq22.2c
ENSG00000004897.12	ENSG00000004897.12	ENSG00000004897.12	ENSG00000171097.14	ENSG00000238074.5	ERV316A3_11q22.3a	ERV316A3_22q13.1	ERV316A3_22q13.31a	ERV316A3_12p11.23a	HERVH_Xq23k
ENSG00000004939.15	ENSG00000004939.15	ENSG00000004939.15	ENSG00000171180.3	ENSG00000240871.5	ERV316A3_11q22.3b	ERV316A3_22q13.31a	ERV316A3_22q13.33a	ERV316A3_12p11.23c	HERVH48_7p15.2
ENSG00000004948.16	ENSG00000004948.16	ENSG00000004948.16	ENSG00000171487.15	ENSG00000248592.7	ERV316A3_11q22.3c	ERV316A3_22q13.31b	ERV316A3_22q13.33b	ERV316A3_12p12.1a	HERVI_7q33a
ENSG00000004961.15	ENSG00000004961.15	ENSG00000004961.15	ENSG00000171815.6	ENSG00000251503.8	ERV316A3_11q22.3d	ERV316A3_22q13.33a	ERV316A3_2p16.1a	ERV316A3_12p12.1b	HERVIP10F_1p36.33
ENSG00000004975.12	ENSG00000004975.12	ENSG00000004975.12	ENSG00000172014.12	ENSG00000260458.3	ERV316A3_11q23.1d	ERV316A3_22q13.33b	ERV316A3_2p16.1e	ERV316A3_12p12.3a	HERVL_9q22.32
ENSG00000005001.10	ENSG00000005001.10	ENSG00000005001.10	ENSG00000172650.14	ENSG00000267281.2	ERV316A3_11q23.2	ERV316A3_2p16.1a	ERV316A3_2p22.3c	ERV316A3_12p12.3e	HERVL18_Xq28
ENSG00000005007.13	ENSG00000005007.13	ENSG00000005007.13	ENSG00000173080.6	ENSG00000268916.6	ERV316A3_11q23.3e	ERV316A3_2p16.1e	ERV316A3_2p24.1a	ERV316A3_12p13.33	HERVL40_14q11.2b
ENSG00000005020.13	ENSG00000005020.13	ENSG00000005020.13	ENSG00000173431.2	ENSG00000274252.1	ERV316A3_11q23.3f	ERV316A3_2p22.3c	ERV316A3_2p24.3b	ERV316A3_12q14.1d	HERVL66_19p13.11c
ENSG00000005022.6	ENSG00000005022.6	ENSG00000005022.6	ENSG00000174417.3	ENSG00000274419.6	ERV316A3_11q24.1	ERV316A3_2p24.1a	ERV316A3_2p25.1a	ERV316A3_12q14.3a	HERVL74_6p25.2
ENSG00000005059.16	ENSG00000005059.16	ENSG00000005059.16	ENSG00000174948.6	ENSG00000277322.1	ERV316A3_11q24.2	ERV316A3_2p24.3b	ERV316A3_2q12.3d	ERV316A3_12q14.3b	HML5_19p12d
ENSG00000005073.6	ENSG00000005073.6	ENSG00000005073.6	ENSG00000175514.2	ENSG00000277865.4	ERV316A3_11q25a	ERV316A3_2p25.1a	ERV316A3_2q14.1c	ERV316A3_12q21.2	L1FLnI_11q12.1u
ENSG00000005075.15	ENSG00000005075.15	ENSG00000005075.15	ENSG00000177151.5	ENSG00000282872.2	ERV316A3_11q25b	ERV316A3_2q12.3d	ERV316A3_2q21.2b	ERV316A3_12q21.33f	L1FLnI_14q32.13a
ENSG00000005100.13	ENSG00000005100.13	ENSG00000005100.13	ENSG00000177275.4	ENSG00000283594.1	ERV316A3_12p11.22a	ERV316A3_2q14.1c	ERV316A3_2q22.2b	ERV316A3_12q21.33g	L1FLnI_18q23g
ENSG00000005102.14	ENSG00000005102.14	ENSG00000005102.14	ENSG00000179172.10	ENSG00000284704.1	ERV316A3_12p11.22b	ERV316A3_2q21.2b	ERV316A3_2q22.3a	ERV316A3_12q21.33h	L1FLnI_1p31.3a
ENSG00000005108.16	ENSG00000005108.16	ENSG00000005108.16	ENSG00000179468.5		ERV316A3_12p11.23a	ERV316A3_2q22.2b	ERV316A3_2q33.1h	ERV316A3_12q21.33i	L1FLnI_1q23.2f
ENSG00000005156.12	ENSG00000005156.12	ENSG00000005156.12	ENSG00000180090.5		ERV316A3_12p11.23b	ERV316A3_2q22.3a	ERV316A3_2q35e	ERV316A3_12q21.33j	L1FLnI_1q23.3f
ENSG00000005175.10	ENSG00000005175.10	ENSG00000005175.10	ENSG00000180245.7		ERV316A3_12p11.23c	ERV316A3_2q33.1h	ERV316A3_2q35f	ERV316A3_12q21.33k	L1FLnI_1q24.1a
ENSG00000005187.12	ENSG00000005187.12	ENSG00000005187.12	ENSG00000180872.7		ERV316A3_12p12.1a	ERV316A3_2q35e	ERV316A3_2q36.2	ERV316A3_12q23.1	L1FLnI_22q11.22b
ENSG00000005189.20	ENSG00000005189.20	ENSG00000005189.20	ENSG00000181001.3		ERV316A3_12p12.1b	ERV316A3_2q35f	ERV316A3_2q37.1a	ERV316A3_12q23.2a	L1FLnI_2q24.2p
ENSG00000005194.15	ENSG00000005194.15	ENSG00000005194.15	ENSG00000181009.5		ERV316A3_12p12.3a	ERV316A3_2q36.2	ERV316A3_3p25.2a	ERV316A3_12q23.2b	L1FLnI_4q21.21h
ENSG00000005206.17	ENSG00000005206.17	ENSG00000005206.17	ENSG00000181017.6		ERV316A3_12p12.3b	ERV316A3_2q37.1a	ERV316A3_3q13.12c	ERV316A3_12q23.3a	L1FLnI_6q23.2r
ENSG00000005238.20	ENSG00000005238.20	ENSG00000005238.20	ENSG00000181023.8		ERV316A3_12p12.3c	ERV316A3_3p25.2a	ERV316A3_3q27.1a	ERV316A3_12q23.3b	L1FLnI_Xq11.2z
ENSG00000005243.10	ENSG00000005243.10	ENSG00000005243.10	ENSG00000181518.4		ERV316A3_12p12.3d	ERV316A3_3q13.12c	ERV316A3_3q27.3a	ERV316A3_12q24.11	L1FLnI_Xq21.1yc
ENSG00000005249.13	ENSG00000005249.13	ENSG00000005249.13	ENSG00000181616.9		ERV316A3_12p12.3e	ERV316A3_3q27.1a	ERV316A3_3q27.3c	ERV316A3_12q24.21	MER101_22q13.1
ENSG00000005302.19	ENSG00000005302.19	ENSG00000005302.19	ENSG00000181963.5		ERV316A3_12p13.33	ERV316A3_3q27.3a	ERV316A3_3q29	ERV316A3_12q24.32b	MER34B_5q35.1
ENSG00000005339.15	ENSG00000005339.15	ENSG00000005339.15	ENSG00000182111.9		ERV316A3_12q14.1d	ERV316A3_3q27.3c	ERV316A3_4p15.1b	ERV316A3_12q24.32d	MER34B_7q11.23c
ENSG00000005379.17	ENSG00000005379.17	ENSG00000005379.17	ENSG00000182170.3		ERV316A3_12q14.1e	ERV316A3_3q29	ERV316A3_4p15.1c	ERV316A3_12q24.33	MER4_13q12.12d
ENSG00000005381.8	ENSG00000005381.8	ENSG00000005381.8	ENSG00000182334.3		ERV316A3_12q14.3a	ERV316A3_4p15.1b	ERV316A3_4p15.32b	ERV316A3_13q12.12b	MER4_1q21.3
ENSG00000005421.9	ENSG00000005421.9	ENSG00000005421.9	ENSG00000182447.4		ERV316A3_12q14.3b	ERV316A3_4p15.1c	ERV316A3_4p16.1a	ERV316A3_13q12.13a	MER4_9q31.3a
ENSG00000005436.14	ENSG00000005436.14	ENSG00000005436.14	ENSG00000182631.7		ERV316A3_12q21.2	ERV316A3_4p15.32b	ERV316A3_4q13.1j	ERV316A3_13q12.13b	MER61_Xq21.31a
ENSG00000005448.17	ENSG00000005448.17	ENSG00000005448.17	ENSG00000182783.5		ERV316A3_12q21.33e	ERV316A3_4p16.1a	ERV316A3_4q21.1a	ERV316A3_13q12.13c
ENSG00000005469.12	ENSG00000005469.12	ENSG00000005469.12	ENSG00000183251.4		ERV316A3_12q21.33f	ERV316A3_4q13.1j	ERV316A3_4q25b	ERV316A3_13q13.1b
ENSG00000005471.19	ENSG00000005471.19	ENSG00000005471.19	ENSG00000183269.5		ERV316A3_12q21.33g	ERV316A3_4q21.1a	ERV316A3_4q26k	ERV316A3_13q13.3a
ENSG00000005483.21	ENSG00000005483.21	ENSG00000005483.21	ENSG00000183303.2		ERV316A3_12q21.33h	ERV316A3_4q25b	ERV316A3_4q31.23c	ERV316A3_13q13.3b
ENSG00000005486.17	ENSG00000005486.17	ENSG00000005486.17	ENSG00000183310.3		ERV316A3_12q21.33i	ERV316A3_4q26k	ERV316A3_4q35.2b	ERV316A3_13q13.3c
ENSG00000005513.10	ENSG00000005513.10	ENSG00000005513.10	ENSG00000183889.12		ERV316A3_12q21.33j	ERV316A3_4q31.23c	ERV316A3_4q35.2c	ERV316A3_13q13.3e
ENSG00000005700.15	ENSG00000005700.15	ENSG00000005700.15	ENSG00000184210.6		ERV316A3_12q21.33k	ERV316A3_4q35.2b	ERV316A3_4q35.2d	ERV316A3_13q14.11b
ENSG00000005801.18	ENSG00000005801.18	ENSG00000005801.18	ENSG00000184478.7		ERV316A3_12q23.1	ERV316A3_4q35.2c	ERV316A3_5p14.1e	ERV316A3_13q14.3a
ENSG00000005810.18	ENSG00000005810.18	ENSG00000005810.18	ENSG00000184933.5		ERV316A3_12q23.2a	ERV316A3_4q35.2d	ERV316A3_5p14.2a	ERV316A3_13q14.3b
ENSG00000005812.11	ENSG00000005812.11	ENSG00000005812.11	ENSG00000185758.9		ERV316A3_12q23.2b	ERV316A3_5p14.1e	ERV316A3_5q11.2h	ERV316A3_13q21.1b
ENSG00000005844.19	ENSG00000005844.19	ENSG00000005844.19	ENSG00000185899.1		ERV316A3_12q23.3a	ERV316A3_5p14.2a	ERV316A3_5q13.3b	ERV316A3_13q21.1c
ENSG00000005882.12	ENSG00000005882.12	ENSG00000005882.12	ENSG00000185974.7		ERV316A3_12q23.3b	ERV316A3_5q11.2h	ERV316A3_5q14.3a	ERV316A3_13q21.31b
ENSG00000005884.18	ENSG00000005884.18	ENSG00000005884.18	ENSG00000186190.7		ERV316A3_12q24.11	ERV316A3_5q13.3b	ERV316A3_5q14.3e	ERV316A3_13q21.32d
ENSG00000005889.16	ENSG00000005889.16	ENSG00000005889.16	ENSG00000186912.6		ERV316A3_12q24.13	ERV316A3_5q14.3a	ERV316A3_5q21.1a	ERV316A3_13q21.32e
ENSG00000005893.16	ENSG00000005893.16	ENSG00000005893.16	ENSG00000187258.14		ERV316A3_12q24.21	ERV316A3_5q14.3e	ERV316A3_5q21.2b	ERV316A3_13q22.3a
ENSG00000005961.19	ENSG00000005961.19	ENSG00000005961.19	ENSG00000187527.11		ERV316A3_12q24.32b	ERV316A3_5q21.1a	ERV316A3_5q21.2c	ERV316A3_13q31.1a
ENSG00000005981.13	ENSG00000005981.13	ENSG00000005981.13	ENSG00000187553.10		ERV316A3_12q24.32d	ERV316A3_5q21.2b	ERV316A3_5q23.3a	ERV316A3_13q31.2a
ENSG00000006007.12	ENSG00000006007.12	ENSG00000006007.12	ENSG00000187612.1		ERV316A3_12q24.33	ERV316A3_5q21.2c	ERV316A3_5q35.2a	ERV316A3_13q31.3b
ENSG00000006015.18	ENSG00000006015.18	ENSG00000006015.18	ENSG00000188124.3		ERV316A3_13q12.12b	ERV316A3_5q23.3a	ERV316A3_5q35.2b	ERV316A3_13q31.3e
ENSG00000006016.11	ENSG00000006016.11	ENSG00000006016.11	ENSG00000188379.7		ERV316A3_13q12.13a	ERV316A3_5q35.2a	ERV316A3_5q35.3a	ERV316A3_13q31.3f
ENSG00000006025.12	ENSG00000006025.12	ENSG00000006025.12	ENSG00000188558.6		ERV316A3_13q12.13b	ERV316A3_5q35.2b	ERV316A3_5q35.3c	ERV316A3_13q32.1a
ENSG00000006042.12	ENSG00000006042.12	ENSG00000006042.12	ENSG00000189030.10		ERV316A3_13q12.13c	ERV316A3_5q35.3a	ERV316A3_5q35.3d	ERV316A3_13q32.1c
ENSG00000006047.13	ENSG00000006047.13	ENSG00000006047.13	ENSG00000189367.15		ERV316A3_13q13.1b	ERV316A3_5q35.3c	ERV316A3_6p21.2a	ERV316A3_13q33.3a
ENSG00000006059.4	ENSG00000006059.4	ENSG00000006059.4	ENSG00000196119.8		ERV316A3_13q13.3a	ERV316A3_5q35.3d	ERV316A3_6p21.2b	ERV316A3_13q33.3b
ENSG00000006062.17	ENSG00000006062.17	ENSG00000006062.17	ENSG00000196131.6		ERV316A3_13q13.3b	ERV316A3_6p21.2a	ERV316A3_6p21.33c	ERV316A3_13q33.3c
ENSG00000006071.15	ENSG00000006071.15	ENSG00000006071.15	ENSG00000196240.4		ERV316A3_13q13.3c	ERV316A3_6p21.2b	ERV316A3_6p22.1b	ERV316A3_14q11.2g
ENSG00000006116.4	ENSG00000006116.4	ENSG00000006116.4	ENSG00000196539.3		ERV316A3_13q13.3e	ERV316A3_6p21.33c	ERV316A3_6p22.1i	ERV316A3_14q11.2h
ENSG00000006118.15	ENSG00000006118.15	ENSG00000006118.15	ENSG00000196578.4		ERV316A3_13q14.11a	ERV316A3_6p22.1b	ERV316A3_6p22.1l	ERV316A3_14q12b
ENSG00000006125.18	ENSG00000006125.18	ENSG00000006125.18	ENSG00000197110.9		ERV316A3_13q14.11b	ERV316A3_6p22.1i	ERV316A3_6p22.1n	ERV316A3_14q12c
ENSG00000006128.12	ENSG00000006128.12	ENSG00000006128.12	ENSG00000197233.7		ERV316A3_13q14.13	ERV316A3_6p22.1l	ERV316A3_6p22.1o	ERV316A3_14q12d
ENSG00000006194.10	ENSG00000006194.10	ENSG00000006194.10	ENSG00000197309.3		ERV316A3_13q14.3a	ERV316A3_6p22.1n	ERV316A3_6p22.1p	ERV316A3_14q12e
ENSG00000006210.7	ENSG00000006210.7	ENSG00000006210.7	ENSG00000197409.8		ERV316A3_13q14.3b	ERV316A3_6p22.1o	ERV316A3_6p24.3e	ERV316A3_14q12f
ENSG00000006282.21	ENSG00000006282.21	ENSG00000006282.21	ENSG00000197454.2		ERV316A3_13q21.1b	ERV316A3_6p22.1p	ERV316A3_6p25.1b	ERV316A3_14q12g
ENSG00000006283.18	ENSG00000006283.18	ENSG00000006283.18	ENSG00000197658.9		ERV316A3_13q21.1c	ERV316A3_6p24.3e	ERV316A3_6p25.1e	ERV316A3_14q21.1a
ENSG00000006327.14	ENSG00000006327.14	ENSG00000006327.14	ENSG00000197674.7		ERV316A3_13q21.31b	ERV316A3_6p25.1b	ERV316A3_6p25.2c	ERV316A3_14q21.1c
ENSG00000006377.11	ENSG00000006377.11	ENSG00000006377.11	ENSG00000197849.6		ERV316A3_13q21.32c	ERV316A3_6p25.1e	ERV316A3_6q13b	ERV316A3_14q21.1d
ENSG00000006432.15	ENSG00000006432.15	ENSG00000006432.15	ENSG00000198128.4		ERV316A3_13q21.32d	ERV316A3_6p25.2c	ERV316A3_6q22.31a	ERV316A3_14q21.3a
ENSG00000006451.8	ENSG00000006451.8	ENSG00000006451.8	ENSG00000198283.2		ERV316A3_13q21.32e	ERV316A3_6q13b	ERV316A3_6q22.33	ERV316A3_14q21.3b
ENSG00000006453.14	ENSG00000006453.14	ENSG00000006453.14	ENSG00000198547.10		ERV316A3_13q22.3a	ERV316A3_6q22.31a	ERV316A3_6q23.2b	ERV316A3_14q22.3a
ENSG00000006459.11	ENSG00000006459.11	ENSG00000006459.11	ENSG00000198601.3		ERV316A3_13q31.1a	ERV316A3_6q22.33	ERV316A3_6q24.1a	ERV316A3_14q22.3b
ENSG00000006468.14	ENSG00000006468.14	ENSG00000006468.14	ENSG00000198917.13		ERV316A3_13q31.2a	ERV316A3_6q23.2b	ERV316A3_6q24.2a	ERV316A3_14q23.1a
ENSG00000006530.18	ENSG00000006530.18	ENSG00000006530.18	ENSG00000198967.4		ERV316A3_13q31.3b	ERV316A3_6q24.1a	ERV316A3_6q25.1d	ERV316A3_14q23.1b
ENSG00000006534.16	ENSG00000006534.16	ENSG00000006534.16	ENSG00000203811.1		ERV316A3_13q31.3c	ERV316A3_6q24.2a	ERV316A3_6q26c	ERV316A3_14q23.1e
ENSG00000006555.11	ENSG00000006555.11	ENSG00000006555.11	ENSG00000203812.2		ERV316A3_13q31.3e	ERV316A3_6q25.1d	ERV316A3_7p13a	ERV316A3_14q24.2c
ENSG00000006576.16	ENSG00000006576.16	ENSG00000006576.16	ENSG00000204165.6		ERV316A3_13q31.3f	ERV316A3_6q26c	ERV316A3_7p14.1b	ERV316A3_14q24.2d
ENSG00000006606.9	ENSG00000006606.9	ENSG00000006606.9	ENSG00000204246.3		ERV316A3_13q32.1a	ERV316A3_7p13a	ERV316A3_7q21.3b	ERV316A3_14q24.2e
ENSG00000006607.14	ENSG00000006607.14	ENSG00000006607.14	ENSG00000204424.10		ERV316A3_13q32.1b	ERV316A3_7p14.1b	ERV316A3_7q35a	ERV316A3_14q24.2f
ENSG00000006611.17	ENSG00000006611.17	ENSG00000006611.17	ENSG00000204612.1		ERV316A3_13q32.1c	ERV316A3_7q21.3b	ERV316A3_8p21.2b	ERV316A3_14q31.2
ENSG00000006625.18	ENSG00000006625.18	ENSG00000006625.18	ENSG00000204700.5		ERV316A3_13q32.3	ERV316A3_7q35a	ERV316A3_8p22f	ERV316A3_14q31.3
ENSG00000006634.8	ENSG00000006634.8	ENSG00000006634.8	ENSG00000204701.2		ERV316A3_13q33.2	ERV316A3_8p21.2b	ERV316A3_8q11.23b	ERV316A3_14q32.11b
ENSG00000006638.13	ENSG00000006638.13	ENSG00000006638.13	ENSG00000204779.2		ERV316A3_13q33.3a	ERV316A3_8p22f	ERV316A3_8q21.13d	ERV316A3_14q32.11c
ENSG00000006652.15	ENSG00000006652.15	ENSG00000006652.15	ENSG00000205186.4		ERV316A3_13q33.3b	ERV316A3_8q11.23b	ERV316A3_8q23.1c	ERV316A3_14q32.2b
ENSG00000006659.13	ENSG00000006659.13	ENSG00000006659.13	ENSG00000205409.3		ERV316A3_13q33.3c	ERV316A3_8q21.13d	ERV316A3_8q24.12b	ERV316A3_14q32.31a
ENSG00000006695.12	ENSG00000006695.12	ENSG00000006695.12	ENSG00000205649.9		ERV316A3_14q11.2g	ERV316A3_8q23.1c	ERV316A3_8q24.13b	ERV316A3_15q13.3b
ENSG00000006704.11	ENSG00000006704.11	ENSG00000006704.11	ENSG00000205667.3		ERV316A3_14q11.2h	ERV316A3_8q24.12b	ERV316A3_8q24.23i	ERV316A3_15q14c
ENSG00000006712.15	ENSG00000006712.15	ENSG00000006712.15	ENSG00000206127.11		ERV316A3_14q12b	ERV316A3_8q24.13b	ERV316A3_8q24.3k	ERV316A3_15q14d
ENSG00000006715.16	ENSG00000006715.16	ENSG00000006715.16	ENSG00000212126.3		ERV316A3_14q12c	ERV316A3_8q24.23i	ERV316A3_9p22.3	ERV316A3_15q15.1a
ENSG00000006740.17	ENSG00000006740.17	ENSG00000006740.17	ENSG00000212128.2		ERV316A3_14q12d	ERV316A3_8q24.3k	ERV316A3_9q13	ERV316A3_15q21.1e
ENSG00000006744.19	ENSG00000006744.19	ENSG00000006744.19	ENSG00000212657.1		ERV316A3_14q12e	ERV316A3_9p22.3	ERV316A3_9q21.33	ERV316A3_15q21.1k
ENSG00000006747.15	ENSG00000006747.15	ENSG00000006747.15	ENSG00000213215.5		ERV316A3_14q12f	ERV316A3_9q13	ERV316A3_9q31.1d	ERV316A3_15q21.1l
ENSG00000006756.16	ENSG00000006756.16	ENSG00000006756.16	ENSG00000213892.12		ERV316A3_14q12g	ERV316A3_9q21.33	ERV316A3_9q34.2b	ERV316A3_15q21.1m
ENSG00000006757.12	ENSG00000006757.12	ENSG00000006757.12	ENSG00000213920.9		ERV316A3_14q21.1a	ERV316A3_9q31.1d	ERV316A3_Xp22.11	ERV316A3_15q21.2b
ENSG00000006788.14	ENSG00000006788.14	ENSG00000006788.14	ENSG00000213931.7		ERV316A3_14q21.1b	ERV316A3_9q34.2b	ERV316A3_Xq23b	ERV316A3_15q21.3a
ENSG00000006831.10	ENSG00000006831.10	ENSG00000006831.10	ENSG00000214102.7		ERV316A3_14q21.1c	ERV316A3_9q34.3b	ERV316A3_Xq26.1	ERV316A3_15q21.3c
ENSG00000006837.12	ENSG00000006837.12	ENSG00000006837.12	ENSG00000214216.11		ERV316A3_14q21.1d	ERV316A3_Xp22.11	ERV316A3_Xq26.3a	ERV316A3_15q24.1a
ENSG00000007001.13	ENSG00000007001.13	ENSG00000007001.13	ENSG00000214534.5		ERV316A3_14q21.3a	ERV316A3_Xq23b	ERV316A3_Xq28b	ERV316A3_15q24.1b
ENSG00000007038.11	ENSG00000007038.11	ENSG00000007038.11	ENSG00000214946.14		ERV316A3_14q21.3b	ERV316A3_Xq26.1	ERV316A3_Xq28k	ERV316A3_15q24.3b
ENSG00000007047.15	ENSG00000007047.15	ENSG00000007047.15	ENSG00000214978.7		ERV316A3_14q21.3c	ERV316A3_Xq26.3a	ERVL_10q11.22a	ERV316A3_15q25.1a
ENSG00000007062.12	ENSG00000007062.12	ENSG00000007062.12	ENSG00000215174.2		ERV316A3_14q22.3a	ERV316A3_Xq28b	ERVL_10q26.12	ERV316A3_15q25.1b
ENSG00000007080.11	ENSG00000007080.11	ENSG00000007080.11	ENSG00000215356.4		ERV316A3_14q22.3b	ERV316A3_Xq28k	ERVL_12q22a	ERV316A3_15q25.2a
ENSG00000007129.18	ENSG00000007129.18	ENSG00000007129.18	ENSG00000221813.4		ERV316A3_14q23.1a	ERVL_10q11.22a	ERVL_14q12	ERV316A3_15q26.1
ENSG00000007168.14	ENSG00000007168.14	ENSG00000007168.14	ENSG00000221855.1		ERV316A3_14q23.1b	ERVL_10q26.12	ERVL_1p34.2	ERV316A3_15q26.2b
ENSG00000007171.18	ENSG00000007171.18	ENSG00000007171.18	ENSG00000221910.2		ERV316A3_14q23.1e	ERVL_12q22a	ERVL_1q44a	ERV316A3_16q21j
ENSG00000007174.18	ENSG00000007174.18	ENSG00000007174.18	ENSG00000221996.6		ERV316A3_14q24.2a	ERVL_14q12	ERVL_22q12.1	ERV316A3_16q22.2
ENSG00000007202.15	ENSG00000007202.15	ENSG00000007202.15	ENSG00000222036.8		ERV316A3_14q24.2c	ERVL_1p32.2a	ERVL_5q11.2	ERV316A3_16q23.1b
ENSG00000007216.15	ENSG00000007216.15	ENSG00000007216.15	ENSG00000222038.4		ERV316A3_14q24.2d	ERVL_1p34.2	ERVL_6q16.1c	ERV316A3_17p11.2b
ENSG00000007237.19	ENSG00000007237.19	ENSG00000007237.19	ENSG00000223731.3		ERV316A3_14q24.2e	ERVL_1q44a	ERVL_6q23.3b	ERV316A3_17q12c
ENSG00000007255.10	ENSG00000007255.10	ENSG00000007255.10	ENSG00000225180.8		ERV316A3_14q24.2f	ERVL_22q12.1	ERVL_7p12.1a	ERV316A3_17q21.31
ENSG00000007264.15	ENSG00000007264.15	ENSG00000007264.15	ENSG00000225396.5		ERV316A3_14q31.1b	ERVL_5q11.2	ERVL_8p23.1	ERV316A3_17q21.33a
ENSG00000007306.15	ENSG00000007306.15	ENSG00000007306.15	ENSG00000228198.3		ERV316A3_14q31.2	ERVL_6q16.1c	ERVL_Xp11.22a	ERV316A3_17q21.33b
ENSG00000007312.13	ENSG00000007312.13	ENSG00000007312.13	ENSG00000229972.8		ERV316A3_14q31.3	ERVL_6q23.3b	ERVLB4_10p14	ERV316A3_17q21.33c
ENSG00000007314.12	ENSG00000007314.12	ENSG00000007314.12	ENSG00000232268.6		ERV316A3_14q32.11b	ERVL_7p12.1a	ERVLB4_10q11.22a	ERV316A3_17q22c
ENSG00000007341.19	ENSG00000007341.19	ENSG00000007341.19	ENSG00000234289.6		ERV316A3_14q32.11c	ERVL_8p23.1	ERVLB4_10q11.22b	ERV316A3_17q24.2b
ENSG00000007350.17	ENSG00000007350.17	ENSG00000007350.17	ENSG00000239605.11		ERV316A3_14q32.2b	ERVL_Xp11.22a	ERVLB4_11p15.4a	ERV316A3_17q24.3a
ENSG00000007372.24	ENSG00000007372.24	ENSG00000007372.24	ENSG00000239920.2		ERV316A3_14q32.31a	ERVLB4_10p14	ERVLB4_11p15.5a	ERV316A3_17q24.3c
ENSG00000007376.8	ENSG00000007376.8	ENSG00000007376.8	ENSG00000240224.1		ERV316A3_15q13.3b	ERVLB4_10q11.22a	ERVLB4_11p15.5c	ERV316A3_17q24.3d
ENSG00000007384.15	ENSG00000007384.15	ENSG00000007384.15	ENSG00000242441.8		ERV316A3_15q14a	ERVLB4_10q11.22b	ERVLB4_11p15.5d	ERV316A3_17q24.3e
ENSG00000007392.17	ENSG00000007392.17	ENSG00000007392.17	ENSG00000243989.9		ERV316A3_15q14c	ERVLB4_11p15.4a	ERVLB4_11q12.2b	ERV316A3_18p11.21a
ENSG00000007402.12	ENSG00000007402.12	ENSG00000007402.12	ENSG00000244607.7		ERV316A3_15q14d	ERVLB4_11p15.5a	ERVLB4_11q22.3b	ERV316A3_18p11.22a
ENSG00000007516.14	ENSG00000007516.14	ENSG00000007516.14	ENSG00000248098.12		ERV316A3_15q15.1a	ERVLB4_11p15.5c	ERVLB4_12p13.2b	ERV316A3_18q11.2a
ENSG00000007520.4	ENSG00000007520.4	ENSG00000007520.4	ENSG00000248109.3		ERV316A3_15q21.1e	ERVLB4_11p15.5d	ERVLB4_12p13.2c	ERV316A3_18q11.2b
ENSG00000007541.17	ENSG00000007541.17	ENSG00000007541.17	ENSG00000248405.10		ERV316A3_15q21.1k	ERVLB4_11q12.2b	ERVLB4_12p13.31e	ERV316A3_18q11.2f
ENSG00000007545.16	ENSG00000007545.16	ENSG00000007545.16	ENSG00000249141.1		ERV316A3_15q21.1l	ERVLB4_11q22.3b	ERVLB4_12q13.12a	ERV316A3_18q11.2g
ENSG00000007866.22	ENSG00000007866.22	ENSG00000007866.22	ENSG00000249209.2		ERV316A3_15q21.1m	ERVLB4_12p13.2b	ERVLB4_12q21.2	ERV316A3_18q12.1e
ENSG00000007908.16	ENSG00000007908.16	ENSG00000007908.16	ENSG00000249222.1		ERV316A3_15q21.2a	ERVLB4_12p13.2c	ERVLB4_12q23.2a	ERV316A3_18q21.1a
ENSG00000007923.16	ENSG00000007923.16	ENSG00000007923.16	ENSG00000249240.2		ERV316A3_15q21.2b	ERVLB4_12p13.31e	ERVLB4_13q12.12a	ERV316A3_18q21.1b
ENSG00000007933.13	ENSG00000007933.13	ENSG00000007933.13	ENSG00000249662.6		ERV316A3_15q21.3a	ERVLB4_12q13.12a	ERVLB4_13q34b	ERV316A3_18q21.31
ENSG00000007944.15	ENSG00000007944.15	ENSG00000007944.15	ENSG00000249709.8		ERV316A3_15q21.3c	ERVLB4_12q21.2	ERVLB4_14q21.3d	ERV316A3_18q22.1k
ENSG00000007952.18	ENSG00000007952.18	ENSG00000007952.18	ENSG00000250361.9		ERV316A3_15q24.1a	ERVLB4_12q23.2a	ERVLB4_15q11.2e	ERV316A3_18q22.1m
ENSG00000007968.7	ENSG00000007968.7	ENSG00000007968.7	ENSG00000250374.4		ERV316A3_15q24.1b	ERVLB4_13q12.12a	ERVLB4_15q11.2l	ERV316A3_18q22.1o
ENSG00000008018.9	ENSG00000008018.9	ENSG00000008018.9	ENSG00000250506.8		ERV316A3_15q24.3b	ERVLB4_13q21.32c	ERVLB4_15q11.2n	ERV316A3_18q22.3a
ENSG00000008056.14	ENSG00000008056.14	ENSG00000008056.14	ENSG00000253548.1		ERV316A3_15q25.1a	ERVLB4_13q34b	ERVLB4_15q21.2	ERV316A3_19q12a
ENSG00000008083.14	ENSG00000008083.14	ENSG00000008083.14	ENSG00000254413.8		ERV316A3_15q25.1b	ERVLB4_14q21.3d	ERVLB4_16p13.3a	ERV316A3_19q12c
ENSG00000008086.13	ENSG00000008086.13	ENSG00000008086.13	ENSG00000254732.2		ERV316A3_15q25.2a	ERVLB4_15q11.2e	ERVLB4_17p13.3a	ERV316A3_19q12f
ENSG00000008118.10	ENSG00000008118.10	ENSG00000008118.10	ENSG00000254788.7		ERV316A3_15q26.1	ERVLB4_15q11.2l	ERVLB4_17p13.3b	ERV316A3_1p13.3a
ENSG00000008128.23	ENSG00000008128.23	ENSG00000008128.23	ENSG00000254806.5		ERV316A3_15q26.2b	ERVLB4_15q11.2n	ERVLB4_17q12	ERV316A3_1p21.1b
ENSG00000008130.15	ENSG00000008130.15	ENSG00000008130.15	ENSG00000255154.8		ERV316A3_16p12.1	ERVLB4_15q21.2	ERVLB4_17q21.32	ERV316A3_1p21.1d
ENSG00000008196.13	ENSG00000008196.13	ENSG00000008196.13	ENSG00000255192.6		ERV316A3_16q21j	ERVLB4_16p13.3a	ERVLB4_17q22c	ERV316A3_1p21.1j
ENSG00000008197.5	ENSG00000008197.5	ENSG00000008197.5	ENSG00000255307.1		ERV316A3_16q22.2	ERVLB4_17p13.3a	ERVLB4_17q24.3	ERV316A3_1p21.2b
ENSG00000008226.20	ENSG00000008226.20	ENSG00000008226.20	ENSG00000255663.1		ERV316A3_16q23.1b	ERVLB4_17p13.3b	ERVLB4_17q25.1	ERV316A3_1p21.3a
ENSG00000008256.16	ENSG00000008256.16	ENSG00000008256.16	ENSG00000255872.3		ERV316A3_17p11.2b	ERVLB4_17q12	ERVLB4_17q25.3a	ERV316A3_1p21.3b
ENSG00000008277.14	ENSG00000008277.14	ENSG00000008277.14	ENSG00000256029.6		ERV316A3_17q12c	ERVLB4_17q21.32	ERVLB4_18q21.32	ERV316A3_1p22.1a
ENSG00000008282.9	ENSG00000008282.9	ENSG00000008282.9	ENSG00000256045.3		ERV316A3_17q12d	ERVLB4_17q22c	ERVLB4_19p13.11	ERV316A3_1p22.1c
ENSG00000008283.16	ENSG00000008283.16	ENSG00000008283.16	ENSG00000256980.5		ERV316A3_17q12e	ERVLB4_17q24.3	ERVLB4_19q13.12	ERV316A3_1p22.2c
ENSG00000008294.21	ENSG00000008294.21	ENSG00000008294.21	ENSG00000257315.3		ERV316A3_17q21.31	ERVLB4_17q25.1	ERVLB4_19q13.31a	ERV316A3_1p22.3a
ENSG00000008300.17	ENSG00000008300.17	ENSG00000008300.17	ENSG00000257341.5		ERV316A3_17q21.33a	ERVLB4_17q25.3a	ERVLB4_19q13.32	ERV316A3_1p22.3c
ENSG00000008311.15	ENSG00000008311.15	ENSG00000008311.15	ENSG00000257390.5		ERV316A3_17q21.33b	ERVLB4_18p11.32c	ERVLB4_19q13.33a	ERV316A3_1p31.1a
ENSG00000008323.15	ENSG00000008323.15	ENSG00000008323.15	ENSG00000257594.4		ERV316A3_17q21.33c	ERVLB4_18q21.32	ERVLB4_19q13.33b	ERV316A3_1p31.1d
ENSG00000008324.12	ENSG00000008324.12	ENSG00000008324.12	ENSG00000257949.7		ERV316A3_17q22c	ERVLB4_19p13.11	ERVLB4_19q13.42d	ERV316A3_1p31.3b
ENSG00000008382.16	ENSG00000008382.16	ENSG00000008382.16	ENSG00000258388.7		ERV316A3_17q24.2b	ERVLB4_19q13.12	ERVLB4_1p22.3c	ERV316A3_1p31.3c
ENSG00000008394.13	ENSG00000008394.13	ENSG00000008394.13	ENSG00000258466.5		ERV316A3_17q24.3a	ERVLB4_19q13.31a	ERVLB4_1q23.1a	ERV316A3_1p31.3g
ENSG00000008405.12	ENSG00000008405.12	ENSG00000008405.12	ENSG00000258472.9		ERV316A3_17q24.3c	ERVLB4_19q13.32	ERVLB4_20q13.12a	ERV316A3_1p31.3h
ENSG00000008438.5	ENSG00000008438.5	ENSG00000008438.5	ENSG00000258555.6		ERV316A3_17q24.3d	ERVLB4_19q13.33a	ERVLB4_21q21.3e	ERV316A3_1p32.1b
ENSG00000008441.18	ENSG00000008441.18	ENSG00000008441.18	ENSG00000258653.3		ERV316A3_17q24.3e	ERVLB4_19q13.33b	ERVLB4_22q11.21a	ERV316A3_1p32.1c
ENSG00000008513.16	ENSG00000008513.16	ENSG00000008513.16	ENSG00000258659.7		ERV316A3_18p11.21a	ERVLB4_19q13.42d	ERVLB4_22q13.2	ERV316A3_1p32.2b
ENSG00000008516.17	ENSG00000008516.17	ENSG00000008516.17	ENSG00000258881.6		ERV316A3_18p11.22a	ERVLB4_1p22.3c	ERVLB4_22q13.31b	ERV316A3_1p32.2e
ENSG00000008517.18	ENSG00000008517.18	ENSG00000008517.18	ENSG00000259288.7		ERV316A3_18q11.2a	ERVLB4_1q23.1a	ERVLB4_2p12a	ERV316A3_1p32.2f
ENSG00000008710.20	ENSG00000008710.20	ENSG00000008710.20	ENSG00000259305.6		ERV316A3_18q11.2b	ERVLB4_20q13.12a	ERVLB4_2p16.1a	ERV316A3_1p32.3a
ENSG00000008735.14	ENSG00000008735.14	ENSG00000008735.14	ENSG00000259316.12		ERV316A3_18q11.2c	ERVLB4_21q21.3e	ERVLB4_2p16.3	ERV316A3_1p33
ENSG00000008838.20	ENSG00000008838.20	ENSG00000008838.20	ENSG00000259529.2		ERV316A3_18q11.2f	ERVLB4_22q11.21a	ERVLB4_2q11.1a	ERV316A3_1p34.1b
ENSG00000008853.17	ENSG00000008853.17	ENSG00000008853.17	ENSG00000260007.3		ERV316A3_18q11.2g	ERVLB4_22q13.2	ERVLB4_2q13b	ERV316A3_1p34.2a
ENSG00000008869.12	ENSG00000008869.12	ENSG00000008869.12	ENSG00000260851.7		ERV316A3_18q12.1e	ERVLB4_22q13.31b	ERVLB4_2q13c	ERV316A3_1p34.2b
ENSG00000008952.17	ENSG00000008952.17	ENSG00000008952.17	ENSG00000261456.6		ERV316A3_18q21.1a	ERVLB4_22q13.32b	ERVLB4_2q21.1c	ERV316A3_1p35.1a
ENSG00000008988.11	ENSG00000008988.11	ENSG00000008988.11	ENSG00000261587.2		ERV316A3_18q21.1b	ERVLB4_2p12a	ERVLB4_2q32.3	ERV316A3_1p35.1b
ENSG00000009307.16	ENSG00000009307.16	ENSG00000009307.16	ENSG00000261732.1		ERV316A3_18q21.31	ERVLB4_2p16.1a	ERVLB4_2q37.1a	ERV316A3_1p36.23
ENSG00000009335.18	ENSG00000009335.18	ENSG00000009335.18	ENSG00000261857.7		ERV316A3_18q22.1k	ERVLB4_2p16.3	ERVLB4_2q37.1b	ERV316A3_1q23.3d
ENSG00000009413.16	ENSG00000009413.16	ENSG00000009413.16	ENSG00000262304.2		ERV316A3_18q22.1m	ERVLB4_2q11.1a	ERVLB4_2q37.3b	ERV316A3_1q23.3g
ENSG00000009694.13	ENSG00000009694.13	ENSG00000009694.13	ENSG00000263429.3		ERV316A3_18q22.1o	ERVLB4_2q13b	ERVLB4_3p11.1c	ERV316A3_1q24.2b
ENSG00000009709.12	ENSG00000009709.12	ENSG00000009709.12	ENSG00000264058.2		ERV316A3_18q22.3a	ERVLB4_2q13c	ERVLB4_3p12.2b	ERV316A3_1q24.3b
ENSG00000009724.17	ENSG00000009724.17	ENSG00000009724.17	ENSG00000264324.1		ERV316A3_18q22.3e	ERVLB4_2q21.1c	ERVLB4_3p14.2	ERV316A3_1q25.2b
ENSG00000009765.15	ENSG00000009765.15	ENSG00000009765.15	ENSG00000265590.10		ERV316A3_19q12a	ERVLB4_2q32.3	ERVLB4_3p21.31a	ERV316A3_1q25.3b
ENSG00000009780.16	ENSG00000009780.16	ENSG00000009780.16	ENSG00000267179.1		ERV316A3_19q12c	ERVLB4_2q37.1a	ERVLB4_3q13.31	ERV316A3_1q25.3e
ENSG00000009790.15	ENSG00000009790.15	ENSG00000009790.15	ENSG00000267552.6		ERV316A3_19q12f	ERVLB4_2q37.1b	ERVLB4_3q21.2	ERV316A3_1q31.2a
ENSG00000009830.12	ENSG00000009830.12	ENSG00000009830.12	ENSG00000267673.6		ERV316A3_19q13.2	ERVLB4_2q37.3b	ERVLB4_3q22.1a	ERV316A3_1q31.2b
ENSG00000009844.16	ENSG00000009844.16	ENSG00000009844.16	ENSG00000268350.7		ERV316A3_1p13.3a	ERVLB4_3p11.1c	ERVLB4_3q25.2c	ERV316A3_1q31.3a
ENSG00000009950.16	ENSG00000009950.16	ENSG00000009950.16	ENSG00000269403.1		ERV316A3_1p21.1b	ERVLB4_3p12.2b	ERVLB4_3q26.31d	ERV316A3_1q31.3c
ENSG00000009954.11	ENSG00000009954.11	ENSG00000009954.11	ENSG00000269891.2		ERV316A3_1p21.1d	ERVLB4_3p14.2	ERVLB4_3q29b	ERV316A3_1q31.3d
ENSG00000010017.13	ENSG00000010017.13	ENSG00000010017.13	ENSG00000270011.7		ERV316A3_1p21.1j	ERVLB4_3p21.31a	ERVLB4_4p15.2b	ERV316A3_1q31.3e
ENSG00000010030.14	ENSG00000010030.14	ENSG00000010030.14	ENSG00000270276.2		ERV316A3_1p21.2b	ERVLB4_3q13.31	ERVLB4_4q22.1a	ERV316A3_1q32.1b
ENSG00000010072.16	ENSG00000010072.16	ENSG00000010072.16	ENSG00000270299.1		ERV316A3_1p21.3a	ERVLB4_3q21.2	ERVLB4_4q23b	ERV316A3_1q32.2b
ENSG00000010165.20	ENSG00000010165.20	ENSG00000010165.20	ENSG00000270339.3		ERV316A3_1p21.3b	ERVLB4_3q22.1a	ERVLB4_5q12.3a	ERV316A3_1q32.3a
ENSG00000010219.13	ENSG00000010219.13	ENSG00000010219.13	ENSG00000270672.1		ERV316A3_1p22.1a	ERVLB4_3q25.2c	ERVLB4_5q13.3b	ERV316A3_1q41b
ENSG00000010244.19	ENSG00000010244.19	ENSG00000010244.19	ENSG00000272916.5		ERV316A3_1p22.1c	ERVLB4_3q26.31d	ERVLB4_5q21.3a	ERV316A3_1q41c
ENSG00000010256.11	ENSG00000010256.11	ENSG00000010256.11	ENSG00000273294.1		ERV316A3_1p22.2c	ERVLB4_3q29b	ERVLB4_5q34d	ERV316A3_1q42.13d
ENSG00000010270.14	ENSG00000010270.14	ENSG00000010270.14	ENSG00000273398.6		ERV316A3_1p22.3a	ERVLB4_4p15.2b	ERVLB4_5q35.3c	ERV316A3_1q42.13f
ENSG00000010278.15	ENSG00000010278.15	ENSG00000010278.15	ENSG00000273540.4		ERV316A3_1p22.3c	ERVLB4_4q22.1a	ERVLB4_6q14.1e	ERV316A3_1q42.2a
ENSG00000010282.15	ENSG00000010282.15	ENSG00000010282.15	ENSG00000275572.1		ERV316A3_1p31.1a	ERVLB4_4q23b	ERVLB4_6q16.1d	ERV316A3_1q43d
ENSG00000010292.13	ENSG00000010292.13	ENSG00000010292.13	ENSG00000275674.1		ERV316A3_1p31.1d	ERVLB4_5q12.3a	ERVLB4_6q21b	ERV316A3_1q44b
ENSG00000010295.20	ENSG00000010295.20	ENSG00000010295.20	ENSG00000275774.3		ERV316A3_1p31.3b	ERVLB4_5q13.3b	ERVLB4_6q23.2c	ERV316A3_1q44d
ENSG00000010310.9	ENSG00000010310.9	ENSG00000010310.9	ENSG00000276087.2		ERV316A3_1p31.3c	ERVLB4_5q21.3a	ERVLB4_6q24.1c	ERV316A3_20p12.1a
ENSG00000010318.21	ENSG00000010318.21	ENSG00000010318.21	ENSG00000276119.1		ERV316A3_1p31.3f	ERVLB4_5q34d	ERVLB4_7p12.3b	ERV316A3_20q12a
ENSG00000010319.7	ENSG00000010319.7	ENSG00000010319.7	ENSG00000276747.1		ERV316A3_1p31.3g	ERVLB4_5q35.3c	ERVLB4_7q21.3b	ERV316A3_20q12b
ENSG00000010322.16	ENSG00000010322.16	ENSG00000010322.16	ENSG00000277058.2		ERV316A3_1p31.3h	ERVLB4_6q14.1e	ERVLB4_7q22.1a	ERV316A3_20q13.33a
ENSG00000010327.10	ENSG00000010327.10	ENSG00000010327.10	ENSG00000277481.1		ERV316A3_1p32.1a	ERVLB4_6q16.1d	ERVLB4_7q34b	ERV316A3_21q21.1a
ENSG00000010361.14	ENSG00000010361.14	ENSG00000010361.14	ENSG00000277556.1		ERV316A3_1p32.1b	ERVLB4_6q21b	ERVLB4_7q36.1a	ERV316A3_21q21.1b
ENSG00000010379.16	ENSG00000010379.16	ENSG00000010379.16	ENSG00000278522.5		ERV316A3_1p32.1c	ERVLB4_6q23.2c	ERVLB4_7q36.3a	ERV316A3_21q21.1f
ENSG00000010404.18	ENSG00000010404.18	ENSG00000010404.18	ENSG00000278570.5		ERV316A3_1p32.2b	ERVLB4_6q24.1c	ERVLB4_8p11.23b	ERV316A3_21q21.1g
ENSG00000010438.17	ENSG00000010438.17	ENSG00000010438.17	ENSG00000278599.5		ERV316A3_1p32.2e	ERVLB4_7p12.3b	ERVLB4_8p12b	ERV316A3_21q21.2a
ENSG00000010539.12	ENSG00000010539.12	ENSG00000010539.12	ENSG00000279012.2		ERV316A3_1p32.2f	ERVLB4_7q21.3b	ERVLB4_8p21.1a	ERV316A3_21q21.2f
ENSG00000010610.10	ENSG00000010610.10	ENSG00000010610.10	ENSG00000279263.1		ERV316A3_1p32.3a	ERVLB4_7q22.1a	ERVLB4_8p21.1b	ERV316A3_21q21.3a
ENSG00000010626.15	ENSG00000010626.15	ENSG00000010626.15	ENSG00000279301.4		ERV316A3_1p32.3b	ERVLB4_7q34b	ERVLB4_8p21.3a	ERV316A3_21q21.3b
ENSG00000010671.16	ENSG00000010671.16	ENSG00000010671.16	ENSG00000279782.2		ERV316A3_1p33	ERVLB4_7q36.1a	ERVLB4_8p21.3b	ERV316A3_21q21.3c
ENSG00000010704.18	ENSG00000010704.18	ENSG00000010704.18	ENSG00000280094.2		ERV316A3_1p34.1b	ERVLB4_7q36.3a	ERVLB4_8p23.1b	ERV316A3_21q21.3d
ENSG00000010803.16	ENSG00000010803.16	ENSG00000010803.16	ENSG00000281593.1		ERV316A3_1p34.2a	ERVLB4_8p11.23b	ERVLB4_8p23.1e	ERV316A3_21q21.3e
ENSG00000010810.17	ENSG00000010810.17	ENSG00000010810.17	ENSG00000283208.2		ERV316A3_1p34.2b	ERVLB4_8p12b	ERVLB4_8p23.1f	ERV316A3_21q22.12a
ENSG00000010818.10	ENSG00000010818.10	ENSG00000010818.10	ENSG00000283428.1		ERV316A3_1p35.1a	ERVLB4_8p21.1a	ERVLB4_8p23.1h	ERV316A3_22q12.3c
ENSG00000010932.17	ENSG00000010932.17	ENSG00000010932.17	ENSG00000283683.1		ERV316A3_1p35.1b	ERVLB4_8p21.1b	ERVLB4_8p23.1k	ERV316A3_2p11.2a
ENSG00000011007.12	ENSG00000011007.12	ENSG00000011007.12	ENSG00000283755.2		ERV316A3_1p36.22a	ERVLB4_8p21.3a	ERVLB4_8p23.1l	ERV316A3_2p13.3
ENSG00000011009.11	ENSG00000011009.11	ENSG00000011009.11	ENSG00000283900.1		ERV316A3_1p36.22b	ERVLB4_8p21.3b	ERVLB4_8p23.1n	ERV316A3_2p15b
ENSG00000011021.23	ENSG00000011021.23	ENSG00000011021.23	ENSG00000284299.1		ERV316A3_1p36.23	ERVLB4_8p23.1b	ERVLB4_8q12.3a	ERV316A3_2p16.2
ENSG00000011028.14	ENSG00000011028.14	ENSG00000011028.14	ENSG00000284373.1		ERV316A3_1q21.2	ERVLB4_8p23.1e	ERVLB4_8q21.11b	ERV316A3_2p22.1
ENSG00000011083.9	ENSG00000011083.9	ENSG00000011083.9	ENSG00000284431.1		ERV316A3_1q21.3b	ERVLB4_8p23.1f	ERVLB4_8q21.13c	ERV316A3_2p22.3d
ENSG00000011105.14	ENSG00000011105.14	ENSG00000011105.14	ENSG00000284629.1		ERV316A3_1q23.3d	ERVLB4_8p23.1h	ERVLB4_8q21.13d	ERV316A3_2p23.3b
ENSG00000011114.15	ENSG00000011114.15	ENSG00000011114.15	ENSG00000284643.1		ERV316A3_1q23.3g	ERVLB4_8p23.1k	ERVLB4_8q22.1	ERV316A3_2p24.3a
ENSG00000011132.12	ENSG00000011132.12	ENSG00000011132.12	ENSG00000284686.1		ERV316A3_1q24.2a	ERVLB4_8p23.1l	ERVLB4_8q24.3d	ERV316A3_2p25.3b
ENSG00000011143.19	ENSG00000011143.19	ENSG00000011143.19	ENSG00000284741.1		ERV316A3_1q24.2b	ERVLB4_8p23.1n	ERVLB4_9p13.3	ERV316A3_2p25.3c
ENSG00000011198.10	ENSG00000011198.10	ENSG00000011198.10	ENSG00000284862.3		ERV316A3_1q24.3b	ERVLB4_8p23.3	ERVLB4_9q22.33b	ERV316A3_2q11.2
ENSG00000011201.12	ENSG00000011201.12	ENSG00000011201.12	ENSG00000284906.2		ERV316A3_1q25.2b	ERVLB4_8q12.3a	ERVLB4_9q22.33c	ERV316A3_2q14.1a
ENSG00000011243.18	ENSG00000011243.18	ENSG00000011243.18	ENSG00000284934.2		ERV316A3_1q25.3b	ERVLB4_8q21.11b	ERVLB4_9q31.2	ERV316A3_2q14.1b
ENSG00000011258.16	ENSG00000011258.16	ENSG00000011258.16	ENSG00000284952.1		ERV316A3_1q25.3e	ERVLB4_8q21.13c	ERVLB4_9q31.3	ERV316A3_2q14.1e
ENSG00000011260.14	ENSG00000011260.14	ENSG00000011260.14	ENSG00000285000.1		ERV316A3_1q31.2a	ERVLB4_8q21.13d	ERVLB4_Xp11.21a	ERV316A3_2q14.1f
ENSG00000011275.19	ENSG00000011275.19	ENSG00000011275.19	ENSG00000285162.1		ERV316A3_1q31.2b	ERVLB4_8q22.1	ERVLB4_Xq21.33b	ERV316A3_2q14.1j
ENSG00000011295.16	ENSG00000011295.16	ENSG00000011295.16	ENSG00000285218.1		ERV316A3_1q31.3a	ERVLB4_8q24.3d	ERVLB4_Xq21.33c	ERV316A3_2q21.2a
ENSG00000011304.22	ENSG00000011304.22	ENSG00000011304.22	ENSG00000285253.1		ERV316A3_1q31.3c	ERVLB4_9p13.3	ERVLB4_Xq26.3a	ERV316A3_2q22.1a
ENSG00000011332.19	ENSG00000011332.19	ENSG00000011332.19	ENSG00000285444.1		ERV316A3_1q31.3d	ERVLB4_9q22.33b	ERVLB4_Xq26.3y	ERV316A3_2q22.1b
ENSG00000011347.10	ENSG00000011347.10	ENSG00000011347.10	ENSG00000285458.1		ERV316A3_1q31.3e	ERVLB4_9q22.33c	ERVLB4_Xq28b	ERV316A3_2q22.2a
ENSG00000011376.12	ENSG00000011376.12	ENSG00000011376.12	ENSG00000285602.1		ERV316A3_1q32.1b	ERVLB4_9q31.2	ERVLE_10p15.1d	ERV316A3_2q23.2
ENSG00000011405.13	ENSG00000011405.13	ENSG00000011405.13	ENSG00000285635.1		ERV316A3_1q32.2a	ERVLB4_9q31.3	ERVLE_10q26.3b	ERV316A3_2q23.3a
ENSG00000011422.12	ENSG00000011422.12	ENSG00000011422.12	ENSG00000285991.1		ERV316A3_1q32.2b	ERVLB4_Xp11.21a	ERVLE_11p11.2a	ERV316A3_2q23.3b
ENSG00000011426.11	ENSG00000011426.11	ENSG00000011426.11	ENSG00000286053.2		ERV316A3_1q32.3a	ERVLB4_Xq21.33b	ERVLE_11p11.2c	ERV316A3_2q24.1e
ENSG00000011451.21	ENSG00000011451.21	ENSG00000011451.21	ENSG00000286070.2		ERV316A3_1q41b	ERVLB4_Xq21.33c	ERVLE_11p15.4b	ERV316A3_2q24.1f
ENSG00000011454.18	ENSG00000011454.18	ENSG00000011454.18	ENSG00000286106.1		ERV316A3_1q41c	ERVLB4_Xq26.3a	ERVLE_11q13.3b	ERV316A3_2q24.2a
ENSG00000011465.18	ENSG00000011465.18	ENSG00000011465.18	ENSG00000286224.1		ERV316A3_1q42.12a	ERVLB4_Xq26.3y	ERVLE_11q13.5a	ERV316A3_2q24.2c
ENSG00000011478.13	ENSG00000011478.13	ENSG00000011478.13	ENSG00000286268.1		ERV316A3_1q42.13d	ERVLB4_Xq28b	ERVLE_11q14.2a	ERV316A3_2q24.3d
ENSG00000011485.15	ENSG00000011485.15	ENSG00000011485.15	ENSG00000287694.1		ERV316A3_1q42.13f	ERVLE_10p15.1d	ERVLE_11q14.2c	ERV316A3_2q31.1a
ENSG00000011523.14	ENSG00000011523.14	ENSG00000011523.14	ENSG00000287856.1		ERV316A3_1q42.2a	ERVLE_10q26.3b	ERVLE_11q22.3i	ERV316A3_2q31.2
ENSG00000011566.15	ENSG00000011566.15	ENSG00000011566.15	ENSG00000288593.1		ERV316A3_1q43d	ERVLE_11p11.2a	ERVLE_11q22.3l	ERV316A3_2q31.3a
ENSG00000011590.14	ENSG00000011590.14	ENSG00000011590.14	ENSG00000288607.1		ERV316A3_1q43e	ERVLE_11p11.2c	ERVLE_11q23.3c	ERV316A3_2q32.1a
ENSG00000011600.12	ENSG00000011600.12	ENSG00000011600.12			ERV316A3_1q44b	ERVLE_11p15.4b	ERVLE_12p11.21b	ERV316A3_2q32.1c
ENSG00000011638.11	ENSG00000011638.11	ENSG00000011638.11			ERV316A3_1q44c	ERVLE_11q13.3b	ERVLE_12p11.23	ERV316A3_2q32.1f
ENSG00000011677.13	ENSG00000011677.13	ENSG00000011677.13			ERV316A3_1q44d	ERVLE_11q13.5a	ERVLE_12p12.3a	ERV316A3_2q32.1h
ENSG00000012048.23	ENSG00000012048.23	ENSG00000012048.23			ERV316A3_20p11.21	ERVLE_11q14.2a	ERVLE_12p13.2b	ERV316A3_2q32.1i
ENSG00000012061.16	ENSG00000012061.16	ENSG00000012061.16			ERV316A3_20p12.1a	ERVLE_11q14.2c	ERVLE_12p13.2c	ERV316A3_2q32.2a
ENSG00000012124.17	ENSG00000012124.17	ENSG00000012124.17			ERV316A3_20p13	ERVLE_11q22.3i	ERVLE_12q14.3a	ERV316A3_2q32.2b
ENSG00000012171.20	ENSG00000012171.20	ENSG00000012171.20			ERV316A3_20q12a	ERVLE_11q22.3l	ERVLE_12q21.33	ERV316A3_2q32.2c
ENSG00000012174.12	ENSG00000012174.12	ENSG00000012174.12			ERV316A3_20q12b	ERVLE_11q23.3c	ERVLE_12q23.1a	ERV316A3_2q33.1e
ENSG00000012211.13	ENSG00000012211.13	ENSG00000012211.13			ERV316A3_20q13.12	ERVLE_12p11.21b	ERVLE_12q23.3a	ERV316A3_2q33.1f
ENSG00000012223.13	ENSG00000012223.13	ENSG00000012223.13			ERV316A3_20q13.33a	ERVLE_12p11.23	ERVLE_13q12.11	ERV316A3_2q33.1g
ENSG00000012232.9	ENSG00000012232.9	ENSG00000012232.9			ERV316A3_20q13.33b	ERVLE_12p12.3a	ERVLE_13q14.13	ERV316A3_2q33.2
ENSG00000012504.15	ENSG00000012504.15	ENSG00000012504.15			ERV316A3_21q21.1a	ERVLE_12p13.1b	ERVLE_13q32.3	ERV316A3_2q33.3b
ENSG00000012660.14	ENSG00000012660.14	ENSG00000012660.14			ERV316A3_21q21.1b	ERVLE_12p13.2b	ERVLE_14q12b	ERV316A3_2q34a
ENSG00000012779.11	ENSG00000012779.11	ENSG00000012779.11			ERV316A3_21q21.1e	ERVLE_12p13.2c	ERVLE_14q24.3	ERV316A3_2q34d
ENSG00000012817.16	ENSG00000012817.16	ENSG00000012817.16			ERV316A3_21q21.1f	ERVLE_12p13.31d	ERVLE_14q31.1b	ERV316A3_2q34e
ENSG00000012822.16	ENSG00000012822.16	ENSG00000012822.16			ERV316A3_21q21.1g	ERVLE_12q14.3a	ERVLE_15q12b	ERV316A3_2q34f
ENSG00000012963.15	ENSG00000012963.15	ENSG00000012963.15			ERV316A3_21q21.2a	ERVLE_12q21.33	ERVLE_15q21.2	ERV316A3_2q35a
ENSG00000012983.11	ENSG00000012983.11	ENSG00000012983.11			ERV316A3_21q21.2f	ERVLE_12q23.1a	ERVLE_15q24.3b	ERV316A3_2q35b
ENSG00000013016.16	ENSG00000013016.16	ENSG00000013016.16			ERV316A3_21q21.2g	ERVLE_12q23.3a	ERVLE_15q25.1a	ERV316A3_2q35c
ENSG00000013275.8	ENSG00000013275.8	ENSG00000013275.8			ERV316A3_21q21.3a	ERVLE_13q12.11	ERVLE_15q25.1e	ERV316A3_2q35g
ENSG00000013288.9	ENSG00000013288.9	ENSG00000013288.9			ERV316A3_21q21.3b	ERVLE_13q14.13	ERVLE_15q25.1f	ERV316A3_2q35h
ENSG00000013293.6	ENSG00000013293.6	ENSG00000013293.6			ERV316A3_21q21.3c	ERVLE_13q32.3	ERVLE_15q25.3a	ERV316A3_2q35i
ENSG00000013297.12	ENSG00000013297.12	ENSG00000013297.12			ERV316A3_21q21.3d	ERVLE_14q12b	ERVLE_15q25.3b	ERV316A3_2q35j
ENSG00000013306.16	ENSG00000013306.16	ENSG00000013306.16			ERV316A3_21q21.3e	ERVLE_14q24.3	ERVLE_15q26.3c	ERV316A3_2q36.3a
ENSG00000013364.19	ENSG00000013364.19	ENSG00000013364.19			ERV316A3_21q22.11b	ERVLE_14q31.1b	ERVLE_15q26.3d	ERV316A3_2q37.3b
ENSG00000013374.16	ENSG00000013374.16	ENSG00000013374.16			ERV316A3_21q22.12a	ERVLE_15q12b	ERVLE_16p11.2d	ERV316A3_2q37.3c
ENSG00000013375.16	ENSG00000013375.16	ENSG00000013375.16			ERV316A3_21q22.3b	ERVLE_15q21.2	ERVLE_16p12.1b	ERV316A3_3p12.1d
ENSG00000013392.8	ENSG00000013392.8	ENSG00000013392.8			ERV316A3_21q22.3c	ERVLE_15q24.3b	ERVLE_16p13.3a	ERV316A3_3p12.2a
ENSG00000013441.16	ENSG00000013441.16	ENSG00000013441.16			ERV316A3_21q22.3d	ERVLE_15q24.3c	ERVLE_16p13.3b	ERV316A3_3p12.2b
ENSG00000013503.10	ENSG00000013503.10	ENSG00000013503.10			ERV316A3_21q22.3e	ERVLE_15q25.1a	ERVLE_16q23.3	ERV316A3_3p12.2c
ENSG00000013523.11	ENSG00000013523.11	ENSG00000013523.11			ERV316A3_22q11.22c	ERVLE_15q25.1e	ERVLE_17p11.2c	ERV316A3_3p12.2e
ENSG00000013561.18	ENSG00000013561.18	ENSG00000013561.18			ERV316A3_22q12.3b	ERVLE_15q25.1f	ERVLE_17q21.1	ERV316A3_3p12.2f
ENSG00000013563.14	ENSG00000013563.14	ENSG00000013563.14			ERV316A3_22q12.3c	ERVLE_15q25.3a	ERVLE_17q24.3a	ERV316A3_3p12.3a
ENSG00000013573.17	ENSG00000013573.17	ENSG00000013573.17			ERV316A3_22q13.1	ERVLE_15q25.3b	ERVLE_17q25.3a	ERV316A3_3p12.3b
ENSG00000013583.10	ENSG00000013583.10	ENSG00000013583.10			ERV316A3_22q13.31a	ERVLE_15q26.3c	ERVLE_18p11.21b	ERV316A3_3p12.3e
ENSG00000013588.9	ENSG00000013588.9	ENSG00000013588.9			ERV316A3_22q13.33a	ERVLE_15q26.3d	ERVLE_18q11.2c	ERV316A3_3p21.31a
ENSG00000013619.14	ENSG00000013619.14	ENSG00000013619.14			ERV316A3_22q13.33b	ERVLE_16p11.2d	ERVLE_18q12.2a	ERV316A3_3p21.31c
ENSG00000013725.14	ENSG00000013725.14	ENSG00000013725.14			ERV316A3_2p11.2a	ERVLE_16p12.1b	ERVLE_18q22.2a	ERV316A3_3p21.31e
ENSG00000013810.20	ENSG00000013810.20	ENSG00000013810.20			ERV316A3_2p13.3	ERVLE_16p13.3a	ERVLE_19p12	ERV316A3_3p25.1
ENSG00000014123.10	ENSG00000014123.10	ENSG00000014123.10			ERV316A3_2p15b	ERVLE_16p13.3b	ERVLE_19p13.2a	ERV316A3_3q12.1b
ENSG00000014138.9	ENSG00000014138.9	ENSG00000014138.9			ERV316A3_2p16.1a	ERVLE_16q23.3	ERVLE_19p13.2c	ERV316A3_3q12.1d
ENSG00000014164.7	ENSG00000014164.7	ENSG00000014164.7			ERV316A3_2p16.1e	ERVLE_17p11.2c	ERVLE_19p13.2d	ERV316A3_3q13.11b
ENSG00000014216.16	ENSG00000014216.16	ENSG00000014216.16			ERV316A3_2p16.2	ERVLE_17q21.1	ERVLE_19q13.12d	ERV316A3_3q13.11e
ENSG00000014257.16	ENSG00000014257.16	ENSG00000014257.16			ERV316A3_2p22.1	ERVLE_17q24.3a	ERVLE_19q13.2b	ERV316A3_3q13.11f
ENSG00000014641.21	ENSG00000014641.21	ENSG00000014641.21			ERV316A3_2p22.3c	ERVLE_17q25.3a	ERVLE_19q13.31a	ERV316A3_3q13.11h
ENSG00000014824.14	ENSG00000014824.14	ENSG00000014824.14			ERV316A3_2p22.3d	ERVLE_18p11.21b	ERVLE_19q13.31c	ERV316A3_3q13.11i
ENSG00000014914.21	ENSG00000014914.21	ENSG00000014914.21			ERV316A3_2p23.3b	ERVLE_18q11.2c	ERVLE_19q13.31d	ERV316A3_3q13.12a
ENSG00000014919.13	ENSG00000014919.13	ENSG00000014919.13			ERV316A3_2p24.1a	ERVLE_18q12.2a	ERVLE_19q13.42	ERV316A3_3q13.12b
ENSG00000015133.19	ENSG00000015133.19	ENSG00000015133.19			ERV316A3_2p24.3a	ERVLE_18q22.2a	ERVLE_1p13.2a	ERV316A3_3q13.12d
ENSG00000015153.15	ENSG00000015153.15	ENSG00000015153.15			ERV316A3_2p24.3b	ERVLE_19p12	ERVLE_1p21.3c	ERV316A3_3q13.12e
ENSG00000015171.20	ENSG00000015171.20	ENSG00000015171.20			ERV316A3_2p25.1a	ERVLE_19p13.2a	ERVLE_1p22.3a	ERV316A3_3q13.12f
ENSG00000015285.11	ENSG00000015285.11	ENSG00000015285.11			ERV316A3_2p25.3b	ERVLE_19p13.2c	ERVLE_1p31.1j	ERV316A3_3q13.13a
ENSG00000015413.9	ENSG00000015413.9	ENSG00000015413.9			ERV316A3_2p25.3c	ERVLE_19p13.2d	ERVLE_1p31.1k	ERV316A3_3q13.13c
ENSG00000015475.19	ENSG00000015475.19	ENSG00000015475.19			ERV316A3_2q11.2	ERVLE_19q13.12d	ERVLE_1p34.2a	ERV316A3_3q13.2a
ENSG00000015479.20	ENSG00000015479.20	ENSG00000015479.20			ERV316A3_2q12.3d	ERVLE_19q13.2b	ERVLE_1p34.2g	ERV316A3_3q13.31c
ENSG00000015520.15	ENSG00000015520.15	ENSG00000015520.15			ERV316A3_2q14.1a	ERVLE_19q13.31a	ERVLE_1p35.1c	ERV316A3_3q13.33a
ENSG00000015532.10	ENSG00000015532.10	ENSG00000015532.10			ERV316A3_2q14.1b	ERVLE_19q13.31c	ERVLE_1p36.12	ERV316A3_3q13.33b
ENSG00000015592.16	ENSG00000015592.16	ENSG00000015592.16			ERV316A3_2q14.1c	ERVLE_19q13.31d	ERVLE_1p36.22	ERV316A3_3q22.2b
ENSG00000015676.18	ENSG00000015676.18	ENSG00000015676.18			ERV316A3_2q14.1e	ERVLE_19q13.42	ERVLE_1p36.32a	ERV316A3_3q23b
ENSG00000016082.15	ENSG00000016082.15	ENSG00000016082.15			ERV316A3_2q14.1f	ERVLE_1p13.2a	ERVLE_1q23.2b	ERV316A3_3q24a
ENSG00000016391.11	ENSG00000016391.11	ENSG00000016391.11			ERV316A3_2q14.1j	ERVLE_1p21.3c	ERVLE_1q23.3a	ERV316A3_3q24b
ENSG00000016402.13	ENSG00000016402.13	ENSG00000016402.13			ERV316A3_2q21.2a	ERVLE_1p22.3a	ERVLE_1q25.3g	ERV316A3_3q25.2a
ENSG00000016490.16	ENSG00000016490.16	ENSG00000016490.16			ERV316A3_2q21.2b	ERVLE_1p31.1j	ERVLE_1q32.1b	ERV316A3_3q25.32a
ENSG00000016602.9	ENSG00000016602.9	ENSG00000016602.9			ERV316A3_2q22.1a	ERVLE_1p31.1k	ERVLE_1q32.2a	ERV316A3_3q25.32b
ENSG00000016864.18	ENSG00000016864.18	ENSG00000016864.18			ERV316A3_2q22.1b	ERVLE_1p32.1	ERVLE_1q32.2d	ERV316A3_3q26.1d
ENSG00000017260.20	ENSG00000017260.20	ENSG00000017260.20			ERV316A3_2q22.2a	ERVLE_1p34.2a	ERVLE_1q32.2e	ERV316A3_3q26.33
ENSG00000017427.17	ENSG00000017427.17	ENSG00000017427.17			ERV316A3_2q22.2b	ERVLE_1p34.2g	ERVLE_1q42.12a	ERV316A3_3q27.3d
ENSG00000017483.15	ENSG00000017483.15	ENSG00000017483.15			ERV316A3_2q22.3a	ERVLE_1p35.1c	ERVLE_1q42.12b	ERV316A3_3q27.3e
ENSG00000017797.13	ENSG00000017797.13	ENSG00000017797.13			ERV316A3_2q23.2	ERVLE_1p36.12	ERVLE_20p12.3a	ERV316A3_3q28d
ENSG00000018189.13	ENSG00000018189.13	ENSG00000018189.13			ERV316A3_2q23.3a	ERVLE_1p36.22	ERVLE_20p13b	ERV316A3_3q28e
ENSG00000018236.15	ENSG00000018236.15	ENSG00000018236.15			ERV316A3_2q23.3b	ERVLE_1p36.32a	ERVLE_20q13.12d	ERV316A3_3q28g
ENSG00000018280.17	ENSG00000018280.17	ENSG00000018280.17			ERV316A3_2q24.1e	ERVLE_1q23.2b	ERVLE_20q13.32b	ERV316A3_4p12b
ENSG00000018408.15	ENSG00000018408.15	ENSG00000018408.15			ERV316A3_2q24.1f	ERVLE_1q23.3a	ERVLE_21p11.2	ERV316A3_4p12g
ENSG00000018510.17	ENSG00000018510.17	ENSG00000018510.17			ERV316A3_2q24.2a	ERVLE_1q25.3g	ERVLE_21q22.2	ERV316A3_4p15.1f
ENSG00000018610.15	ENSG00000018610.15	ENSG00000018610.15			ERV316A3_2q24.2c	ERVLE_1q32.1b	ERVLE_21q22.3b	ERV316A3_4p15.1k
ENSG00000018625.15	ENSG00000018625.15	ENSG00000018625.15			ERV316A3_2q24.3d	ERVLE_1q32.2a	ERVLE_22q11.22a	ERV316A3_4p15.2b
ENSG00000018699.13	ENSG00000018699.13	ENSG00000018699.13			ERV316A3_2q31.1a	ERVLE_1q32.2c	ERVLE_22q12.1	ERV316A3_4p15.31a
ENSG00000018869.17	ENSG00000018869.17	ENSG00000018869.17			ERV316A3_2q31.2	ERVLE_1q32.2d	ERVLE_22q13.2a	ERV316A3_4p15.31b
ENSG00000019102.12	ENSG00000019102.12	ENSG00000019102.12			ERV316A3_2q31.3a	ERVLE_1q32.2e	ERVLE_22q13.2b	ERV316A3_4p15.32a
ENSG00000019144.19	ENSG00000019144.19	ENSG00000019144.19			ERV316A3_2q32.1a	ERVLE_1q42.12a	ERVLE_22q13.2f	ERV316A3_4p15.33c
ENSG00000019169.10	ENSG00000019169.10	ENSG00000019169.10			ERV316A3_2q32.1c	ERVLE_1q42.12b	ERVLE_22q13.31a	ERV316A3_4p16.1b
ENSG00000019186.10	ENSG00000019186.10	ENSG00000019186.10			ERV316A3_2q32.1f	ERVLE_20p12.3a	ERVLE_22q13.32	ERV316A3_4p16.1e
ENSG00000019485.13	ENSG00000019485.13	ENSG00000019485.13			ERV316A3_2q32.1h	ERVLE_20p13b	ERVLE_22q13.33	ERV316A3_4p16.3a
ENSG00000019505.8	ENSG00000019505.8	ENSG00000019505.8			ERV316A3_2q32.1i	ERVLE_20q13.12d	ERVLE_2p14a	ERV316A3_4p16.3b
ENSG00000019549.13	ENSG00000019549.13	ENSG00000019549.13			ERV316A3_2q32.2a	ERVLE_20q13.32b	ERVLE_2p14b	ERV316A3_4q13.1m
ENSG00000019582.15	ENSG00000019582.15	ENSG00000019582.15			ERV316A3_2q32.2b	ERVLE_20q13.33b	ERVLE_2p23.3a	ERV316A3_4q13.2a
ENSG00000019991.18	ENSG00000019991.18	ENSG00000019991.18			ERV316A3_2q32.2c	ERVLE_21p11.2	ERVLE_2p24.2b	ERV316A3_4q13.2b
ENSG00000019995.6	ENSG00000019995.6	ENSG00000019995.6			ERV316A3_2q33.1e	ERVLE_21q22.2	ERVLE_2q11.1a	ERV316A3_4q13.2e
ENSG00000020129.16	ENSG00000020129.16	ENSG00000020129.16			ERV316A3_2q33.1f	ERVLE_21q22.3b	ERVLE_2q11.2b	ERV316A3_4q13.2f
ENSG00000020181.18	ENSG00000020181.18	ENSG00000020181.18			ERV316A3_2q33.1g	ERVLE_22q11.22a	ERVLE_2q12.1e	ERV316A3_4q13.3b
ENSG00000020256.20	ENSG00000020256.20	ENSG00000020256.20			ERV316A3_2q33.1h	ERVLE_22q12.1	ERVLE_2q12.3c	ERV316A3_4q13.3d
ENSG00000020426.11	ENSG00000020426.11	ENSG00000020426.11			ERV316A3_2q33.2	ERVLE_22q13.2a	ERVLE_2q22.3b	ERV316A3_4q13.3e
ENSG00000020577.14	ENSG00000020577.14	ENSG00000020577.14			ERV316A3_2q33.3b	ERVLE_22q13.2b	ERVLE_2q24.1a	ERV316A3_4q21.1b
ENSG00000020633.19	ENSG00000020633.19	ENSG00000020633.19			ERV316A3_2q34a	ERVLE_22q13.2f	ERVLE_2q24.2c	ERV316A3_4q21.1c
ENSG00000020922.13	ENSG00000020922.13	ENSG00000020922.13			ERV316A3_2q34d	ERVLE_22q13.31a	ERVLE_2q35a	ERV316A3_4q21.1d
ENSG00000021300.14	ENSG00000021300.14	ENSG00000021300.14			ERV316A3_2q34e	ERVLE_22q13.32	ERVLE_2q37.3a	ERV316A3_4q21.1e
ENSG00000021355.13	ENSG00000021355.13	ENSG00000021355.13			ERV316A3_2q34f	ERVLE_22q13.33	ERVLE_3p12.2g	ERV316A3_4q21.1f
ENSG00000021461.17	ENSG00000021461.17	ENSG00000021461.17			ERV316A3_2q35a	ERVLE_2p14a	ERVLE_3p12.2h	ERV316A3_4q21.1g
ENSG00000021488.13	ENSG00000021488.13	ENSG00000021488.13			ERV316A3_2q35b	ERVLE_2p14b	ERVLE_3p21.31a	ERV316A3_4q21.1h
ENSG00000021574.13	ENSG00000021574.13	ENSG00000021574.13			ERV316A3_2q35c	ERVLE_2p23.3a	ERVLE_3p21.31f	ERV316A3_4q21.1i
ENSG00000021645.20	ENSG00000021645.20	ENSG00000021645.20			ERV316A3_2q35e	ERVLE_2p24.2b	ERVLE_3p24.3a	ERV316A3_4q21.1l
ENSG00000021762.20	ENSG00000021762.20	ENSG00000021762.20			ERV316A3_2q35f	ERVLE_2q11.1a	ERVLE_3p24.3d	ERV316A3_4q21.21b
ENSG00000021776.11	ENSG00000021776.11	ENSG00000021776.11			ERV316A3_2q35g	ERVLE_2q11.2b	ERVLE_3q13.11d	ERV316A3_4q21.21c
ENSG00000021826.17	ENSG00000021826.17	ENSG00000021826.17			ERV316A3_2q35h	ERVLE_2q12.1e	ERVLE_3q13.33c	ERV316A3_4q21.3
ENSG00000021852.13	ENSG00000021852.13	ENSG00000021852.13			ERV316A3_2q35i	ERVLE_2q12.3c	ERVLE_3q13.33d	ERV316A3_4q22.1b
ENSG00000022267.19	ENSG00000022267.19	ENSG00000022267.19			ERV316A3_2q35j	ERVLE_2q22.3b	ERVLE_3q22.3b	ERV316A3_4q22.1c
ENSG00000022277.13	ENSG00000022277.13	ENSG00000022277.13			ERV316A3_2q36.2	ERVLE_2q24.1a	ERVLE_3q26.2	ERV316A3_4q22.3a
ENSG00000022355.18	ENSG00000022355.18	ENSG00000022355.18			ERV316A3_2q36.3a	ERVLE_2q24.2c	ERVLE_3q27.1b	ERV316A3_4q24e
ENSG00000022556.16	ENSG00000022556.16	ENSG00000022556.16			ERV316A3_2q37.1a	ERVLE_2q35a	ERVLE_3q28e	ERV316A3_4q24f
ENSG00000022567.10	ENSG00000022567.10	ENSG00000022567.10			ERV316A3_2q37.3b	ERVLE_2q37.3a	ERVLE_3q29b	ERV316A3_4q24g
ENSG00000022840.16	ENSG00000022840.16	ENSG00000022840.16			ERV316A3_2q37.3c	ERVLE_3p12.2g	ERVLE_4p12e	ERV316A3_4q24h
ENSG00000022976.15	ENSG00000022976.15	ENSG00000022976.15			ERV316A3_3p12.1d	ERVLE_3p12.2h	ERVLE_4p14d	ERV316A3_4q25a
ENSG00000023041.11	ENSG00000023041.11	ENSG00000023041.11			ERV316A3_3p12.2a	ERVLE_3p21.31a	ERVLE_4p15.1b	ERV316A3_4q25c
ENSG00000023171.18	ENSG00000023171.18	ENSG00000023171.18			ERV316A3_3p12.2b	ERVLE_3p21.31f	ERVLE_4p16.1b	ERV316A3_4q25e
ENSG00000023191.17	ENSG00000023191.17	ENSG00000023191.17			ERV316A3_3p12.2c	ERVLE_3p24.3a	ERVLE_4p16.1c	ERV316A3_4q26d
ENSG00000023228.14	ENSG00000023228.14	ENSG00000023228.14			ERV316A3_3p12.2e	ERVLE_3p24.3d	ERVLE_4q13.3g	ERV316A3_4q26g
ENSG00000023287.13	ENSG00000023287.13	ENSG00000023287.13			ERV316A3_3p12.2f	ERVLE_3q13.11d	ERVLE_4q21.1c	ERV316A3_4q26h
ENSG00000023318.8	ENSG00000023318.8	ENSG00000023318.8			ERV316A3_3p12.3a	ERVLE_3q13.33c	ERVLE_4q21.23a	ERV316A3_4q27b
ENSG00000023330.15	ENSG00000023330.15	ENSG00000023330.15			ERV316A3_3p12.3b	ERVLE_3q13.33d	ERVLE_4q24g	ERV316A3_4q28.1a
ENSG00000023445.16	ENSG00000023445.16	ENSG00000023445.16			ERV316A3_3p12.3e	ERVLE_3q22.3b	ERVLE_4q24i	ERV316A3_4q28.3i
ENSG00000023516.9	ENSG00000023516.9	ENSG00000023516.9			ERV316A3_3p21.31a	ERVLE_3q26.2	ERVLE_4q31.21a	ERV316A3_4q28.3j
ENSG00000023572.10	ENSG00000023572.10	ENSG00000023572.10			ERV316A3_3p21.31c	ERVLE_3q27.1b	ERVLE_4q31.3c	ERV316A3_4q28.3k
ENSG00000023608.5	ENSG00000023608.5	ENSG00000023608.5			ERV316A3_3p21.31e	ERVLE_3q28e	ERVLE_5p12a	ERV316A3_4q28.3p
ENSG00000023697.13	ENSG00000023697.13	ENSG00000023697.13			ERV316A3_3p25.1	ERVLE_3q29b	ERVLE_5p13.3m	ERV316A3_4q28.3r
ENSG00000023734.11	ENSG00000023734.11	ENSG00000023734.11			ERV316A3_3p25.2a	ERVLE_4p12e	ERVLE_5p14.3a	ERV316A3_4q31.1b
ENSG00000023839.12	ENSG00000023839.12	ENSG00000023839.12			ERV316A3_3q12.1b	ERVLE_4p14d	ERVLE_5p15.31a	ERV316A3_4q31.21a
ENSG00000023892.11	ENSG00000023892.11	ENSG00000023892.11			ERV316A3_3q12.1d	ERVLE_4p15.1b	ERVLE_5p15.31b	ERV316A3_4q31.21b
ENSG00000023902.14	ENSG00000023902.14	ENSG00000023902.14			ERV316A3_3q13.11b	ERVLE_4p16.1b	ERVLE_5q12.3a	ERV316A3_4q31.21c
ENSG00000023909.10	ENSG00000023909.10	ENSG00000023909.10			ERV316A3_3q13.11e	ERVLE_4p16.1c	ERVLE_5q15a	ERV316A3_4q31.22a
ENSG00000024048.11	ENSG00000024048.11	ENSG00000024048.11			ERV316A3_3q13.11f	ERVLE_4q13.3g	ERVLE_5q22.1c	ERV316A3_4q31.23a
ENSG00000024422.12	ENSG00000024422.12	ENSG00000024422.12			ERV316A3_3q13.11h	ERVLE_4q21.1c	ERVLE_5q22.3e	ERV316A3_4q31.23b
ENSG00000024526.17	ENSG00000024526.17	ENSG00000024526.17			ERV316A3_3q13.11i	ERVLE_4q21.23a	ERVLE_5q31.1a	ERV316A3_4q31.3b
ENSG00000024862.18	ENSG00000024862.18	ENSG00000024862.18			ERV316A3_3q13.12a	ERVLE_4q24g	ERVLE_5q31.1b	ERV316A3_4q32.1h
ENSG00000025039.15	ENSG00000025039.15	ENSG00000025039.15			ERV316A3_3q13.12b	ERVLE_4q24i	ERVLE_5q31.1h	ERV316A3_4q32.1i
ENSG00000025156.13	ENSG00000025156.13	ENSG00000025156.13			ERV316A3_3q13.12c	ERVLE_4q31.21a	ERVLE_5q32	ERV316A3_4q32.2d
ENSG00000025293.17	ENSG00000025293.17	ENSG00000025293.17			ERV316A3_3q13.12d	ERVLE_4q31.3c	ERVLE_5q35.3b	ERV316A3_4q32.3a
ENSG00000025423.11	ENSG00000025423.11	ENSG00000025423.11			ERV316A3_3q13.12e	ERVLE_5p12a	ERVLE_5q35.3c	ERV316A3_4q32.3b
ENSG00000025434.19	ENSG00000025434.19	ENSG00000025434.19			ERV316A3_3q13.12f	ERVLE_5p13.3m	ERVLE_6p21.32	ERV316A3_4q32.3c
ENSG00000025708.14	ENSG00000025708.14	ENSG00000025708.14			ERV316A3_3q13.13a	ERVLE_5p14.3a	ERVLE_6p21.33	ERV316A3_4q34.3a
ENSG00000025770.19	ENSG00000025770.19	ENSG00000025770.19			ERV316A3_3q13.13c	ERVLE_5p15.31a	ERVLE_6p22.1a	ERV316A3_4q35.2e
ENSG00000025772.8	ENSG00000025772.8	ENSG00000025772.8			ERV316A3_3q13.2a	ERVLE_5p15.31b	ERVLE_6q14.1m	ERV316A3_5p12a
ENSG00000025796.14	ENSG00000025796.14	ENSG00000025796.14			ERV316A3_3q13.31c	ERVLE_5q12.3a	ERVLE_6q16.1c	ERV316A3_5p13.1a
ENSG00000025800.14	ENSG00000025800.14	ENSG00000025800.14			ERV316A3_3q13.33a	ERVLE_5q15a	ERVLE_6q22.31b	ERV316A3_5p13.2
ENSG00000026025.16	ENSG00000026025.16	ENSG00000026025.16			ERV316A3_3q13.33b	ERVLE_5q22.1c	ERVLE_6q22.32	ERV316A3_5p13.3a
ENSG00000026036.22	ENSG00000026036.22	ENSG00000026036.22			ERV316A3_3q22.2b	ERVLE_5q22.3e	ERVLE_6q23.2d	ERV316A3_5p13.3e
ENSG00000026103.22	ENSG00000026103.22	ENSG00000026103.22			ERV316A3_3q23b	ERVLE_5q31.1a	ERVLE_6q27d	ERV316A3_5p14.1b
ENSG00000026297.16	ENSG00000026297.16	ENSG00000026297.16			ERV316A3_3q24a	ERVLE_5q31.1b	ERVLE_7p14.1b	ERV316A3_5p14.1c
ENSG00000026508.20	ENSG00000026508.20	ENSG00000026508.20			ERV316A3_3q24b	ERVLE_5q31.1h	ERVLE_7p14.2b	ERV316A3_5p14.2c
ENSG00000026559.14	ENSG00000026559.14	ENSG00000026559.14			ERV316A3_3q25.2a	ERVLE_5q32	ERVLE_7p15.3a	ERV316A3_5p14.3e
ENSG00000026652.15	ENSG00000026652.15	ENSG00000026652.15			ERV316A3_3q25.32a	ERVLE_5q35.3b	ERVLE_7p22.1a	ERV316A3_5p14.3f
ENSG00000026751.17	ENSG00000026751.17	ENSG00000026751.17			ERV316A3_3q25.32b	ERVLE_5q35.3c	ERVLE_7p22.3	ERV316A3_5p15.1c
ENSG00000026950.17	ENSG00000026950.17	ENSG00000026950.17			ERV316A3_3q26.1d	ERVLE_6p21.32	ERVLE_7q11.22g	ERV316A3_5p15.2a
ENSG00000027001.10	ENSG00000027001.10	ENSG00000027001.10			ERV316A3_3q26.33	ERVLE_6p21.33	ERVLE_7q21.2	ERV316A3_5p15.2b
ENSG00000027075.15	ENSG00000027075.15	ENSG00000027075.15			ERV316A3_3q27.1a	ERVLE_6p22.1a	ERVLE_7q22.1c	ERV316A3_5p15.2c
ENSG00000027644.5	ENSG00000027644.5	ENSG00000027644.5			ERV316A3_3q27.3a	ERVLE_6q14.1m	ERVLE_7q31.32g	ERV316A3_5p15.31
ENSG00000027697.15	ENSG00000027697.15	ENSG00000027697.15			ERV316A3_3q27.3c	ERVLE_6q16.1c	ERVLE_7q34c	ERV316A3_5p15.32c
ENSG00000027847.14	ENSG00000027847.14	ENSG00000027847.14			ERV316A3_3q27.3d	ERVLE_6q22.31b	ERVLE_7q36.1a	ERV316A3_5q11.2b
ENSG00000027869.12	ENSG00000027869.12	ENSG00000027869.12			ERV316A3_3q27.3e	ERVLE_6q22.32	ERVLE_8p23.1a	ERV316A3_5q11.2d
ENSG00000028116.18	ENSG00000028116.18	ENSG00000028116.18			ERV316A3_3q28d	ERVLE_6q23.2d	ERVLE_8p23.1b	ERV316A3_5q11.2f
ENSG00000028137.19	ENSG00000028137.19	ENSG00000028137.19			ERV316A3_3q28e	ERVLE_6q27d	ERVLE_8p23.1e	ERV316A3_5q11.2g
ENSG00000028203.18	ENSG00000028203.18	ENSG00000028203.18			ERV316A3_3q28g	ERVLE_7p14.1b	ERVLE_8q11.23b	ERV316A3_5q12.1a
ENSG00000028277.21	ENSG00000028277.21	ENSG00000028277.21			ERV316A3_3q29	ERVLE_7p14.2b	ERVLE_8q12.3b	ERV316A3_5q12.1b
ENSG00000028310.18	ENSG00000028310.18	ENSG00000028310.18			ERV316A3_4p12b	ERVLE_7p15.3a	ERVLE_8q12.3c	ERV316A3_5q12.1c
ENSG00000028528.15	ENSG00000028528.15	ENSG00000028528.15			ERV316A3_4p12g	ERVLE_7p22.1a	ERVLE_8q22.3b	ERV316A3_5q12.1d
ENSG00000028839.10	ENSG00000028839.10	ENSG00000028839.10			ERV316A3_4p15.1b	ERVLE_7p22.3	ERVLE_8q22.3c	ERV316A3_5q12.1e
ENSG00000029153.14	ENSG00000029153.14	ENSG00000029153.14			ERV316A3_4p15.1c	ERVLE_7q11.22g	ERVLE_8q23.2b	ERV316A3_5q12.1f
ENSG00000029363.17	ENSG00000029363.17	ENSG00000029363.17			ERV316A3_4p15.1f	ERVLE_7q21.2	ERVLE_8q24.11	ERV316A3_5q12.3c
ENSG00000029364.12	ENSG00000029364.12	ENSG00000029364.12			ERV316A3_4p15.1k	ERVLE_7q22.1c	ERVLE_8q24.13b	ERV316A3_5q12.3e
ENSG00000029534.21	ENSG00000029534.21	ENSG00000029534.21			ERV316A3_4p15.2b	ERVLE_7q31.32g	ERVLE_8q24.13c	ERV316A3_5q13.1
ENSG00000029559.7	ENSG00000029559.7	ENSG00000029559.7			ERV316A3_4p15.31a	ERVLE_7q34c	ERVLE_8q24.13f	ERV316A3_5q13.3c
ENSG00000029639.11	ENSG00000029639.11	ENSG00000029639.11			ERV316A3_4p15.31b	ERVLE_7q36.1a	ERVLE_8q24.22b	ERV316A3_5q14.1
ENSG00000029725.17	ENSG00000029725.17	ENSG00000029725.17			ERV316A3_4p15.32a	ERVLE_8p23.1a	ERVLE_8q24.3f	ERV316A3_5q14.2
ENSG00000029993.15	ENSG00000029993.15	ENSG00000029993.15			ERV316A3_4p15.32b	ERVLE_8p23.1b	ERVLE_9p24.1a	ERV316A3_5q14.3c
ENSG00000030066.13	ENSG00000030066.13	ENSG00000030066.13			ERV316A3_4p15.33c	ERVLE_8p23.1e	ERVLE_9q21.31c	ERV316A3_5q14.3h
ENSG00000030110.13	ENSG00000030110.13	ENSG00000030110.13			ERV316A3_4p16.1a	ERVLE_8q11.23b	ERVLE_9q22.1	ERV316A3_5q15a
ENSG00000030304.14	ENSG00000030304.14	ENSG00000030304.14			ERV316A3_4p16.1b	ERVLE_8q12.3b	ERVLE_9q22.31	ERV316A3_5q15b
ENSG00000030419.16	ENSG00000030419.16	ENSG00000030419.16			ERV316A3_4p16.1e	ERVLE_8q12.3c	ERVLE_9q31.2b	ERV316A3_5q15c
ENSG00000030582.18	ENSG00000030582.18	ENSG00000030582.18			ERV316A3_4p16.3a	ERVLE_8q22.3b	ERVLE_9q32b	ERV316A3_5q15d
ENSG00000031003.10	ENSG00000031003.10	ENSG00000031003.10			ERV316A3_4p16.3b	ERVLE_8q22.3c	ERVLE_9q33.2d	ERV316A3_5q21.1c
ENSG00000031081.11	ENSG00000031081.11	ENSG00000031081.11			ERV316A3_4q13.1j	ERVLE_8q23.2b	ERVLE_Xp11.22a	ERV316A3_5q21.2d
ENSG00000031691.7	ENSG00000031691.7	ENSG00000031691.7			ERV316A3_4q13.1m	ERVLE_8q24.11	ERVLE_Xp11.4b	ERV316A3_5q21.3d
ENSG00000031698.13	ENSG00000031698.13	ENSG00000031698.13			ERV316A3_4q13.2a	ERVLE_8q24.13b	ERVLE_Xq22.1a	ERV316A3_5q22.1a
ENSG00000031823.14	ENSG00000031823.14	ENSG00000031823.14			ERV316A3_4q13.2b	ERVLE_8q24.13c	ERVLE_Xq26.2f	ERV316A3_5q22.1b
ENSG00000032219.19	ENSG00000032219.19	ENSG00000032219.19			ERV316A3_4q13.2e	ERVLE_8q24.13f	HARLEQUIN_10q23.1	ERV316A3_5q22.2a
ENSG00000032389.13	ENSG00000032389.13	ENSG00000032389.13			ERV316A3_4q13.2f	ERVLE_8q24.22b	HARLEQUIN_10q24.2	ERV316A3_5q23.1a
ENSG00000032444.17	ENSG00000032444.17	ENSG00000032444.17			ERV316A3_4q13.3b	ERVLE_8q24.3f	HARLEQUIN_12q13.12	ERV316A3_5q23.1b
ENSG00000032742.18	ENSG00000032742.18	ENSG00000032742.18			ERV316A3_4q13.3d	ERVLE_8q24.3h	HARLEQUIN_13q12.12	ERV316A3_5q23.1d
ENSG00000033011.13	ENSG00000033011.13	ENSG00000033011.13			ERV316A3_4q13.3e	ERVLE_9p24.1a	HARLEQUIN_17q12	ERV316A3_5q23.1e
ENSG00000033030.15	ENSG00000033030.15	ENSG00000033030.15			ERV316A3_4q21.1a	ERVLE_9q21.31c	HARLEQUIN_17q21.31	ERV316A3_5q23.1f
ENSG00000033050.9	ENSG00000033050.9	ENSG00000033050.9			ERV316A3_4q21.1b	ERVLE_9q22.1	HARLEQUIN_17q25.3a	ERV316A3_5q23.2a
ENSG00000033100.16	ENSG00000033100.16	ENSG00000033100.16			ERV316A3_4q21.1c	ERVLE_9q22.31	HARLEQUIN_19p13.11	ERV316A3_5q23.3b
ENSG00000033122.21	ENSG00000033122.21	ENSG00000033122.21			ERV316A3_4q21.1d	ERVLE_9q31.2b	HARLEQUIN_19q13.41	ERV316A3_5q23.3d
ENSG00000033170.17	ENSG00000033170.17	ENSG00000033170.17			ERV316A3_4q21.1e	ERVLE_9q32b	HARLEQUIN_1p13.2a	ERV316A3_5q31.1a
ENSG00000033178.13	ENSG00000033178.13	ENSG00000033178.13			ERV316A3_4q21.1f	ERVLE_9q33.2d	HARLEQUIN_1p33	ERV316A3_5q31.3a
ENSG00000033327.13	ENSG00000033327.13	ENSG00000033327.13			ERV316A3_4q21.1g	ERVLE_9q34.2	HARLEQUIN_1p35.3	ERV316A3_5q31.3b
ENSG00000033627.17	ENSG00000033627.17	ENSG00000033627.17			ERV316A3_4q21.1h	ERVLE_Xp11.22a	HARLEQUIN_1p36.33	ERV316A3_5q31.3c
ENSG00000033800.14	ENSG00000033800.14	ENSG00000033800.14			ERV316A3_4q21.1i	ERVLE_Xp11.4b	HARLEQUIN_1q24.2	ERV316A3_5q32
ENSG00000033867.16	ENSG00000033867.16	ENSG00000033867.16			ERV316A3_4q21.1l	ERVLE_Xq22.1a	HARLEQUIN_1q32.1	ERV316A3_5q33.1
ENSG00000034053.14	ENSG00000034053.14	ENSG00000034053.14			ERV316A3_4q21.21b	ERVLE_Xq26.2f	HARLEQUIN_1q32.3	ERV316A3_5q34a
ENSG00000034152.19	ENSG00000034152.19	ENSG00000034152.19			ERV316A3_4q21.21c	HARLEQUIN_10q23.1	HARLEQUIN_1q42.13c	ERV316A3_5q34b
ENSG00000034239.11	ENSG00000034239.11	ENSG00000034239.11			ERV316A3_4q21.3	HARLEQUIN_10q24.2	HARLEQUIN_20p12.1	ERV316A3_5q35.3b
ENSG00000034510.6	ENSG00000034510.6	ENSG00000034510.6			ERV316A3_4q22.1b	HARLEQUIN_12q13.12	HARLEQUIN_21q22.3a	ERV316A3_6p12.3a
ENSG00000034533.12	ENSG00000034533.12	ENSG00000034533.12			ERV316A3_4q22.1c	HARLEQUIN_13q12.12	HARLEQUIN_21q22.3b	ERV316A3_6p21.2d
ENSG00000034677.13	ENSG00000034677.13	ENSG00000034677.13			ERV316A3_4q22.3a	HARLEQUIN_17q12	HARLEQUIN_2q32.1	ERV316A3_6p21.31
ENSG00000034693.15	ENSG00000034693.15	ENSG00000034693.15			ERV316A3_4q24e	HARLEQUIN_17q21.31	HARLEQUIN_4p15.2	ERV316A3_6p21.33a
ENSG00000034713.8	ENSG00000034713.8	ENSG00000034713.8			ERV316A3_4q24f	HARLEQUIN_17q25.3a	HARLEQUIN_4q13.2b	ERV316A3_6p21.33b
ENSG00000034971.17	ENSG00000034971.17	ENSG00000034971.17			ERV316A3_4q24g	HARLEQUIN_19p13.11	HARLEQUIN_4q22.1a	ERV316A3_6p22.1a
ENSG00000035115.22	ENSG00000035115.22	ENSG00000035115.22			ERV316A3_4q24h	HARLEQUIN_19q13.41	HARLEQUIN_4q32.1	ERV316A3_6p22.1d
ENSG00000035141.8	ENSG00000035141.8	ENSG00000035141.8			ERV316A3_4q25a	HARLEQUIN_1p13.2a	HARLEQUIN_5q12.3	ERV316A3_6p22.1k
ENSG00000035403.18	ENSG00000035403.18	ENSG00000035403.18			ERV316A3_4q25b	HARLEQUIN_1p33	HARLEQUIN_5q14.2	ERV316A3_6p22.1m
ENSG00000035499.13	ENSG00000035499.13	ENSG00000035499.13			ERV316A3_4q25c	HARLEQUIN_1p35.3	HARLEQUIN_5q31.2	ERV316A3_6p22.2
ENSG00000035664.11	ENSG00000035664.11	ENSG00000035664.11			ERV316A3_4q25e	HARLEQUIN_1p36.33	HARLEQUIN_6p21.31	ERV316A3_6p22.3b
ENSG00000035681.9	ENSG00000035681.9	ENSG00000035681.9			ERV316A3_4q26d	HARLEQUIN_1q24.2	HARLEQUIN_6p21.33	ERV316A3_6p22.3c
ENSG00000035687.10	ENSG00000035687.10	ENSG00000035687.10			ERV316A3_4q26g	HARLEQUIN_1q32.1	HARLEQUIN_6q21	ERV316A3_6p22.3f
ENSG00000035720.8	ENSG00000035720.8	ENSG00000035720.8			ERV316A3_4q26h	HARLEQUIN_1q32.3	HARLEQUIN_7p22.1	ERV316A3_6p23
ENSG00000035862.12	ENSG00000035862.12	ENSG00000035862.12			ERV316A3_4q26k	HARLEQUIN_1q42.13c	HARLEQUIN_7q33a	ERV316A3_6p24.2
ENSG00000035928.16	ENSG00000035928.16	ENSG00000035928.16			ERV316A3_4q27b	HARLEQUIN_20p12.1	HARLEQUIN_7q33b	ERV316A3_6p24.3a
ENSG00000036054.13	ENSG00000036054.13	ENSG00000036054.13			ERV316A3_4q28.1a	HARLEQUIN_21q22.3a	HARLEQUIN_Xp11.23	ERV316A3_6p24.3b
ENSG00000036257.13	ENSG00000036257.13	ENSG00000036257.13			ERV316A3_4q28.3i	HARLEQUIN_21q22.3b	HARLEQUIN_Xp22.2	ERV316A3_6p25.1d
ENSG00000036448.10	ENSG00000036448.10	ENSG00000036448.10			ERV316A3_4q28.3j	HARLEQUIN_2q32.1	HARLEQUIN_Xq23b	ERV316A3_6p25.3a
ENSG00000036473.8	ENSG00000036473.8	ENSG00000036473.8			ERV316A3_4q28.3k	HARLEQUIN_4p15.2	HARLEQUIN_Xq24	ERV316A3_6p25.3b
ENSG00000036530.9	ENSG00000036530.9	ENSG00000036530.9			ERV316A3_4q28.3p	HARLEQUIN_4q13.2b	HERV3_11p15.5	ERV316A3_6q11.1
ENSG00000036549.13	ENSG00000036549.13	ENSG00000036549.13			ERV316A3_4q28.3r	HARLEQUIN_4q22.1a	HERV3_11q13.3	ERV316A3_6q14.1a
ENSG00000036565.15	ENSG00000036565.15	ENSG00000036565.15			ERV316A3_4q31.1b	HARLEQUIN_4q32.1	HERV3_11q14.1	ERV316A3_6q14.1b
ENSG00000036672.16	ENSG00000036672.16	ENSG00000036672.16			ERV316A3_4q31.21a	HARLEQUIN_5q12.3	HERV3_14q11.2	ERV316A3_6q14.1c
ENSG00000036828.17	ENSG00000036828.17	ENSG00000036828.17			ERV316A3_4q31.21b	HARLEQUIN_5q14.2	HERV3_16p13.3	ERV316A3_6q14.1e
ENSG00000037042.9	ENSG00000037042.9	ENSG00000037042.9			ERV316A3_4q31.21c	HARLEQUIN_5q31.2	HERV3_19p12a	ERV316A3_6q14.2
ENSG00000037241.7	ENSG00000037241.7	ENSG00000037241.7			ERV316A3_4q31.22a	HARLEQUIN_6p21.31	HERV3_19p12b	ERV316A3_6q14.3c
ENSG00000037280.16	ENSG00000037280.16	ENSG00000037280.16			ERV316A3_4q31.23a	HARLEQUIN_6p21.33	HERV3_19p12c	ERV316A3_6q15a
ENSG00000037474.15	ENSG00000037474.15	ENSG00000037474.15			ERV316A3_4q31.23b	HARLEQUIN_6q21	HERV3_19p13.3	ERV316A3_6q16.1d
ENSG00000037637.11	ENSG00000037637.11	ENSG00000037637.11			ERV316A3_4q31.23c	HARLEQUIN_7p22.1	HERV3_19q13.33	ERV316A3_6q16.3a
ENSG00000037749.12	ENSG00000037749.12	ENSG00000037749.12			ERV316A3_4q31.3b	HARLEQUIN_7q33a	HERV3_19q13.42a	ERV316A3_6q21a
ENSG00000037757.14	ENSG00000037757.14	ENSG00000037757.14			ERV316A3_4q32.1h	HARLEQUIN_7q33b	HERV3_19q13.42b	ERV316A3_6q21b
ENSG00000037897.17	ENSG00000037897.17	ENSG00000037897.17			ERV316A3_4q32.1i	HARLEQUIN_Xp11.23	HERV3_19q13.42c	ERV316A3_6q21c
ENSG00000037965.6	ENSG00000037965.6	ENSG00000037965.6			ERV316A3_4q32.2d	HARLEQUIN_Xp22.2	HERV3_1p34.3	ERV316A3_6q22.1c
ENSG00000038002.9	ENSG00000038002.9	ENSG00000038002.9			ERV316A3_4q32.3a	HARLEQUIN_Xq23b	HERV3_3q21.3	ERV316A3_6q22.31b
ENSG00000038210.14	ENSG00000038210.14	ENSG00000038210.14			ERV316A3_4q32.3b	HARLEQUIN_Xq24	HERV3_4p16.1	ERV316A3_6q22.31f
ENSG00000038219.13	ENSG00000038219.13	ENSG00000038219.13			ERV316A3_4q32.3c	HERV3_11p15.5	HERV3_4q13.2b	ERV316A3_6q22.31g
ENSG00000038274.17	ENSG00000038274.17	ENSG00000038274.17			ERV316A3_4q34.3a	HERV3_11q13.3	HERV3_4q13.3a	ERV316A3_6q22.31h
ENSG00000038295.8	ENSG00000038295.8	ENSG00000038295.8			ERV316A3_4q35.2b	HERV3_11q14.1	HERV3_4q13.3b	ERV316A3_6q23.3a
ENSG00000038358.15	ENSG00000038358.15	ENSG00000038358.15			ERV316A3_4q35.2c	HERV3_14q11.2	HERV3_6q14.3a	ERV316A3_6q24.1g
ENSG00000038382.20	ENSG00000038382.20	ENSG00000038382.20			ERV316A3_4q35.2d	HERV3_16p13.3	HERV3_7q11.21	ERV316A3_6q24.1h
ENSG00000038427.16	ENSG00000038427.16	ENSG00000038427.16			ERV316A3_4q35.2e	HERV3_19p12a	HERV3_7q33	ERV316A3_6q24.3a
ENSG00000038532.16	ENSG00000038532.16	ENSG00000038532.16			ERV316A3_5p12a	HERV3_19p12b	HERV3_7q34c	ERV316A3_6q24.3b
ENSG00000038945.15	ENSG00000038945.15	ENSG00000038945.15			ERV316A3_5p13.1a	HERV3_19p12c	HERV3_8q11.23	ERV316A3_6q25.1b
ENSG00000039068.19	ENSG00000039068.19	ENSG00000039068.19			ERV316A3_5p13.2	HERV3_19p13.3	HERV3_9q34.13	ERV316A3_6q25.1c
ENSG00000039123.16	ENSG00000039123.16	ENSG00000039123.16			ERV316A3_5p13.3a	HERV3_19q13.33	HERV3_Yp11.2a	ERV316A3_6q25.1f
ENSG00000039139.9	ENSG00000039139.9	ENSG00000039139.9			ERV316A3_5p13.3e	HERV3_19q13.42a	HERV30_10q21.1	ERV316A3_6q25.1g
ENSG00000039319.17	ENSG00000039319.17	ENSG00000039319.17			ERV316A3_5p14.1b	HERV3_19q13.42b	HERV30_4q13.2b	ERV316A3_6q25.1h
ENSG00000039523.20	ENSG00000039523.20	ENSG00000039523.20			ERV316A3_5p14.1c	HERV3_19q13.42c	HERV30_5q11.2	ERV316A3_6q25.2d
ENSG00000039537.14	ENSG00000039537.14	ENSG00000039537.14			ERV316A3_5p14.1e	HERV3_1p34.3	HERV4_11q21	ERV316A3_6q25.2e
ENSG00000039560.14	ENSG00000039560.14	ENSG00000039560.14			ERV316A3_5p14.2a	HERV3_3q21.3	HERV4_13q32.3	ERV316A3_6q26b
ENSG00000039600.11	ENSG00000039600.11	ENSG00000039600.11			ERV316A3_5p14.2c	HERV3_4p16.1	HERV4_15q26.1	ERV316A3_7p12.1c
ENSG00000039650.12	ENSG00000039650.12	ENSG00000039650.12			ERV316A3_5p14.3e	HERV3_4q13.2b	HERV4_16q11.2	ERV316A3_7p12.1d
ENSG00000039987.7	ENSG00000039987.7	ENSG00000039987.7			ERV316A3_5p14.3f	HERV3_4q13.3a	HERV4_17p13.1	ERV316A3_7p12.2b
ENSG00000040199.18	ENSG00000040199.18	ENSG00000040199.18			ERV316A3_5p15.1c	HERV3_4q13.3b	HERV4_19q13.41	ERV316A3_7p15.3b
ENSG00000040275.17	ENSG00000040275.17	ENSG00000040275.17			ERV316A3_5p15.2a	HERV3_6q14.3a	HERV4_19q13.43a	ERV316A3_7p21.2a
ENSG00000040341.18	ENSG00000040341.18	ENSG00000040341.18			ERV316A3_5p15.2b	HERV3_7q11.21	HERV4_19q13.43b	ERV316A3_7p21.2b
ENSG00000040487.13	ENSG00000040487.13	ENSG00000040487.13			ERV316A3_5p15.2c	HERV3_7q33	HERV4_1q22a	ERV316A3_7p21.2c
ENSG00000040531.16	ENSG00000040531.16	ENSG00000040531.16			ERV316A3_5p15.31	HERV3_7q34c	HERV4_1q22b	ERV316A3_7p21.2d
ENSG00000040608.14	ENSG00000040608.14	ENSG00000040608.14			ERV316A3_5p15.32c	HERV3_8q11.23	HERV4_20p12.3	ERV316A3_7p21.3a
ENSG00000040633.13	ENSG00000040633.13	ENSG00000040633.13			ERV316A3_5q11.2b	HERV3_9q34.13	HERV4_20q13.33a	ERV316A3_7p21.3b
ENSG00000040731.10	ENSG00000040731.10	ENSG00000040731.10			ERV316A3_5q11.2d	HERV3_Yp11.2a	HERV4_20q13.33b	ERV316A3_7q21.11a
ENSG00000040933.16	ENSG00000040933.16	ENSG00000040933.16			ERV316A3_5q11.2f	HERV30_10q21.1	HERV4_3q26.1	ERV316A3_7q21.11d
ENSG00000041353.10	ENSG00000041353.10	ENSG00000041353.10			ERV316A3_5q11.2g	HERV30_4q13.2b	HERV4_4q12	ERV316A3_7q21.11f
ENSG00000041357.16	ENSG00000041357.16	ENSG00000041357.16			ERV316A3_5q11.2h	HERV30_5q11.2	HERV4_4q22.1	ERV316A3_7q21.3c
ENSG00000041515.16	ENSG00000041515.16	ENSG00000041515.16			ERV316A3_5q12.1a	HERV4_11q21	HERV4_5q33.1	ERV316A3_7q22.3
ENSG00000041802.11	ENSG00000041802.11	ENSG00000041802.11			ERV316A3_5q12.1b	HERV4_13q32.3	HERV4_8q21.13b	ERV316A3_7q31.1d
ENSG00000041880.14	ENSG00000041880.14	ENSG00000041880.14			ERV316A3_5q12.1c	HERV4_15q26.1	HERV4_9q34.3b	ERV316A3_7q31.31a
ENSG00000041982.16	ENSG00000041982.16	ENSG00000041982.16			ERV316A3_5q12.1d	HERV4_16q11.2	HERV9_11q22.3	ERV316A3_7q31.31b
ENSG00000041988.15	ENSG00000041988.15	ENSG00000041988.15			ERV316A3_5q12.1e	HERV4_17p13.1	HERV9_19p13.3	ERV316A3_7q31.31c
ENSG00000042062.13	ENSG00000042062.13	ENSG00000042062.13			ERV316A3_5q12.1f	HERV4_19q13.41	HERV9_1p31.1	ERV316A3_7q31.32a
ENSG00000042088.14	ENSG00000042088.14	ENSG00000042088.14			ERV316A3_5q12.3c	HERV4_19q13.43a	HERV9_4q13.3	ERV316A3_7q33d
ENSG00000042286.15	ENSG00000042286.15	ENSG00000042286.15			ERV316A3_5q12.3e	HERV4_19q13.43b	HERV9_5q11.2	ERV316A3_7q34d
ENSG00000042304.12	ENSG00000042304.12	ENSG00000042304.12			ERV316A3_5q13.1	HERV4_1q22a	HERV9_5q13.2	ERV316A3_7q36.1a
ENSG00000042317.17	ENSG00000042317.17	ENSG00000042317.17			ERV316A3_5q13.3b	HERV4_1q22b	HERV9_5q31.2	ERV316A3_7q36.1b
ENSG00000042429.12	ENSG00000042429.12	ENSG00000042429.12			ERV316A3_5q13.3c	HERV4_20p12.3	HERV9_6q13	ERV316A3_8p11.22c
ENSG00000042445.14	ENSG00000042445.14	ENSG00000042445.14			ERV316A3_5q14.1	HERV4_20q13.33a	HERV9_6q25.1	ERV316A3_8p11.23b
ENSG00000042493.16	ENSG00000042493.16	ENSG00000042493.16			ERV316A3_5q14.2	HERV4_20q13.33b	HERV9_7p14.1	ERV316A3_8p12e
ENSG00000042753.12	ENSG00000042753.12	ENSG00000042753.12			ERV316A3_5q14.3a	HERV4_3q26.1	HERV9_7p14.2	ERV316A3_8p12f
ENSG00000042781.14	ENSG00000042781.14	ENSG00000042781.14			ERV316A3_5q14.3c	HERV4_4q12	HERV9_Xq22.3b	ERV316A3_8p12g
ENSG00000042813.8	ENSG00000042813.8	ENSG00000042813.8			ERV316A3_5q14.3e	HERV4_4q22.1	HERV9_Yq11.221d	ERV316A3_8p21.2a
ENSG00000042832.12	ENSG00000042832.12	ENSG00000042832.12			ERV316A3_5q14.3h	HERV4_5q33.1	HERVE_10p11.21	ERV316A3_8p21.3c
ENSG00000042980.13	ENSG00000042980.13	ENSG00000042980.13			ERV316A3_5q15a	HERV4_8q21.13b	HERVE_10p13c	ERV316A3_8p21.3e
ENSG00000043039.7	ENSG00000043039.7	ENSG00000043039.7			ERV316A3_5q15b	HERV4_9q34.3b	HERVE_11p15.4	ERV316A3_8p21.3f
ENSG00000043093.15	ENSG00000043093.15	ENSG00000043093.15			ERV316A3_5q15c	HERV9_11q22.3	HERVE_11q13.2a	ERV316A3_8p22b
ENSG00000043143.20	ENSG00000043143.20	ENSG00000043143.20			ERV316A3_5q15d	HERV9_19p13.3	HERVE_11q13.2b	ERV316A3_8p22c
ENSG00000043355.12	ENSG00000043355.12	ENSG00000043355.12			ERV316A3_5q21.1a	HERV9_1p31.1	HERVE_11q13.4c	ERV316A3_8p23.1b
ENSG00000043462.13	ENSG00000043462.13	ENSG00000043462.13			ERV316A3_5q21.1c	HERV9_4q13.3	HERVE_12p13.31a	ERV316A3_8p23.1c
ENSG00000043514.17	ENSG00000043514.17	ENSG00000043514.17			ERV316A3_5q21.2b	HERV9_5q11.2	HERVE_12q13.13	ERV316A3_8p23.1d
ENSG00000043591.6	ENSG00000043591.6	ENSG00000043591.6			ERV316A3_5q21.2c	HERV9_5q13.2	HERVE_13q14.11a	ERV316A3_8p23.2
ENSG00000044012.4	ENSG00000044012.4	ENSG00000044012.4			ERV316A3_5q21.2d	HERV9_5q31.2	HERVE_13q14.13a	ERV316A3_8q11.21c
ENSG00000044090.10	ENSG00000044090.10	ENSG00000044090.10			ERV316A3_5q21.3d	HERV9_6q13	HERVE_13q14.13b	ERV316A3_8q11.23a
ENSG00000044115.21	ENSG00000044115.21	ENSG00000044115.21			ERV316A3_5q22.1a	HERV9_6q25.1	HERVE_13q14.13c	ERV316A3_8q12.1b
ENSG00000044446.12	ENSG00000044446.12	ENSG00000044446.12			ERV316A3_5q22.1b	HERV9_7p14.1	HERVE_13q21.31a	ERV316A3_8q12.2
ENSG00000044459.15	ENSG00000044459.15	ENSG00000044459.15			ERV316A3_5q22.2a	HERV9_7p14.2	HERVE_14q22.1	ERV316A3_8q12.3a
ENSG00000044524.11	ENSG00000044524.11	ENSG00000044524.11			ERV316A3_5q23.1a	HERV9_Xq22.3b	HERVE_17q11.2	ERV316A3_8q12.3c
ENSG00000044574.8	ENSG00000044574.8	ENSG00000044574.8			ERV316A3_5q23.1b	HERV9_Yq11.221d	HERVE_19p12	ERV316A3_8q13.1b
ENSG00000046604.13	ENSG00000046604.13	ENSG00000046604.13			ERV316A3_5q23.1d	HERVE_10p11.21	HERVE_19p13.2	ERV316A3_8q13.2a
ENSG00000046647.13	ENSG00000046647.13	ENSG00000046647.13			ERV316A3_5q23.1e	HERVE_10p13c	HERVE_19q12	ERV316A3_8q13.2b
ENSG00000046651.15	ENSG00000046651.15	ENSG00000046651.15			ERV316A3_5q23.1f	HERVE_11p15.4	HERVE_20p11.21b	ERV316A3_8q13.3a
ENSG00000046653.15	ENSG00000046653.15	ENSG00000046653.15			ERV316A3_5q23.2a	HERVE_11q13.2a	HERVE_2q24.1a	ERV316A3_8q13.3b
ENSG00000046774.10	ENSG00000046774.10	ENSG00000046774.10			ERV316A3_5q23.3a	HERVE_11q13.2b	HERVE_2q24.1b	ERV316A3_8q21.11d
ENSG00000046889.19	ENSG00000046889.19	ENSG00000046889.19			ERV316A3_5q23.3b	HERVE_11q13.4c	HERVE_2q37.1	ERV316A3_8q21.11e
ENSG00000047056.16	ENSG00000047056.16	ENSG00000047056.16			ERV316A3_5q23.3d	HERVE_12p13.31a	HERVE_3p25.3b	ERV316A3_8q21.13a
ENSG00000047188.16	ENSG00000047188.16	ENSG00000047188.16			ERV316A3_5q31.1a	HERVE_12q13.13	HERVE_3p26.3	ERV316A3_8q21.13e
ENSG00000047230.15	ENSG00000047230.15	ENSG00000047230.15			ERV316A3_5q31.3a	HERVE_13q14.11a	HERVE_3q21.2a	ERV316A3_8q21.13h
ENSG00000047249.18	ENSG00000047249.18	ENSG00000047249.18			ERV316A3_5q31.3b	HERVE_13q14.13a	HERVE_3q22.1a	ERV316A3_8q21.13i
ENSG00000047315.17	ENSG00000047315.17	ENSG00000047315.17			ERV316A3_5q31.3c	HERVE_13q14.13b	HERVE_5q14.3c	ERV316A3_8q21.3b
ENSG00000047346.12	ENSG00000047346.12	ENSG00000047346.12			ERV316A3_5q32	HERVE_13q14.13c	HERVE_7p22.1c	ERV316A3_8q21.3e
ENSG00000047365.12	ENSG00000047365.12	ENSG00000047365.12			ERV316A3_5q33.1	HERVE_13q21.31a	HERVE_7q21.3	ERV316A3_8q21.3g
ENSG00000047410.14	ENSG00000047410.14	ENSG00000047410.14			ERV316A3_5q34a	HERVE_14q22.1	HERVE_7q36.1	ERV316A3_8q22.1c
ENSG00000047457.14	ENSG00000047457.14	ENSG00000047457.14			ERV316A3_5q34b	HERVE_17q11.2	HERVE_8p12a	ERV316A3_8q22.1d
ENSG00000047578.13	ENSG00000047578.13	ENSG00000047578.13			ERV316A3_5q35.2a	HERVE_19p12	HERVE_8p23.1b	ERV316A3_8q22.3b
ENSG00000047579.20	ENSG00000047579.20	ENSG00000047579.20			ERV316A3_5q35.2b	HERVE_19p13.2	HERVE_8p23.1c	ERV316A3_8q22.3c
ENSG00000047597.7	ENSG00000047597.7	ENSG00000047597.7			ERV316A3_5q35.3a	HERVE_19q12	HERVE_8p23.1d	ERV316A3_8q23.2b
ENSG00000047617.15	ENSG00000047617.15	ENSG00000047617.15			ERV316A3_5q35.3b	HERVE_20p11.21b	HERVE_8p23.1e	ERV316A3_8q23.2c
ENSG00000047621.12	ENSG00000047621.12	ENSG00000047621.12			ERV316A3_5q35.3c	HERVE_2q24.1a	HERVE_8p23.1f	ERV316A3_8q23.3g
ENSG00000047634.15	ENSG00000047634.15	ENSG00000047634.15			ERV316A3_5q35.3d	HERVE_2q24.1b	HERVE_8p23.1g	ERV316A3_8q24.11b
ENSG00000047644.19	ENSG00000047644.19	ENSG00000047644.19			ERV316A3_6p12.3a	HERVE_2q37.1	HERVE_8p23.1h	ERV316A3_8q24.12a
ENSG00000047648.23	ENSG00000047648.23	ENSG00000047648.23			ERV316A3_6p21.2a	HERVE_3p25.3b	HERVE_8p23.1n	ERV316A3_8q24.12c
ENSG00000047662.5	ENSG00000047662.5	ENSG00000047662.5			ERV316A3_6p21.2b	HERVE_3p26.3	HERVE_9q34.3	ERV316A3_8q24.12d
ENSG00000047849.21	ENSG00000047849.21	ENSG00000047849.21			ERV316A3_6p21.2d	HERVE_3q21.2a	HERVE_Xp11.23	ERV316A3_8q24.13a
ENSG00000047932.14	ENSG00000047932.14	ENSG00000047932.14			ERV316A3_6p21.31	HERVE_3q22.1a	HERVE_Xq21.32	ERV316A3_8q24.13d
ENSG00000047936.11	ENSG00000047936.11	ENSG00000047936.11			ERV316A3_6p21.33a	HERVE_5q14.3c	HERVEA_12p13.31	ERV316A3_8q24.21a
ENSG00000048028.11	ENSG00000048028.11	ENSG00000048028.11			ERV316A3_6p21.33b	HERVE_7p22.1c	HERVEA_15q21.3	ERV316A3_8q24.21b
ENSG00000048052.22	ENSG00000048052.22	ENSG00000048052.22			ERV316A3_6p21.33c	HERVE_7q21.3	HERVEA_19p12a	ERV316A3_8q24.21c
ENSG00000048140.18	ENSG00000048140.18	ENSG00000048140.18			ERV316A3_6p22.1a	HERVE_7q36.1	HERVEA_19p12b	ERV316A3_8q24.22b
ENSG00000048162.21	ENSG00000048162.21	ENSG00000048162.21			ERV316A3_6p22.1b	HERVE_8p12a	HERVEA_19p13.11	ERV316A3_8q24.23b
ENSG00000048342.17	ENSG00000048342.17	ENSG00000048342.17			ERV316A3_6p22.1d	HERVE_8p23.1b	HERVEA_19q13.33	ERV316A3_8q24.23c
ENSG00000048392.12	ENSG00000048392.12	ENSG00000048392.12			ERV316A3_6p22.1i	HERVE_8p23.1c	HERVEA_21q22.11	ERV316A3_8q24.23g
ENSG00000048405.10	ENSG00000048405.10	ENSG00000048405.10			ERV316A3_6p22.1k	HERVE_8p23.1d	HERVEA_3p24.3a	ERV316A3_8q24.23h
ENSG00000048462.11	ENSG00000048462.11	ENSG00000048462.11			ERV316A3_6p22.1l	HERVE_8p23.1e	HERVEA_3q25.32	ERV316A3_8q24.3d
ENSG00000048471.14	ENSG00000048471.14	ENSG00000048471.14			ERV316A3_6p22.1m	HERVE_8p23.1f	HERVEA_5q22.2	ERV316A3_8q24.3i
ENSG00000048540.15	ENSG00000048540.15	ENSG00000048540.15			ERV316A3_6p22.1n	HERVE_8p23.1g	HERVEA_8q11.23a	ERV316A3_9p11.2
ENSG00000048544.6	ENSG00000048544.6	ENSG00000048544.6			ERV316A3_6p22.1o	HERVE_8p23.1h	HERVEA_Xp11.21	ERV316A3_9p21.1a
ENSG00000048545.16	ENSG00000048649.13	ENSG00000048649.13			ERV316A3_6p22.1p	HERVE_8p23.1n	HERVEA_Yq11.21	ERV316A3_9p23f
ENSG00000048649.13	ENSG00000048707.15	ENSG00000048707.15			ERV316A3_6p22.2	HERVE_9q34.3	HERVEA_Yq11.221d	ERV316A3_9p24.1
ENSG00000048707.15	ENSG00000048740.18	ENSG00000048740.18			ERV316A3_6p22.3b	HERVE_Xp11.23	HERVFC1_7q11.21	ERV316A3_9p24.2a
ENSG00000048740.18	ENSG00000048828.17	ENSG00000048828.17			ERV316A3_6p22.3c	HERVE_Xq21.32	HERVFH19_1p36.23a	ERV316A3_9p24.2b
ENSG00000048828.17	ENSG00000048991.16	ENSG00000048991.16			ERV316A3_6p22.3f	HERVEA_12p13.31	HERVFH19_7q32.2	ERV316A3_9p24.3c
ENSG00000048991.16	ENSG00000049089.15	ENSG00000049089.15			ERV316A3_6p23	HERVEA_15q21.3	HERVFH21_11p15.4	ERV316A3_9p24.3d
ENSG00000049089.15	ENSG00000049130.16	ENSG00000049130.16			ERV316A3_6p24.2	HERVEA_19p12a	HERVFH21_14q32.31a	ERV316A3_9q21.13b
ENSG00000049130.16	ENSG00000049167.15	ENSG00000049167.15			ERV316A3_6p24.3a	HERVEA_19p12b	HERVFH21_14q32.31b	ERV316A3_9q21.31c
ENSG00000049167.15	ENSG00000049192.15	ENSG00000049192.15			ERV316A3_6p24.3b	HERVEA_19p13.11	HERVFH21_1p34.3	ERV316A3_9q22.33a
ENSG00000049192.15	ENSG00000049239.13	ENSG00000049239.13			ERV316A3_6p24.3e	HERVEA_19q13.33	HERVFH21_3q25.1	ERV316A3_9q22.33b
ENSG00000049239.13	ENSG00000049245.13	ENSG00000049245.13			ERV316A3_6p25.1b	HERVEA_21q22.11	HERVFH21_7p21.3	ERV316A3_9q31.1b
ENSG00000049245.13	ENSG00000049246.14	ENSG00000049246.14			ERV316A3_6p25.1d	HERVEA_3p24.3a	HERVFRD_12q24.33	ERV316A3_9q32b
ENSG00000049246.14	ENSG00000049247.14	ENSG00000049247.14			ERV316A3_6p25.1e	HERVEA_3q25.32	HERVFRD_13q31.1	ERV316A3_9q33.2
ENSG00000049247.14	ENSG00000049249.9	ENSG00000049249.9			ERV316A3_6p25.2c	HERVEA_5q22.2	HERVFRD_14q11.2	ERV316A3_9q33.3
ENSG00000049249.9	ENSG00000049283.18	ENSG00000049283.18			ERV316A3_6p25.3a	HERVEA_8q11.23a	HERVFRD_19p12	ERV316A3_9q34.13
ENSG00000049283.18	ENSG00000049323.16	ENSG00000049323.16			ERV316A3_6p25.3b	HERVEA_Xp11.21	HERVFRD_19q13.41	ERV316A3_9q34.2a
ENSG00000049323.16	ENSG00000049449.10	ENSG00000049449.10			ERV316A3_6q11.1	HERVEA_Yq11.21	HERVFRD_20p12.3	ERV316A3_9q34.3a
ENSG00000049449.10	ENSG00000049540.18	ENSG00000049540.18			ERV316A3_6q13b	HERVEA_Yq11.221d	HERVFRD_21q22.3	ERV316A3_9q34.3d
ENSG00000049540.18	ENSG00000049541.11	ENSG00000049541.11			ERV316A3_6q14.1a	HERVFC1_7q11.21	HERVFRD_2p11.2	ERV316A3_Xp11.22c
ENSG00000049541.11	ENSG00000049618.24	ENSG00000049618.24			ERV316A3_6q14.1b	HERVFH19_1p36.23a	HERVFRD_3p22.1	ERV316A3_Xp11.22d
ENSG00000049618.24	ENSG00000049656.14	ENSG00000049656.14			ERV316A3_6q14.1c	HERVFH19_2q37.3	HERVFRD_4p16.3	ERV316A3_Xp11.23a
ENSG00000049656.14	ENSG00000049759.19	ENSG00000049759.19			ERV316A3_6q14.1e	HERVFH19_7q32.2	HERVFRD_6p24.2	ERV316A3_Xp11.4a
ENSG00000049759.19	ENSG00000049768.16	ENSG00000049768.16			ERV316A3_6q14.2	HERVFH21_11p15.4	HERVFRD_7p15.3	ERV316A3_Xp21.1a
ENSG00000049768.16	ENSG00000049769.14	ENSG00000049769.14			ERV316A3_6q14.3c	HERVFH21_14q32.31a	HERVFRD_8q12.1a	ERV316A3_Xp21.1c
ENSG00000049769.14	ENSG00000049860.14	ENSG00000049860.14			ERV316A3_6q15a	HERVFH21_14q32.31b	HERVFRD_8q12.1b	ERV316A3_Xp22.13
ENSG00000049860.14	ENSG00000049883.15	ENSG00000049883.15			ERV316A3_6q16.1d	HERVFH21_16p11.2	HERVFRD_8q12.1c	ERV316A3_Xq21.1a
ENSG00000049883.15	ENSG00000050030.16	ENSG00000050030.16			ERV316A3_6q16.3a	HERVFH21_1p34.3	HERVFRD_8q12.1d	ERV316A3_Xq21.1b
ENSG00000050030.16	ENSG00000050130.18	ENSG00000050130.18			ERV316A3_6q21a	HERVFH21_3q25.1	HERVFRD_9p21.3b	ERV316A3_Xq22.1c
ENSG00000050130.18	ENSG00000050165.18	ENSG00000050165.18			ERV316A3_6q21b	HERVFH21_7p21.3	HERVFRD_9q22.31	ERV316A3_Xq24a
ENSG00000050165.18	ENSG00000050327.15	ENSG00000050327.15			ERV316A3_6q21c	HERVFH21_Xq11.2a	HERVH_10p14a	ERV316A3_Xq27.3d
ENSG00000050327.15	ENSG00000050344.9	ENSG00000050344.9			ERV316A3_6q22.1c	HERVFH21_Xq11.2b	HERVH_10q23.31a	ERV316A3_Xq28i
ENSG00000050344.9	ENSG00000050393.11	ENSG00000050393.11			ERV316A3_6q22.31a	HERVFRD_12q24.33	HERVH_10q24.31a	ERV316A3_Xq28j
ENSG00000050393.11	ENSG00000050405.13	ENSG00000050405.13			ERV316A3_6q22.31b	HERVFRD_13q31.1	HERVH_10q25.1c	ERV316A3_Xq28l
ENSG00000050405.13	ENSG00000050426.16	ENSG00000050426.16			ERV316A3_6q22.31f	HERVFRD_14q11.2	HERVH_10q25.3	ERVL_10p14
ENSG00000050426.16	ENSG00000050438.17	ENSG00000050438.17			ERV316A3_6q22.31g	HERVFRD_19p12	HERVH_11q13.4a	ERVL_10q11.22b
ENSG00000050438.17	ENSG00000050555.19	ENSG00000050555.19			ERV316A3_6q22.31h	HERVFRD_19q13.41	HERVH_11q23.3a	ERVL_10q21.2
ENSG00000050555.19	ENSG00000050628.20	ENSG00000050628.20			ERV316A3_6q22.33	HERVFRD_20p12.3	HERVH_11q23.3b	ERVL_11p14.1
ENSG00000050628.20	ENSG00000050730.16	ENSG00000050730.16			ERV316A3_6q23.2b	HERVFRD_21q22.3	HERVH_11q23.3c	ERVL_11p14.3
ENSG00000050730.16	ENSG00000050748.18	ENSG00000050748.18			ERV316A3_6q23.3a	HERVFRD_2p11.2	HERVH_11q25a	ERVL_11p15.5
ENSG00000050748.18	ENSG00000050767.17	ENSG00000050767.17			ERV316A3_6q24.1a	HERVFRD_3p22.1	HERVH_12p13.31b	ERVL_11q12.1
ENSG00000050767.17	ENSG00000050820.17	ENSG00000050820.17			ERV316A3_6q24.1g	HERVFRD_4p16.3	HERVH_12p13.31d	ERVL_11q22.3
ENSG00000050820.17	ENSG00000051009.11	ENSG00000051009.11			ERV316A3_6q24.1h	HERVFRD_6p24.2	HERVH_12p13.32	ERVL_11q25
ENSG00000051009.11	ENSG00000051108.15	ENSG00000051108.15			ERV316A3_6q24.2a	HERVFRD_7p15.3	HERVH_12q13.2b	ERVL_12p11.22
ENSG00000051108.15	ENSG00000051128.19	ENSG00000051128.19			ERV316A3_6q24.3a	HERVFRD_8q12.1a	HERVH_12q21.2a	ERVL_12p13.2
ENSG00000051128.19	ENSG00000051180.17	ENSG00000051180.17			ERV316A3_6q24.3b	HERVFRD_8q12.1b	HERVH_12q21.2b	ERVL_12q21.31b
ENSG00000051180.17	ENSG00000051341.14	ENSG00000051341.14			ERV316A3_6q25.1b	HERVFRD_8q12.1c	HERVH_12q21.32c	ERVL_12q21.32
ENSG00000051341.14	ENSG00000051382.9	ENSG00000051382.9			ERV316A3_6q25.1c	HERVFRD_8q12.1d	HERVH_12q22	ERVL_12q22b
ENSG00000051382.9	ENSG00000051523.11	ENSG00000051523.11			ERV316A3_6q25.1d	HERVFRD_9p21.3b	HERVH_13q13.3a	ERVL_13q31.1b
ENSG00000051523.11	ENSG00000051596.10	ENSG00000051596.10			ERV316A3_6q25.1f	HERVFRD_9q22.31	HERVH_13q14.11b	ERVL_14q22.1
ENSG00000051596.10	ENSG00000051620.11	ENSG00000051620.11			ERV316A3_6q25.1g	HERVH_10p14a	HERVH_13q14.2a	ERVL_14q23.1
ENSG00000051620.11	ENSG00000051825.15	ENSG00000051825.15			ERV316A3_6q25.1h	HERVH_10q23.31a	HERVH_13q33.3	ERVL_14q23.3
ENSG00000051825.15	ENSG00000052126.14	ENSG00000052126.14			ERV316A3_6q25.2d	HERVH_10q23.31c	HERVH_14q22.1a	ERVL_15q11.2a
ENSG00000052126.14	ENSG00000052344.16	ENSG00000052344.16			ERV316A3_6q25.2e	HERVH_10q23.32	HERVH_14q23.1a	ERVL_15q11.2b
ENSG00000052344.16	ENSG00000052723.12	ENSG00000052723.12			ERV316A3_6q26b	HERVH_10q24.31a	HERVH_14q24.3a	ERVL_15q25.2
ENSG00000052723.12	ENSG00000052749.14	ENSG00000052749.14			ERV316A3_6q26c	HERVH_10q24.31b	HERVH_14q32.12a	ERVL_15q26.1
ENSG00000052749.14	ENSG00000052795.13	ENSG00000052795.13			ERV316A3_7p12.1c	HERVH_10q25.1c	HERVH_14q32.31c	ERVL_16p12.2
ENSG00000052795.13	ENSG00000052802.13	ENSG00000052802.13			ERV316A3_7p12.1d	HERVH_10q25.3	HERVH_15q24.1	ERVL_16p12.3
ENSG00000052802.13	ENSG00000052841.15	ENSG00000052841.15			ERV316A3_7p12.2b	HERVH_11q13.4a	HERVH_15q25.2	ERVL_16q13
ENSG00000052841.15	ENSG00000052850.8	ENSG00000052850.8			ERV316A3_7p13a	HERVH_11q14.1b	HERVH_15q26.3a	ERVL_16q21a
ENSG00000052850.8	ENSG00000053108.17	ENSG00000053108.17			ERV316A3_7p14.1b	HERVH_11q14.1g	HERVH_15q26.3b	ERVL_18q12.1b
ENSG00000053108.17	ENSG00000053254.16	ENSG00000053254.16			ERV316A3_7p15.3b	HERVH_11q23.3a	HERVH_16p11.2	ERVL_18q22.1d
ENSG00000053254.16	ENSG00000053328.8	ENSG00000053328.8			ERV316A3_7p21.2a	HERVH_11q23.3b	HERVH_16p13.2e	ERVL_18q22.2
ENSG00000053328.8	ENSG00000053371.12	ENSG00000053371.12			ERV316A3_7p21.2b	HERVH_11q23.3c	HERVH_17p12	ERVL_19q11
ENSG00000053371.12	ENSG00000053372.5	ENSG00000053372.5			ERV316A3_7p21.2c	HERVH_11q24.1b	HERVH_17q25.1b	ERVL_1p31.1
ENSG00000053372.5	ENSG00000053438.11	ENSG00000053438.11			ERV316A3_7p21.2d	HERVH_11q25a	HERVH_17q25.3	ERVL_1p36.22a
ENSG00000053438.11	ENSG00000053501.13	ENSG00000053501.13			ERV316A3_7p21.3a	HERVH_12p11.22a	HERVH_18q12.3c	ERVL_1q41
ENSG00000053501.13	ENSG00000053524.12	ENSG00000053524.12			ERV316A3_7p21.3b	HERVH_12p13.31b	HERVH_19p13.12	ERVL_1q42.13
ENSG00000053524.12	ENSG00000053702.15	ENSG00000053702.15			ERV316A3_7q21.11a	HERVH_12p13.31c	HERVH_19p13.2a	ERVL_1q44b
ENSG00000053702.15	ENSG00000053747.17	ENSG00000053747.17			ERV316A3_7q21.11d	HERVH_12p13.31d	HERVH_19p13.2c	ERVL_21q21.1a
ENSG00000053747.17	ENSG00000053770.12	ENSG00000053770.12			ERV316A3_7q21.11f	HERVH_12p13.32	HERVH_19p13.2d	ERVL_21q21.1c
ENSG00000053770.12	ENSG00000053900.11	ENSG00000053900.11			ERV316A3_7q21.3b	HERVH_12q13.2b	HERVH_19p13.3a	ERVL_22q12.3b
ENSG00000053900.11	ENSG00000053918.18	ENSG00000053918.18			ERV316A3_7q21.3c	HERVH_12q21.2a	HERVH_19p13.3b	ERVL_2p12b
ENSG00000053918.18	ENSG00000054116.12	ENSG00000054116.12			ERV316A3_7q22.3	HERVH_12q21.2b	HERVH_19q13.12a	ERVL_2p12c
ENSG00000054116.12	ENSG00000054118.15	ENSG00000054118.15			ERV316A3_7q31.1d	HERVH_12q21.32c	HERVH_19q13.12b	ERVL_2p15
ENSG00000054118.15	ENSG00000054148.18	ENSG00000054148.18			ERV316A3_7q31.31a	HERVH_12q22	HERVH_19q13.2a	ERVL_2p22.1b
ENSG00000054148.18	ENSG00000054179.12	ENSG00000054179.12			ERV316A3_7q31.31b	HERVH_13q13.3a	HERVH_19q13.31	ERVL_2q14.1
ENSG00000054179.12	ENSG00000054219.11	ENSG00000054219.11			ERV316A3_7q31.31c	HERVH_13q13.3b	HERVH_19q13.32b	ERVL_2q21.1
ENSG00000054219.11	ENSG00000054267.22	ENSG00000054267.22			ERV316A3_7q31.32a	HERVH_13q14.11a	HERVH_19q13.41a	ERVL_2q37.1
ENSG00000054267.22	ENSG00000054277.14	ENSG00000054277.14			ERV316A3_7q33d	HERVH_13q14.11b	HERVH_19q13.41b	ERVL_3q24
ENSG00000054277.14	ENSG00000054282.16	ENSG00000054282.16			ERV316A3_7q34d	HERVH_13q14.2a	HERVH_19q13.42c	ERVL_3q26.1a
ENSG00000054282.16	ENSG00000054356.14	ENSG00000054356.14			ERV316A3_7q35a	HERVH_13q33.3	HERVH_1p31.1a	ERVL_3q26.32
ENSG00000054356.14	ENSG00000054392.13	ENSG00000054392.13			ERV316A3_7q36.1a	HERVH_14q11.2a	HERVH_1p31.3d	ERVL_4p15.33
ENSG00000054392.13	ENSG00000054523.18	ENSG00000054523.18			ERV316A3_7q36.1b	HERVH_14q22.1a	HERVH_1p32.3a	ERVL_4q13.1
ENSG00000054523.18	ENSG00000054598.9	ENSG00000054598.9			ERV316A3_8p11.22c	HERVH_14q23.1a	HERVH_1p34.2a	ERVL_4q31.22
ENSG00000054598.9	ENSG00000054611.14	ENSG00000054611.14			ERV316A3_8p11.23b	HERVH_14q24.2a	HERVH_1p34.3c	ERVL_4q32.1
ENSG00000054611.14	ENSG00000054654.19	ENSG00000054654.19			ERV316A3_8p12e	HERVH_14q24.3a	HERVH_1q24.2	ERVL_5p14.3a
ENSG00000054654.19	ENSG00000054690.14	ENSG00000054690.14			ERV316A3_8p12f	HERVH_14q32.12a	HERVH_1q32.1a	ERVL_5q23.3a
ENSG00000054690.14	ENSG00000054793.14	ENSG00000054793.14			ERV316A3_8p12g	HERVH_14q32.31b	HERVH_1q32.1b	ERVL_5q23.3b
ENSG00000054793.14	ENSG00000054796.13	ENSG00000054796.13			ERV316A3_8p21.2a	HERVH_14q32.31c	HERVH_1q42.13d	ERVL_6p25.1
ENSG00000054796.13	ENSG00000054803.4	ENSG00000054803.4			ERV316A3_8p21.2b	HERVH_15q24.1	HERVH_1q42.2e	ERVL_6q16.1a
ENSG00000054803.4	ENSG00000054938.16	ENSG00000054938.16			ERV316A3_8p21.3c	HERVH_15q25.2	HERVH_20p11.23b	ERVL_6q16.1d
ENSG00000054938.16	ENSG00000054965.11	ENSG00000054965.11			ERV316A3_8p21.3e	HERVH_15q26.1c	HERVH_22q11.1	ERVL_6q16.3a
ENSG00000054965.11	ENSG00000054967.13	ENSG00000054967.13			ERV316A3_8p21.3f	HERVH_15q26.3a	HERVH_22q12.3a	ERVL_6q22.33
ENSG00000054967.13	ENSG00000054983.17	ENSG00000054983.17			ERV316A3_8p22b	HERVH_15q26.3b	HERVH_22q13.1b	ERVL_6q24.1
ENSG00000054983.17	ENSG00000055044.11	ENSG00000055044.11			ERV316A3_8p22c	HERVH_16p11.2	HERVH_2p13.3a	ERVL_6q24.3
ENSG00000055044.11	ENSG00000055070.17	ENSG00000055070.17			ERV316A3_8p22f	HERVH_16p13.2e	HERVH_2p14b	ERVL_6q27b
ENSG00000055070.17	ENSG00000055118.16	ENSG00000055118.16			ERV316A3_8p23.1b	HERVH_17p12	HERVH_2p22.2c	ERVL_7p12.1b
ENSG00000055118.16	ENSG00000055130.17	ENSG00000055130.17			ERV316A3_8p23.1c	HERVH_17q12	HERVH_2p22.3b	ERVL_7p21.2a
ENSG00000055130.17	ENSG00000055147.19	ENSG00000055147.19			ERV316A3_8p23.1d	HERVH_17q25.1b	HERVH_2p22.3d	ERVL_7p21.2c
ENSG00000055147.19	ENSG00000055163.20	ENSG00000055163.20			ERV316A3_8p23.2	HERVH_17q25.1c	HERVH_2p22.3e	ERVL_7p21.3
ENSG00000055163.20	ENSG00000055208.19	ENSG00000055208.19			ERV316A3_8q11.21c	HERVH_17q25.3	HERVH_2q24.1d	ERVL_7q21.13b
ENSG00000055208.19	ENSG00000055211.14	ENSG00000055211.14			ERV316A3_8q11.23a	HERVH_18q12.3c	HERVH_2q24.1e	ERVL_8q11.21b
ENSG00000055211.14	ENSG00000055332.18	ENSG00000055332.18			ERV316A3_8q11.23b	HERVH_19p13.12	HERVH_2q33.2	ERVL_8q23.2b
ENSG00000055332.18	ENSG00000055483.19	ENSG00000055483.19			ERV316A3_8q12.1b	HERVH_19p13.2a	HERVH_2q37.1b	ERVL_8q24.13
ENSG00000055483.19	ENSG00000055609.19	ENSG00000055609.19			ERV316A3_8q12.2	HERVH_19p13.2c	HERVH_3p14.3a	ERVL_9q21.13
ENSG00000055609.19	ENSG00000055732.13	ENSG00000055732.13			ERV316A3_8q12.3a	HERVH_19p13.2d	HERVH_3p21.31a	ERVL_Xp11.21a
ENSG00000055732.13	ENSG00000055813.6	ENSG00000055813.6			ERV316A3_8q12.3c	HERVH_19p13.3a	HERVH_3p21.31e	ERVL_Xp11.21b
ENSG00000055813.6	ENSG00000055917.16	ENSG00000055917.16			ERV316A3_8q13.1b	HERVH_19p13.3b	HERVH_3p22.3b	ERVL_Xp22.31
ENSG00000055917.16	ENSG00000055950.16	ENSG00000055950.16			ERV316A3_8q13.2a	HERVH_19q12	HERVH_3q13.2	ERVL_Xq13.2a
ENSG00000055950.16	ENSG00000055955.17	ENSG00000055955.17			ERV316A3_8q13.2b	HERVH_19q13.12a	HERVH_3q13.31b	ERVL_Xq21.1a
ENSG00000055955.17	ENSG00000055957.11	ENSG00000055957.11			ERV316A3_8q13.3a	HERVH_19q13.12b	HERVH_3q21.3b	ERVL_Xq21.1b
ENSG00000055957.11	ENSG00000056050.7	ENSG00000056050.7			ERV316A3_8q13.3b	HERVH_19q13.2a	HERVH_3q21.3c	ERVL_Xq21.31d
ENSG00000056050.7	ENSG00000056097.16	ENSG00000056097.16			ERV316A3_8q21.11d	HERVH_19q13.31	HERVH_3q25.1	ERVL_Xq26.2
ENSG00000056097.16	ENSG00000056277.16	ENSG00000056277.16			ERV316A3_8q21.11e	HERVH_19q13.32b	HERVH_4p16.1a	ERVLB4_10p11.21
ENSG00000056277.16	ENSG00000056291.17	ENSG00000056291.17			ERV316A3_8q21.13a	HERVH_19q13.32e	HERVH_4p16.1d	ERVLB4_10p11.22b
ENSG00000056291.17	ENSG00000056487.16	ENSG00000056487.16			ERV316A3_8q21.13d	HERVH_19q13.41a	HERVH_4p16.3c	ERVLB4_10p12.1b
ENSG00000056487.16	ENSG00000056558.11	ENSG00000056558.11			ERV316A3_8q21.13e	HERVH_19q13.41b	HERVH_4q12a	ERVLB4_10q21.1a
ENSG00000056558.11	ENSG00000056586.16	ENSG00000056586.16			ERV316A3_8q21.13h	HERVH_19q13.42c	HERVH_4q13.3	ERVLB4_10q21.3e
ENSG00000056586.16	ENSG00000056736.10	ENSG00000056736.10			ERV316A3_8q21.13i	HERVH_1p31.1a	HERVH_4q22.3a	ERVLB4_10q21.3f
ENSG00000056736.10	ENSG00000056972.20	ENSG00000056972.20			ERV316A3_8q21.3b	HERVH_1p31.3d	HERVH_4q31.1b	ERVLB4_10q22.3a
ENSG00000056972.20	ENSG00000056998.20	ENSG00000056998.20			ERV316A3_8q21.3e	HERVH_1p32.3a	HERVH_4q32.2c	ERVLB4_10q23.1b
ENSG00000056998.20	ENSG00000057019.16	ENSG00000057019.16			ERV316A3_8q21.3g	HERVH_1p32.3b	HERVH_4q35.1a	ERVLB4_10q23.1c
ENSG00000057019.16	ENSG00000057149.16	ENSG00000057149.16			ERV316A3_8q22.1c	HERVH_1p34.2a	HERVH_5p15.33	ERVLB4_10q23.31c
ENSG00000057149.16	ENSG00000057252.13	ENSG00000057252.13			ERV316A3_8q22.1d	HERVH_1p34.3c	HERVH_5q21.1a	ERVLB4_10q23.33b
ENSG00000057252.13	ENSG00000057294.15	ENSG00000057294.15			ERV316A3_8q22.3b	HERVH_1q24.2	HERVH_5q23.2a	ERVLB4_10q25.2a
ENSG00000057294.15	ENSG00000057468.7	ENSG00000057468.7			ERV316A3_8q22.3c	HERVH_1q32.1a	HERVH_6p22.3a	ERVLB4_10q25.2b
ENSG00000057468.7	ENSG00000057593.14	ENSG00000057593.14			ERV316A3_8q23.1c	HERVH_1q32.1b	HERVH_6p22.3c	ERVLB4_10q25.3
ENSG00000057593.14	ENSG00000057608.17	ENSG00000057608.17			ERV316A3_8q23.2b	HERVH_1q42.13d	HERVH_6q22.31e	ERVLB4_10q26.2b
ENSG00000057608.17	ENSG00000057657.17	ENSG00000057657.17			ERV316A3_8q23.2c	HERVH_1q42.2e	HERVH_6q23.2b	ERVLB4_10q26.3b
ENSG00000057657.17	ENSG00000057663.16	ENSG00000057663.16			ERV316A3_8q23.3g	HERVH_20p11.23b	HERVH_6q23.2c	ERVLB4_11p15.4b
ENSG00000057663.16	ENSG00000057704.13	ENSG00000057704.13			ERV316A3_8q24.11b	HERVH_20p13c	HERVH_7p21.1a	ERVLB4_11p15.4c
ENSG00000057704.13	ENSG00000057757.10	ENSG00000057757.10			ERV316A3_8q24.12a	HERVH_22q11.1	HERVH_7q11.21	ERVLB4_11p15.5b
ENSG00000057757.10	ENSG00000057935.14	ENSG00000057935.14			ERV316A3_8q24.12b	HERVH_22q12.1	HERVH_7q11.23a	ERVLB4_11p15.5e
ENSG00000057935.14	ENSG00000058056.9	ENSG00000058056.9			ERV316A3_8q24.12c	HERVH_22q12.3a	HERVH_7q21.2	ERVLB4_11q12.1c
ENSG00000058056.9	ENSG00000058063.16	ENSG00000058063.16			ERV316A3_8q24.12d	HERVH_22q13.1b	HERVH_7q31.31b	ERVLB4_11q13.2
ENSG00000058063.16	ENSG00000058085.15	ENSG00000058085.15			ERV316A3_8q24.13a	HERVH_2p13.3a	HERVH_7q31.32b	ERVLB4_11q13.4b
ENSG00000058085.15	ENSG00000058091.17	ENSG00000058091.17			ERV316A3_8q24.13b	HERVH_2p14b	HERVH_8p23.1c	ERVLB4_11q21a
ENSG00000058091.17	ENSG00000058262.10	ENSG00000058262.10			ERV316A3_8q24.13d	HERVH_2p22.2c	HERVH_8p23.1i	ERVLB4_11q22.1b
ENSG00000058262.10	ENSG00000058272.19	ENSG00000058272.19			ERV316A3_8q24.21a	HERVH_2p22.3b	HERVH_8q22.1a	ERVLB4_11q22.3a
ENSG00000058272.19	ENSG00000058335.16	ENSG00000058335.16			ERV316A3_8q24.21b	HERVH_2p22.3d	HERVH_8q22.1c	ERVLB4_11q22.3d
ENSG00000058335.16	ENSG00000058404.20	ENSG00000058404.20			ERV316A3_8q24.21c	HERVH_2p22.3e	HERVH_8q22.3a	ERVLB4_11q23.2
ENSG00000058404.20	ENSG00000058453.17	ENSG00000058453.17			ERV316A3_8q24.22b	HERVH_2p24.2	HERVH_8q24.23c	ERVLB4_11q23.3a
ENSG00000058453.17	ENSG00000058600.16	ENSG00000058600.16			ERV316A3_8q24.23b	HERVH_2p24.3a	HERVH_9p13.3a	ERVLB4_11q24.3a
ENSG00000058600.16	ENSG00000058668.15	ENSG00000058668.15			ERV316A3_8q24.23c	HERVH_2q24.1d	HERVH_9p13.3b	ERVLB4_12p11.22a
ENSG00000058668.15	ENSG00000058729.11	ENSG00000058729.11			ERV316A3_8q24.23g	HERVH_2q24.1e	HERVH_9p13.3d	ERVLB4_12p11.22b
ENSG00000058673.17	ENSG00000058799.15	ENSG00000058799.15			ERV316A3_8q24.23h	HERVH_2q33.2	HERVH_9p21.3a	ERVLB4_12p11.22c
ENSG00000058729.11	ENSG00000058804.12	ENSG00000058804.12			ERV316A3_8q24.23i	HERVH_2q37.1b	HERVH_9q21.33b	ERVLB4_12p11.22d
ENSG00000058799.15	ENSG00000058866.15	ENSG00000058866.15			ERV316A3_8q24.3d	HERVH_3p14.3a	HERVH_9q21.33c	ERVLB4_12p12.1b
ENSG00000058804.12	ENSG00000059122.17	ENSG00000059122.17			ERV316A3_8q24.3i	HERVH_3p21.31a	HERVH_9q21.33d	ERVLB4_12p12.3d
ENSG00000058866.15	ENSG00000059145.19	ENSG00000059145.19			ERV316A3_8q24.3k	HERVH_3p21.31e	HERVH_9q22.31a	ERVLB4_12p13.2a
ENSG00000059122.17	ENSG00000059377.18	ENSG00000059377.18			ERV316A3_9p11.2	HERVH_3p22.2a	HERVH_9q22.33a	ERVLB4_12p13.2d
ENSG00000059145.19	ENSG00000059378.13	ENSG00000059378.13			ERV316A3_9p21.1a	HERVH_3p22.3b	HERVH_9q33.3b	ERVLB4_12p13.2e
ENSG00000059377.18	ENSG00000059573.9	ENSG00000059573.9			ERV316A3_9p22.3	HERVH_3q13.2	HERVH_9q34.13	ERVLB4_12p13.31a
ENSG00000059378.13	ENSG00000059588.10	ENSG00000059588.10			ERV316A3_9p23f	HERVH_3q13.31b	HERVH_Xq13.2c	ERVLB4_12p13.31c
ENSG00000059573.9	ENSG00000059691.12	ENSG00000059691.12			ERV316A3_9p24.1	HERVH_3q21.3a	HERVH_Xq26.2	ERVLB4_12p13.31d
ENSG00000059588.10	ENSG00000059728.11	ENSG00000059728.11			ERV316A3_9p24.2a	HERVH_3q21.3b	HERVH_Yp11.2e	ERVLB4_12p13.32
ENSG00000059691.12	ENSG00000059758.8	ENSG00000059758.8			ERV316A3_9p24.2b	HERVH_3q21.3c	HERVH48_14q24.2	ERVLB4_12q13.13
ENSG00000059728.11	ENSG00000059769.20	ENSG00000059769.20			ERV316A3_9p24.3c	HERVH_3q25.1	HERVH48_19p12b	ERVLB4_12q13.2b
ENSG00000059758.8	ENSG00000059804.16	ENSG00000059804.16			ERV316A3_9p24.3d	HERVH_3q26.1c	HERVH48_1q44a	ERVLB4_12q21.1a
ENSG00000059769.20	ENSG00000059915.17	ENSG00000059915.17			ERV316A3_9q13	HERVH_3q26.33c	HERVH48_1q44b	ERVLB4_12q21.1b
ENSG00000059804.16	ENSG00000060069.17	ENSG00000060069.17			ERV316A3_9q21.13b	HERVH_3q27.3c	HERVH48_1q44c	ERVLB4_12q21.31c
ENSG00000059915.17	ENSG00000060138.13	ENSG00000060138.13			ERV316A3_9q21.31c	HERVH_3q28a	HERVH48_21q22.3	ERVLB4_12q21.32b
ENSG00000060069.17	ENSG00000060140.9	ENSG00000060140.9			ERV316A3_9q21.33	HERVH_4p16.1a	HERVH48_2p12	ERVLB4_12q21.33a
ENSG00000060138.13	ENSG00000060237.18	ENSG00000060237.18			ERV316A3_9q22.33a	HERVH_4p16.1d	HERVH48_2p25.1	ERVLB4_12q22b
ENSG00000060140.9	ENSG00000060339.14	ENSG00000060339.14			ERV316A3_9q22.33b	HERVH_4p16.3c	HERVH48_2q22.2	ERVLB4_12q23.1b
ENSG00000060237.18	ENSG00000060491.16	ENSG00000060491.16			ERV316A3_9q31.1b	HERVH_4q12a	HERVH48_4p15.31	ERVLB4_12q23.3b
ENSG00000060339.14	ENSG00000060558.4	ENSG00000060558.4			ERV316A3_9q31.1d	HERVH_4q13.2	HERVH48_5p12	ERVLB4_12q24.11a
ENSG00000060491.16	ENSG00000060566.14	ENSG00000060566.14			ERV316A3_9q32b	HERVH_4q13.3	HERVH48_7q22.1	ERVLB4_12q24.11b
ENSG00000060558.4	ENSG00000060642.11	ENSG00000060642.11			ERV316A3_9q33.2	HERVH_4q22.3a	HERVH48_8q21.2	ERVLB4_13q12.3a
ENSG00000060566.14	ENSG00000060656.20	ENSG00000060656.20			ERV316A3_9q33.3	HERVH_4q28.3i	HERVH48_8q24.13	ERVLB4_13q12.3b
ENSG00000060642.11	ENSG00000060688.13	ENSG00000060688.13			ERV316A3_9q34.13	HERVH_4q31.1b	HERVH48_Xp11.21	ERVLB4_13q13.1
ENSG00000060656.20	ENSG00000060709.15	ENSG00000060709.15			ERV316A3_9q34.2a	HERVH_4q31.21b	HERVI_12p13.31	ERVLB4_13q13.2
ENSG00000060688.13	ENSG00000060718.22	ENSG00000060718.22			ERV316A3_9q34.2b	HERVH_4q32.2c	HERVI_15q25.1	ERVLB4_13q13.3b
ENSG00000060709.15	ENSG00000060749.16	ENSG00000060749.16			ERV316A3_9q34.3a	HERVH_4q35.1a	HERVI_16p13.13	ERVLB4_13q14.11a
ENSG00000060718.22	ENSG00000060762.19	ENSG00000060762.19			ERV316A3_9q34.3d	HERVH_5p15.33	HERVI_16q22.2	ERVLB4_13q14.11b
ENSG00000060749.16	ENSG00000060971.19	ENSG00000060971.19			ERV316A3_Xp11.22c	HERVH_5q21.1a	HERVI_18q21.1	ERVLB4_13q14.2b
ENSG00000060762.19	ENSG00000060982.15	ENSG00000060982.15			ERV316A3_Xp11.22d	HERVH_5q23.2a	HERVI_7q33c	ERVLB4_13q21.2
ENSG00000060971.19	ENSG00000061273.18	ENSG00000061273.18			ERV316A3_Xp11.23a	HERVH_5q32b	HERVI_9q22.1	ERVLB4_13q21.33b
ENSG00000060982.15	ENSG00000061337.15	ENSG00000061337.15			ERV316A3_Xp11.4a	HERVH_5q35.1a	HERVIP10F_12p13.2	ERVLB4_13q31.1a
ENSG00000061273.18	ENSG00000061455.11	ENSG00000061455.11			ERV316A3_Xp21.1a	HERVH_6p21.1	HERVIP10F_16p13.13	ERVLB4_13q31.1c
ENSG00000061337.15	ENSG00000061492.12	ENSG00000061492.12			ERV316A3_Xp21.1c	HERVH_6p21.32	HERVIP10F_18p11.21b	ERVLB4_13q31.1f
ENSG00000061455.11	ENSG00000061656.10	ENSG00000061656.10			ERV316A3_Xp22.11	HERVH_6p22.3a	HERVIP10F_19p12	ERVLB4_13q31.1h
ENSG00000061492.12	ENSG00000061676.15	ENSG00000061676.15			ERV316A3_Xp22.13	HERVH_6p22.3c	HERVIP10F_19p13.11	ERVLB4_13q31.2c
ENSG00000061656.10	ENSG00000061794.13	ENSG00000061794.13			ERV316A3_Xq21.1a	HERVH_6p22.3d	HERVIP10F_19p13.2b	ERVLB4_13q31.2d
ENSG00000061676.15	ENSG00000061918.14	ENSG00000061918.14			ERV316A3_Xq21.1b	HERVH_6p25.1	HERVIP10F_19q13.41a	ERVLB4_13q31.3
ENSG00000061794.13	ENSG00000061936.10	ENSG00000061936.10			ERV316A3_Xq22.1c	HERVH_6q22.31e	HERVIP10F_1p35.2a	ERVLB4_13q32.2
ENSG00000061918.14	ENSG00000061938.20	ENSG00000061938.20			ERV316A3_Xq23b	HERVH_6q23.2b	HERVIP10F_21q11.2a	ERVLB4_13q33.2
ENSG00000061936.10	ENSG00000061987.16	ENSG00000061987.16			ERV316A3_Xq24a	HERVH_6q23.2c	HERVIP10F_2q21.2	ERVLB4_14q12c
ENSG00000061938.20	ENSG00000062038.14	ENSG00000062038.14			ERV316A3_Xq26.1	HERVH_7p14.3e	HERVIP10F_2q37.1	ERVLB4_14q12d
ENSG00000061987.16	ENSG00000062096.15	ENSG00000062096.15			ERV316A3_Xq26.3a	HERVH_7p21.1a	HERVIP10F_3p21.31	ERVLB4_14q13.3
ENSG00000062038.14	ENSG00000062194.16	ENSG00000062194.16			ERV316A3_Xq27.3d	HERVH_7q11.21	HERVIP10F_3p25.3	ERVLB4_14q21.1a
ENSG00000062096.15	ENSG00000062282.15	ENSG00000062282.15			ERV316A3_Xq28b	HERVH_7q11.23a	HERVIP10F_3p26.1	ERVLB4_14q21.2a
ENSG00000062194.16	ENSG00000062370.17	ENSG00000062370.17			ERV316A3_Xq28i	HERVH_7q21.2	HERVIP10F_3q29	ERVLB4_14q21.3a
ENSG00000062282.15	ENSG00000062485.19	ENSG00000062485.19			ERV316A3_Xq28j	HERVH_7q31.1c	HERVIP10F_6q15	ERVLB4_14q23.3
ENSG00000062370.17	ENSG00000062524.16	ENSG00000062524.16			ERV316A3_Xq28k	HERVH_7q31.31b	HERVIP10F_7p13	ERVLB4_14q31.3b
ENSG00000062485.19	ENSG00000062582.14	ENSG00000062582.14			ERV316A3_Xq28l	HERVH_7q31.32b	HERVIP10F_8p22	ERVLB4_14q32.11b
ENSG00000062524.16	ENSG00000062598.18	ENSG00000062598.18			ERVL_10p14	HERVH_8p23.1c	HERVIP10F_9q13	ERVLB4_15q11.2d
ENSG00000062582.14	ENSG00000062650.19	ENSG00000062650.19			ERVL_10q11.22a	HERVH_8p23.1i	HERVIP10F_Xp21.1	ERVLB4_15q11.2f
ENSG00000062598.18	ENSG00000062716.13	ENSG00000062716.13			ERVL_10q11.22b	HERVH_8q22.1a	HERVIP10FH_10p11.23	ERVLB4_15q11.2g
ENSG00000062650.19	ENSG00000062725.10	ENSG00000062725.10			ERVL_10q21.2	HERVH_8q22.1c	HERVIP10FH_11p15.5	ERVLB4_15q11.2h
ENSG00000062716.13	ENSG00000062822.15	ENSG00000062822.15			ERVL_10q26.12	HERVH_8q22.2	HERVIP10FH_12p11.21	ERVLB4_15q11.2i
ENSG00000062725.10	ENSG00000063015.20	ENSG00000063015.20			ERVL_11p14.1	HERVH_8q22.3a	HERVIP10FH_12p13.2	ERVLB4_15q11.2k
ENSG00000062822.15	ENSG00000063046.18	ENSG00000063046.18			ERVL_11p14.3	HERVH_8q22.3b	HERVIP10FH_12q24.31	ERVLB4_15q11.2m
ENSG00000063015.20	ENSG00000063127.16	ENSG00000063127.16			ERVL_11p15.5	HERVH_8q24.23c	HERVIP10FH_14q23.1	ERVLB4_15q11.2o
ENSG00000063046.18	ENSG00000063169.11	ENSG00000063169.11			ERVL_11q12.1	HERVH_9p13.3a	HERVIP10FH_15q25.1	ERVLB4_15q11.2p
ENSG00000063127.16	ENSG00000063176.16	ENSG00000063176.16			ERVL_11q22.3	HERVH_9p13.3b	HERVIP10FH_17q21.32	ERVLB4_15q11.2q
ENSG00000063169.11	ENSG00000063177.13	ENSG00000063177.13			ERVL_11q25	HERVH_9p13.3d	HERVIP10FH_19p12b	ERVLB4_15q11.2r
ENSG00000063176.16	ENSG00000063180.9	ENSG00000063180.9			ERVL_12p11.22	HERVH_9p21.3a	HERVIP10FH_19q13.43	ERVLB4_15q11.2s
ENSG00000063177.13	ENSG00000063241.8	ENSG00000063241.8			ERVL_12p13.2	HERVH_9q21.33b	HERVIP10FH_1q23.1	ERVLB4_15q11.2t
ENSG00000063180.9	ENSG00000063244.13	ENSG00000063244.13			ERVL_12q21.31b	HERVH_9q21.33c	HERVIP10FH_20q13.12	ERVLB4_15q11.2u
ENSG00000063241.8	ENSG00000063245.15	ENSG00000063245.15			ERVL_12q21.32	HERVH_9q21.33d	HERVIP10FH_21q22.12	ERVLB4_15q11.2v
ENSG00000063244.13	ENSG00000063322.15	ENSG00000063322.15			ERVL_12q22a	HERVH_9q22.31a	HERVIP10FH_2p14	ERVLB4_15q12
ENSG00000063245.15	ENSG00000063438.19	ENSG00000063438.19			ERVL_12q22b	HERVH_9q22.33a	HERVIP10FH_2q14.2	ERVLB4_15q13.2b
ENSG00000063322.15	ENSG00000063515.3	ENSG00000063515.3			ERVL_13q31.1b	HERVH_9q33.3b	HERVIP10FH_2q14.3b	ERVLB4_15q13.2c
ENSG00000063438.19	ENSG00000063587.15	ENSG00000063587.15			ERVL_14q12	HERVH_9q34.13	HERVIP10FH_2q37.1	ERVLB4_15q13.3a
ENSG00000063515.3	ENSG00000063601.17	ENSG00000063601.17			ERVL_14q22.1	HERVH_Xq13.1a	HERVIP10FH_4p13	ERVLB4_15q13.3c
ENSG00000063587.15	ENSG00000063660.9	ENSG00000063660.9			ERVL_14q23.1	HERVH_Xq13.1b	HERVIP10FH_6q15a	ERVLB4_15q14
ENSG00000063601.17	ENSG00000063761.16	ENSG00000063761.16			ERVL_14q23.3	HERVH_Xq13.2c	HERVIP10FH_6q26a	ERVLB4_15q23a
ENSG00000063660.9	ENSG00000063854.13	ENSG00000063854.13			ERVL_15q11.2a	HERVH_Xq22.2b	HERVIP10FH_7q36.1	ERVLB4_15q25.3b
ENSG00000063761.16	ENSG00000063978.16	ENSG00000063978.16			ERVL_15q11.2b	HERVH_Xq22.2c	HERVIP10FH_8q24.13a	ERVLB4_15q26.1a
ENSG00000063854.13	ENSG00000064012.22	ENSG00000064012.22			ERVL_15q25.2	HERVH_Xq23k	HERVIP10FH_8q24.13b	ERVLB4_15q26.2b
ENSG00000063978.16	ENSG00000064042.18	ENSG00000064042.18			ERVL_15q26.1	HERVH_Xq26.2	HERVIP10FH_8q24.3	ERVLB4_15q26.3a
ENSG00000064012.22	ENSG00000064102.15	ENSG00000064102.15			ERVL_16p12.2	HERVH_Yp11.2e	HERVIP10FH_Xp21.1	ERVLB4_15q26.3b
ENSG00000064042.18	ENSG00000064115.11	ENSG00000064115.11			ERVL_16p12.3	HERVH48_14q24.2	HERVIP10FH_Xq24	ERVLB4_16p13.3b
ENSG00000064102.15	ENSG00000064195.7	ENSG00000064195.7			ERVL_16q13	HERVH48_19p12b	HERVIP10FH_Yq11.222b	ERVLB4_16q13a
ENSG00000064115.11	ENSG00000064199.7	ENSG00000064199.7			ERVL_16q21a	HERVH48_1q44a	HERVK11_12q23.3b	ERVLB4_16q13b
ENSG00000064195.7	ENSG00000064201.16	ENSG00000064201.16			ERVL_18q12.1b	HERVH48_1q44b	HERVK11_15q15.1	ERVLB4_17q24.1
ENSG00000064199.7	ENSG00000064205.10	ENSG00000064205.10			ERVL_18q22.1d	HERVH48_1q44c	HERVK11_18q21.1	ERVLB4_17q25.3b
ENSG00000064201.16	ENSG00000064218.5	ENSG00000064218.5			ERVL_18q22.2	HERVH48_21q22.3	HERVK11_1p13.3	ERVLB4_17q25.3c
ENSG00000064205.10	ENSG00000064225.12	ENSG00000064225.12			ERVL_19q11	HERVH48_2p12	HERVK11_1q23.3a	ERVLB4_18p11.21a
ENSG00000064218.5	ENSG00000064270.13	ENSG00000064270.13			ERVL_1p31.1	HERVH48_2p25.1	HERVK11_22q11.21	ERVLB4_18p11.21b
ENSG00000064225.12	ENSG00000064300.9	ENSG00000064300.9			ERVL_1p34.2	HERVH48_2q22.2	HERVK11_2q34a	ERVLB4_18p11.21c
ENSG00000064270.13	ENSG00000064309.14	ENSG00000064309.14			ERVL_1p36.22a	HERVH48_4p15.31	HERVK11_6q25.3	ERVLB4_18q11.2
ENSG00000064300.9	ENSG00000064313.12	ENSG00000064313.12			ERVL_1q41	HERVH48_5p12	HERVK11_8p23.1a	ERVLB4_18q12.1a
ENSG00000064309.14	ENSG00000064393.16	ENSG00000064393.16			ERVL_1q42.13	HERVH48_7p15.2	HERVK11_8p23.1b	ERVLB4_18q12.1b
ENSG00000064313.12	ENSG00000064419.13	ENSG00000064419.13			ERVL_1q44a	HERVH48_7q22.1	HERVK11_8p23.1c	ERVLB4_18q12.1c
ENSG00000064393.16	ENSG00000064490.14	ENSG00000064490.14			ERVL_1q44b	HERVH48_8q21.2	HERVK11_Xp11.3	ERVLB4_18q12.2a
ENSG00000064419.13	ENSG00000064545.15	ENSG00000064545.15			ERVL_21q21.1a	HERVH48_8q24.13	HERVK11D_6q22.31	ERVLB4_19q13.31c
ENSG00000064490.14	ENSG00000064547.14	ENSG00000064547.14			ERVL_21q21.1c	HERVH48_Xp11.21	HERVK14C_10q26.3	ERVLB4_19q13.31d
ENSG00000064545.15	ENSG00000064601.20	ENSG00000064601.20			ERVL_22q12.1	HERVI_12p13.31	HERVK14C_13q31.1	ERVLB4_19q13.42b
ENSG00000064547.14	ENSG00000064607.17	ENSG00000064607.17			ERVL_22q12.3b	HERVI_15q25.1	HERVK14C_19p13.2	ERVLB4_19q13.42c
ENSG00000064601.20	ENSG00000064651.14	ENSG00000064651.14			ERVL_2p12b	HERVI_16p13.13	HERVK14C_1q32.1	ERVLB4_1p21.2a
ENSG00000064607.17	ENSG00000064652.11	ENSG00000064652.11			ERVL_2p12c	HERVI_16q22.2	HERVK14C_1q44	ERVLB4_1p21.3a
ENSG00000064651.14	ENSG00000064655.19	ENSG00000064655.19			ERVL_2p15	HERVI_18q21.1	HERVKC4_19p13.2	ERVLB4_1p22.2a
ENSG00000064652.11	ENSG00000064666.15	ENSG00000064666.15			ERVL_2p22.1b	HERVI_7q33a	HERVL_10p13b	ERVLB4_1p31.1d
ENSG00000064655.19	ENSG00000064687.13	ENSG00000064687.13			ERVL_2q14.1	HERVI_7q33c	HERVL_10p13c	ERVLB4_1p31.1e
ENSG00000064666.15	ENSG00000064692.20	ENSG00000064692.20			ERVL_2q21.1	HERVI_9q22.1	HERVL_10p15.1	ERVLB4_1p31.3
ENSG00000064687.13	ENSG00000064703.12	ENSG00000064703.12			ERVL_2q37.1	HERVIP10F_12p13.2	HERVL_10q25.1d	ERVLB4_1p33
ENSG00000064692.20	ENSG00000064726.10	ENSG00000064726.10			ERVL_3q24	HERVIP10F_16p13.13	HERVL_10q26.3b	ERVLB4_1p34.1
ENSG00000064703.12	ENSG00000064763.11	ENSG00000064763.11			ERVL_3q26.1a	HERVIP10F_18p11.21b	HERVL_11p14.1b	ERVLB4_1p34.2a
ENSG00000064726.10	ENSG00000064787.13	ENSG00000064787.13			ERVL_3q26.32	HERVIP10F_19p12	HERVL_11q12.1c	ERVLB4_1p34.2b
ENSG00000064763.11	ENSG00000064886.14	ENSG00000064886.14			ERVL_4p15.33	HERVIP10F_19p13.11	HERVL_11q12.2	ERVLB4_1p34.2c
ENSG00000064787.13	ENSG00000064932.16	ENSG00000064932.16			ERVL_4q13.1	HERVIP10F_19p13.2b	HERVL_11q14.1f	ERVLB4_1p35.1
ENSG00000064886.14	ENSG00000064933.18	ENSG00000064933.18			ERVL_4q31.22	HERVIP10F_19q13.41a	HERVL_11q14.3b	ERVLB4_1p36.11
ENSG00000064932.16	ENSG00000064961.19	ENSG00000064961.19			ERVL_4q32.1	HERVIP10F_1p35.2a	HERVL_12p13.1c	ERVLB4_1p36.12b
ENSG00000064933.18	ENSG00000064989.13	ENSG00000064989.13			ERVL_5p14.3a	HERVIP10F_1p36.33	HERVL_12p13.2a	ERVLB4_1p36.22
ENSG00000064961.19	ENSG00000064995.18	ENSG00000064995.18			ERVL_5q11.2	HERVIP10F_21q11.2a	HERVL_12q13.12	ERVLB4_1q23.3c
ENSG00000064989.13	ENSG00000064999.15	ENSG00000064999.15			ERVL_5q23.3a	HERVIP10F_2q21.2	HERVL_12q13.13	ERVLB4_1q23.3f
ENSG00000064995.18	ENSG00000065000.19	ENSG00000065000.19			ERVL_5q23.3b	HERVIP10F_2q37.1	HERVL_12q14.2a	ERVLB4_1q23.3g
ENSG00000064999.15	ENSG00000065029.15	ENSG00000065029.15			ERVL_6p25.1	HERVIP10F_3p21.31	HERVL_12q21.2a	ERVLB4_1q24.3
ENSG00000065000.19	ENSG00000065054.14	ENSG00000065054.14			ERVL_6q16.1a	HERVIP10F_3p25.3	HERVL_12q21.2b	ERVLB4_1q25.1b
ENSG00000065029.15	ENSG00000065057.9	ENSG00000065057.9			ERVL_6q16.1c	HERVIP10F_3p26.1	HERVL_12q21.2c	ERVLB4_1q25.1c
ENSG00000065054.14	ENSG00000065060.17	ENSG00000065060.17			ERVL_6q16.1d	HERVIP10F_3q29	HERVL_13q33.3	ERVLB4_1q25.2
ENSG00000065057.9	ENSG00000065135.12	ENSG00000065135.12			ERVL_6q16.3a	HERVIP10F_6q15	HERVL_14q31.1a	ERVLB4_1q32.1
ENSG00000065060.17	ENSG00000065150.21	ENSG00000065150.21			ERVL_6q22.33	HERVIP10F_7p13	HERVL_14q32.33c	ERVLB4_1q32.2a
ENSG00000065135.12	ENSG00000065154.12	ENSG00000065154.12			ERVL_6q23.3b	HERVIP10F_8p22	HERVL_15q11.2	ERVLB4_1q32.2b
ENSG00000065150.21	ENSG00000065183.16	ENSG00000065183.16			ERVL_6q24.1	HERVIP10F_9q13	HERVL_15q26.3	ERVLB4_1q42.12
ENSG00000065154.12	ENSG00000065243.20	ENSG00000065243.20			ERVL_6q24.3	HERVIP10F_Xp21.1	HERVL_16p12.3a	ERVLB4_1q42.13b
ENSG00000065183.16	ENSG00000065268.11	ENSG00000065268.11			ERVL_6q27b	HERVIP10FH_10p11.23	HERVL_16q24.1	ERVLB4_1q42.2
ENSG00000065243.20	ENSG00000065308.5	ENSG00000065308.5			ERVL_7p12.1a	HERVIP10FH_11p15.5	HERVL_17p11.2b	ERVLB4_1q43b
ENSG00000065268.11	ENSG00000065320.9	ENSG00000065320.9			ERVL_7p12.1b	HERVIP10FH_12p11.21	HERVL_17p13.2b	ERVLB4_1q43c
ENSG00000065308.5	ENSG00000065325.13	ENSG00000065325.13			ERVL_7p21.2a	HERVIP10FH_12p13.2	HERVL_17q21.32	ERVLB4_1q44a
ENSG00000065320.9	ENSG00000065328.17	ENSG00000065328.17			ERVL_7p21.2c	HERVIP10FH_12q24.31	HERVL_18p11.21b	ERVLB4_1q44b
ENSG00000065325.13	ENSG00000065357.20	ENSG00000065357.20			ERVL_7p21.3	HERVIP10FH_14q23.1	HERVL_19p12a	ERVLB4_20p11.21b
ENSG00000065328.17	ENSG00000065361.16	ENSG00000065361.16			ERVL_7q21.13b	HERVIP10FH_15q25.1	HERVL_19p12b	ERVLB4_20p11.21c
ENSG00000065357.20	ENSG00000065371.17	ENSG00000065371.17			ERVL_8p23.1	HERVIP10FH_17q21.32	HERVL_19q13.41a	ERVLB4_20p12.1
ENSG00000065361.16	ENSG00000065413.20	ENSG00000065413.20			ERVL_8q11.21b	HERVIP10FH_19p12b	HERVL_19q13.43	ERVLB4_20p12.3c
ENSG00000065371.17	ENSG00000065427.15	ENSG00000065427.15			ERVL_8q23.2b	HERVIP10FH_19q13.43	HERVL_1p22.1b	ERVLB4_20q12
ENSG00000065413.20	ENSG00000065457.10	ENSG00000065457.10			ERVL_8q24.13	HERVIP10FH_1q23.1	HERVL_1p31.1d	ERVLB4_21q11.2
ENSG00000065427.15	ENSG00000065485.20	ENSG00000065485.20			ERVL_9q21.13	HERVIP10FH_20q13.12	HERVL_1p34.2	ERVLB4_21q21.1a
ENSG00000065457.10	ENSG00000065491.8	ENSG00000065491.8			ERVL_Xp11.21a	HERVIP10FH_21q22.12	HERVL_1p35.2	ERVLB4_21q21.1c
ENSG00000065485.20	ENSG00000065518.8	ENSG00000065518.8			ERVL_Xp11.21b	HERVIP10FH_2p14	HERVL_1q21.2a	ERVLB4_21q21.3a
ENSG00000065491.8	ENSG00000065526.12	ENSG00000065526.12			ERVL_Xp11.22a	HERVIP10FH_2q14.2	HERVL_1q23.3a	ERVLB4_21q21.3c
ENSG00000065518.8	ENSG00000065534.19	ENSG00000065534.19			ERVL_Xp22.31	HERVIP10FH_2q14.3b	HERVL_1q25.2	ERVLB4_21q21.3d
ENSG00000065526.12	ENSG00000065548.18	ENSG00000065548.18			ERVL_Xq13.2a	HERVIP10FH_2q37.1	HERVL_1q32.1	ERVLB4_21q22.13
ENSG00000065534.19	ENSG00000065559.15	ENSG00000065559.15			ERVL_Xq21.1a	HERVIP10FH_4p13	HERVL_1q42.13	ERVLB4_22q12.2
ENSG00000065548.18	ENSG00000065600.13	ENSG00000065600.13			ERVL_Xq21.1b	HERVIP10FH_6q15a	HERVL_20p13	ERVLB4_22q12.3
ENSG00000065559.15	ENSG00000065609.14	ENSG00000065609.14			ERVL_Xq21.31d	HERVIP10FH_6q26a	HERVL_21q21.3i	ERVLB4_2p12b
ENSG00000065600.13	ENSG00000065613.15	ENSG00000065613.15			ERVL_Xq26.2	HERVIP10FH_7q36.1	HERVL_21q22.2	ERVLB4_2p16.1c
ENSG00000065609.14	ENSG00000065615.14	ENSG00000065615.14			ERVLB4_10p11.21	HERVIP10FH_8q24.13a	HERVL_22q13.31	ERVLB4_2p16.1d
ENSG00000065613.15	ENSG00000065618.21	ENSG00000065618.21			ERVLB4_10p11.22b	HERVIP10FH_8q24.13b	HERVL_2p11.2b	ERVLB4_2p21
ENSG00000065615.14	ENSG00000065621.15	ENSG00000065621.15			ERVLB4_10p12.1b	HERVIP10FH_8q24.3	HERVL_2q33.3	ERVLB4_2p22.1
ENSG00000065618.21	ENSG00000065665.21	ENSG00000065665.21			ERVLB4_10p14	HERVIP10FH_Xp21.1	HERVL_3p24.3b	ERVLB4_2p23.3
ENSG00000065621.15	ENSG00000065675.15	ENSG00000065675.15			ERVLB4_10q11.22a	HERVIP10FH_Xq24	HERVL_3p24.3d	ERVLB4_2p24.3a
ENSG00000065665.21	ENSG00000065717.15	ENSG00000065717.15			ERVLB4_10q11.22b	HERVIP10FH_Yq11.222b	HERVL_3q21.2	ERVLB4_2p25.1a
ENSG00000065675.15	ENSG00000065802.12	ENSG00000065802.12			ERVLB4_10q21.1a	HERVK11_12q23.3b	HERVL_3q21.3	ERVLB4_2p25.1b
ENSG00000065717.15	ENSG00000065809.13	ENSG00000065809.13			ERVLB4_10q21.3e	HERVK11_15q15.1	HERVL_3q25.1	ERVLB4_2p25.3
ENSG00000065802.12	ENSG00000065833.9	ENSG00000065833.9			ERVLB4_10q21.3f	HERVK11_18q21.1	HERVL_4p16.3a	ERVLB4_2q12.1a
ENSG00000065809.13	ENSG00000065882.16	ENSG00000065882.16			ERVLB4_10q22.3a	HERVK11_1p13.3	HERVL_4q24d	ERVLB4_2q12.3d
ENSG00000065833.9	ENSG00000065883.16	ENSG00000065883.16			ERVLB4_10q23.1b	HERVK11_1q23.3a	HERVL_4q31.1	ERVLB4_2q13a
ENSG00000065882.16	ENSG00000065911.13	ENSG00000065911.13			ERVLB4_10q23.1c	HERVK11_22q11.21	HERVL_4q32.1a	ERVLB4_2q14.3a
ENSG00000065883.16	ENSG00000065923.10	ENSG00000065923.10			ERVLB4_10q23.31c	HERVK11_2q34a	HERVL_4q34.1c	ERVLB4_2q14.3b
ENSG00000065911.13	ENSG00000065970.9	ENSG00000065970.9			ERVLB4_10q23.33b	HERVK11_6q25.3	HERVL_5p15.2b	ERVLB4_2q21.1a
ENSG00000065923.10	ENSG00000065978.19	ENSG00000065978.19			ERVLB4_10q25.2a	HERVK11_8p23.1a	HERVL_5q12.1a	ERVLB4_2q21.2b
ENSG00000065970.9	ENSG00000065989.16	ENSG00000065989.16			ERVLB4_10q25.2b	HERVK11_8p23.1b	HERVL_5q12.3	ERVLB4_2q24.2
ENSG00000065978.19	ENSG00000066027.12	ENSG00000066027.12			ERVLB4_10q25.3	HERVK11_8p23.1c	HERVL_5q33.3	ERVLB4_2q24.3b
ENSG00000065989.16	ENSG00000066032.18	ENSG00000066032.18			ERVLB4_10q26.2b	HERVK11_Xp11.3	HERVL_6p12.3b	ERVLB4_2q31.1
ENSG00000066027.12	ENSG00000066044.15	ENSG00000066044.15			ERVLB4_10q26.3b	HERVK11D_6q22.31	HERVL_6p21.33b	ERVLB4_2q31.3
ENSG00000066032.18	ENSG00000066056.14	ENSG00000066056.14			ERVLB4_11p15.4a	HERVK14C_10q26.3	HERVL_6p25.2	ERVLB4_2q32.1a
ENSG00000066044.15	ENSG00000066084.13	ENSG00000066084.13			ERVLB4_11p15.4b	HERVK14C_13q31.1	HERVL_6q22.31g	ERVLB4_2q32.1b
ENSG00000066056.14	ENSG00000066117.15	ENSG00000066117.15			ERVLB4_11p15.4c	HERVK14C_19p13.2	HERVL_6q22.33a	ERVLB4_2q32.1c
ENSG00000066084.13	ENSG00000066135.13	ENSG00000066135.13			ERVLB4_11p15.5a	HERVK14C_1q32.1	HERVL_6q23.2a	ERVLB4_2q32.1d
ENSG00000066117.15	ENSG00000066136.20	ENSG00000066136.20			ERVLB4_11p15.5b	HERVK14C_1q44	HERVL_6q27e	ERVLB4_2q32.1e
ENSG00000066135.13	ENSG00000066185.13	ENSG00000066185.13			ERVLB4_11p15.5c	HERVKC4_19p13.2	HERVL_7p15.2a	ERVLB4_2q32.1f
ENSG00000066136.20	ENSG00000066230.12	ENSG00000066230.12			ERVLB4_11p15.5d	HERVL_10p13b	HERVL_7p21.3a	ERVLB4_2q32.2
ENSG00000066185.13	ENSG00000066248.15	ENSG00000066248.15			ERVLB4_11p15.5e	HERVL_10p13c	HERVL_7q11.21b	ERVLB4_2q33.1
ENSG00000066230.12	ENSG00000066279.18	ENSG00000066279.18			ERVLB4_11q12.1c	HERVL_10p15.1	HERVL_8q22.1a	ERVLB4_2q34
ENSG00000066248.15	ENSG00000066294.15	ENSG00000066294.15			ERVLB4_11q12.2b	HERVL_10q25.1d	HERVL_8q24.3a	ERVLB4_3p12.3b
ENSG00000066279.18	ENSG00000066322.15	ENSG00000066322.15			ERVLB4_11q13.2	HERVL_10q26.3b	HERVL_9p24.1b	ERVLB4_3p12.3e
ENSG00000066294.15	ENSG00000066336.12	ENSG00000066336.12			ERVLB4_11q13.4b	HERVL_11p14.1b	HERVL_9q21.11b	ERVLB4_3p14.1
ENSG00000066322.15	ENSG00000066379.15	ENSG00000066379.15			ERVLB4_11q21a	HERVL_11q12.1c	HERVL_9q21.13a	ERVLB4_3p21.31d
ENSG00000066336.12	ENSG00000066382.16	ENSG00000066382.16			ERVLB4_11q22.1b	HERVL_11q12.2	HERVL_9q21.32	ERVLB4_3p21.31e
ENSG00000066379.15	ENSG00000066405.13	ENSG00000066405.13			ERVLB4_11q22.3a	HERVL_11q14.1f	HERVL_9q21.33a	ERVLB4_3p22.1a
ENSG00000066382.16	ENSG00000066422.5	ENSG00000066422.5			ERVLB4_11q22.3b	HERVL_11q14.3b	HERVL_9q21.33b	ERVLB4_3p22.3a
ENSG00000066405.13	ENSG00000066427.24	ENSG00000066427.24			ERVLB4_11q22.3d	HERVL_12p13.1c	HERVL_9q32	ERVLB4_3p24.1b
ENSG00000066422.5	ENSG00000066455.13	ENSG00000066455.13			ERVLB4_11q23.2	HERVL_12p13.2a	HERVL_Xp11.23	ERVLB4_3p24.1c
ENSG00000066427.24	ENSG00000066468.23	ENSG00000066468.23			ERVLB4_11q23.3a	HERVL_12q13.12	HERVL_Xq21.33b	ERVLB4_3p24.1d
ENSG00000066455.13	ENSG00000066557.6	ENSG00000066557.6			ERVLB4_11q24.3a	HERVL_12q13.13	HERVL_Xq22.3b	ERVLB4_3p24.2
ENSG00000066468.23	ENSG00000066583.12	ENSG00000066583.12			ERVLB4_12p11.22a	HERVL_12q14.2a	HERVL_Yp11.2a	ERVLB4_3p25.3
ENSG00000066557.6	ENSG00000066629.18	ENSG00000066629.18			ERVLB4_12p11.22b	HERVL_12q21.2a	HERVL18_11p12a	ERVLB4_3p26.1
ENSG00000066583.12	ENSG00000066651.20	ENSG00000066651.20			ERVLB4_12p11.22c	HERVL_12q21.2b	HERVL18_11q12.2	ERVLB4_3p26.2a
ENSG00000066629.18	ENSG00000066654.14	ENSG00000066654.14			ERVLB4_12p11.22d	HERVL_12q21.2c	HERVL18_12p11.22	ERVLB4_3p26.2b
ENSG00000066651.20	ENSG00000066697.15	ENSG00000066697.15			ERVLB4_12p12.1b	HERVL_13q33.3	HERVL18_12q23.1	ERVLB4_3q11.2b
ENSG00000066654.14	ENSG00000066735.14	ENSG00000066735.14			ERVLB4_12p12.3d	HERVL_14q31.1a	HERVL18_14q11.2	ERVLB4_3q11.2f
ENSG00000066697.15	ENSG00000066739.12	ENSG00000066739.12			ERVLB4_12p13.2a	HERVL_14q32.33c	HERVL18_15q21.3	ERVLB4_3q13.11b
ENSG00000066735.14	ENSG00000066777.9	ENSG00000066777.9			ERVLB4_12p13.2b	HERVL_15q11.2	HERVL18_1p12	ERVLB4_3q13.13
ENSG00000066739.12	ENSG00000066813.14	ENSG00000066813.14			ERVLB4_12p13.2c	HERVL_15q26.3	HERVL18_1q32.2	ERVLB4_3q24a
ENSG00000066777.9	ENSG00000066827.16	ENSG00000066827.16			ERVLB4_12p13.2d	HERVL_16p12.3a	HERVL18_2q23.1	ERVLB4_3q24d
ENSG00000066813.14	ENSG00000066855.16	ENSG00000066855.16			ERVLB4_12p13.2e	HERVL_16q24.1	HERVL18_2q31.1	ERVLB4_3q24e
ENSG00000066827.16	ENSG00000066923.17	ENSG00000066923.17			ERVLB4_12p13.31a	HERVL_17p11.2b	HERVL18_3p21.31a	ERVLB4_3q25.2b
ENSG00000066855.16	ENSG00000066926.12	ENSG00000066926.12			ERVLB4_12p13.31c	HERVL_17p13.2b	HERVL18_3p21.31b	ERVLB4_3q25.31a
ENSG00000066923.17	ENSG00000066933.16	ENSG00000066933.16			ERVLB4_12p13.31d	HERVL_17q21.32	HERVL18_4p15.2b	ERVLB4_3q25.31b
ENSG00000066926.12	ENSG00000067048.17	ENSG00000067048.17			ERVLB4_12p13.31e	HERVL_18p11.21b	HERVL18_4q21.1	ERVLB4_3q26.31c
ENSG00000066933.16	ENSG00000067057.18	ENSG00000067057.18			ERVLB4_12p13.32	HERVL_19p12a	HERVL18_5q34	ERVLB4_3q27.1a
ENSG00000067048.17	ENSG00000067064.11	ENSG00000067064.11			ERVLB4_12q13.12a	HERVL_19p12b	HERVL18_6p22.1a	ERVLB4_3q28b
ENSG00000067057.18	ENSG00000067066.17	ENSG00000067066.17			ERVLB4_12q13.13	HERVL_19q13.41a	HERVL18_6p22.1c	ERVLB4_4p15.2a
ENSG00000067064.11	ENSG00000067082.15	ENSG00000067082.15			ERVLB4_12q13.2b	HERVL_19q13.43	HERVL18_6q14.1	ERVLB4_4p15.31b
ENSG00000067066.17	ENSG00000067113.17	ENSG00000067113.17			ERVLB4_12q21.1a	HERVL_1p22.1b	HERVL18_6q22.31b	ERVLB4_4p15.32a
ENSG00000067082.15	ENSG00000067141.17	ENSG00000067141.17			ERVLB4_12q21.1b	HERVL_1p31.1d	HERVL18_7q21.11a	ERVLB4_4p15.32b
ENSG00000067113.17	ENSG00000067167.8	ENSG00000067167.8			ERVLB4_12q21.2	HERVL_1p34.2	HERVL18_8q11.23	ERVLB4_4q12d
ENSG00000067141.17	ENSG00000067177.15	ENSG00000067177.15			ERVLB4_12q21.31c	HERVL_1p35.2	HERVL18_9p24.1	ERVLB4_4q13.1l
ENSG00000067167.8	ENSG00000067182.8	ENSG00000067182.8			ERVLB4_12q21.32b	HERVL_1q21.2a	HERVL32_19q13.32	ERVLB4_4q21.1a
ENSG00000067177.15	ENSG00000067191.16	ENSG00000067191.16			ERVLB4_12q21.33a	HERVL_1q23.3a	HERVL32_7q22.1	ERVLB4_4q22.1d
ENSG00000067182.8	ENSG00000067208.14	ENSG00000067208.14			ERVLB4_12q22b	HERVL_1q25.2	HERVL40_11q13.4b	ERVLB4_4q25a
ENSG00000067191.16	ENSG00000067221.14	ENSG00000067221.14			ERVLB4_12q23.1b	HERVL_1q32.1	HERVL40_11q25	ERVLB4_4q27
ENSG00000067208.14	ENSG00000067225.18	ENSG00000067225.18			ERVLB4_12q23.2a	HERVL_1q42.13	HERVL40_12p11.21	ERVLB4_4q28.1a
ENSG00000067221.14	ENSG00000067248.10	ENSG00000067248.10			ERVLB4_12q23.3b	HERVL_20p13	HERVL40_12p13.2a	ERVLB4_4q28.3c
ENSG00000067225.18	ENSG00000067334.14	ENSG00000067334.14			ERVLB4_12q24.11a	HERVL_21q21.3i	HERVL40_14q12	ERVLB4_4q28.3i
ENSG00000067248.10	ENSG00000067365.15	ENSG00000067365.15			ERVLB4_12q24.11b	HERVL_21q22.2	HERVL40_15q21.3	ERVLB4_4q31.21a
ENSG00000067334.14	ENSG00000067369.14	ENSG00000067369.14			ERVLB4_13q12.12a	HERVL_22q13.31	HERVL40_18q12.2	ERVLB4_4q31.23
ENSG00000067365.15	ENSG00000067445.21	ENSG00000067445.21			ERVLB4_13q12.3a	HERVL_2p11.2b	HERVL40_19p13.11	ERVLB4_4q31.3a
ENSG00000067369.14	ENSG00000067533.6	ENSG00000067533.6			ERVLB4_13q12.3b	HERVL_2q33.3	HERVL40_19p13.2	ERVLB4_4q31.3b
ENSG00000067445.21	ENSG00000067560.13	ENSG00000067560.13			ERVLB4_13q13.1	HERVL_3p24.3b	HERVL40_19q13.42	ERVLB4_4q31.3c
ENSG00000067533.6	ENSG00000067596.12	ENSG00000067596.12			ERVLB4_13q13.2	HERVL_3p24.3d	HERVL40_1q44	ERVLB4_4q32.1b
ENSG00000067560.13	ENSG00000067606.17	ENSG00000067606.17			ERVLB4_13q13.3b	HERVL_3q21.2	HERVL40_20q11.22	ERVLB4_4q32.1d
ENSG00000067596.12	ENSG00000067646.12	ENSG00000067646.12			ERVLB4_13q14.11a	HERVL_3q21.3	HERVL40_22q11.23	ERVLB4_4q32.2
ENSG00000067606.17	ENSG00000067704.10	ENSG00000067704.10			ERVLB4_13q14.11b	HERVL_3q25.1	HERVL40_22q13.2	ERVLB4_4q32.3a
ENSG00000067646.12	ENSG00000067715.14	ENSG00000067715.14			ERVLB4_13q14.2b	HERVL_4p16.3a	HERVL40_2p23.3a	ERVLB4_4q32.3c
ENSG00000067704.10	ENSG00000067798.16	ENSG00000067798.16			ERVLB4_13q21.2	HERVL_4q24d	HERVL40_2q37.3	ERVLB4_4q33
ENSG00000067715.14	ENSG00000067829.19	ENSG00000067829.19			ERVLB4_13q21.33b	HERVL_4q31.1	HERVL40_3q22.2a	ERVLB4_4q34.3a
ENSG00000067798.16	ENSG00000067836.13	ENSG00000067836.13			ERVLB4_13q31.1a	HERVL_4q32.1a	HERVL40_4q27	ERVLB4_4q34.3b
ENSG00000067829.19	ENSG00000067840.12	ENSG00000067840.12			ERVLB4_13q31.1c	HERVL_4q34.1c	HERVL40_4q28.1	ERVLB4_5p13.2
ENSG00000067836.13	ENSG00000067842.17	ENSG00000067842.17			ERVLB4_13q31.1f	HERVL_5p15.2b	HERVL40_4q31.3a	ERVLB4_5p13.3a
ENSG00000067840.12	ENSG00000067900.8	ENSG00000067900.8			ERVLB4_13q31.1h	HERVL_5q12.1a	HERVL40_4q31.3b	ERVLB4_5p13.3b
ENSG00000067842.17	ENSG00000067955.15	ENSG00000067955.15			ERVLB4_13q31.2c	HERVL_5q12.3	HERVL40_5q12.3	ERVLB4_5p14.1b
ENSG00000067900.8	ENSG00000067992.16	ENSG00000067992.16			ERVLB4_13q31.2d	HERVL_5q33.3	HERVL40_5q14.1	ERVLB4_5p14.1f
ENSG00000067955.15	ENSG00000068001.14	ENSG00000068001.14			ERVLB4_13q31.3	HERVL_6p12.3b	HERVL40_6q23.2a	ERVLB4_5p14.1h
ENSG00000067992.16	ENSG00000068024.17	ENSG00000068024.17			ERVLB4_13q32.2	HERVL_6p21.33b	HERVL40_7q21.12b	ERVLB4_5p14.1i
ENSG00000068001.14	ENSG00000068028.17	ENSG00000068028.17			ERVLB4_13q33.2	HERVL_6p25.2	HERVL40_8q24.21	ERVLB4_5p14.2a
ENSG00000068024.17	ENSG00000068078.20	ENSG00000068078.20			ERVLB4_13q34b	HERVL_6q22.31g	HERVL40_9p24.1a	ERVLB4_5p14.2b
ENSG00000068028.17	ENSG00000068079.8	ENSG00000068079.8			ERVLB4_14q12c	HERVL_6q22.33a	HERVL40_9q31.1a	ERVLB4_5p14.2c
ENSG00000068078.20	ENSG00000068097.15	ENSG00000068097.15			ERVLB4_14q12d	HERVL_6q23.2a	HERVL40_Xp11.21b	ERVLB4_5p14.3b
ENSG00000068079.8	ENSG00000068120.15	ENSG00000068120.15			ERVLB4_14q13.3	HERVL_6q27e	HERVL66_17q21.31	ERVLB4_5p14.3c
ENSG00000068097.15	ENSG00000068137.15	ENSG00000068137.15			ERVLB4_14q21.1a	HERVL_7p15.2a	HERVL66_19p12a	ERVLB4_5p14.3d
ENSG00000068120.15	ENSG00000068305.17	ENSG00000068305.17			ERVLB4_14q21.2a	HERVL_7p21.3a	HERVL66_19p12f	ERVLB4_5p15.2a
ENSG00000068137.15	ENSG00000068308.14	ENSG00000068308.14			ERVLB4_14q21.3a	HERVL_7q11.21b	HERVL66_19p12i	ERVLB4_5p15.2b
ENSG00000068305.17	ENSG00000068323.17	ENSG00000068323.17			ERVLB4_14q21.3d	HERVL_8q22.1a	HERVL66_19p13.11a	ERVLB4_5q11.2a
ENSG00000068308.14	ENSG00000068354.16	ENSG00000068354.16			ERVLB4_14q23.3	HERVL_8q24.3a	HERVL66_19q11	ERVLB4_5q12.1a
ENSG00000068323.17	ENSG00000068366.20	ENSG00000068366.20			ERVLB4_14q31.3b	HERVL_9p24.1b	HERVL66_1q42.12	ERVLB4_5q12.1c
ENSG00000068354.16	ENSG00000068383.19	ENSG00000068383.19			ERVLB4_14q32.11b	HERVL_9q21.11b	HERVL66_4p15.2	ERVLB4_5q12.3b
ENSG00000068366.20	ENSG00000068394.11	ENSG00000068394.11			ERVLB4_15q11.2d	HERVL_9q21.13a	HERVL66_4p16.3	ERVLB4_5q14.3d
ENSG00000068383.19	ENSG00000068400.13	ENSG00000068400.13			ERVLB4_15q11.2e	HERVL_9q21.32	HERVL66_5q15	ERVLB4_5q14.3e
ENSG00000068394.11	ENSG00000068438.15	ENSG00000068438.15			ERVLB4_15q11.2f	HERVL_9q21.33a	HERVL66_Yq11.221	ERVLB4_5q21.2
ENSG00000068400.13	ENSG00000068489.13	ENSG00000068489.13			ERVLB4_15q11.2g	HERVL_9q21.33b	HERVL74_10p11.22	ERVLB4_5q21.3b
ENSG00000068438.15	ENSG00000068615.19	ENSG00000068615.19			ERVLB4_15q11.2h	HERVL_9q22.32	HERVL74_15q11.2d	ERVLB4_5q22.1
ENSG00000068489.13	ENSG00000068650.18	ENSG00000068650.18			ERVLB4_15q11.2i	HERVL_9q32	HERVL74_16q24.3	ERVLB4_5q23.1
ENSG00000068615.19	ENSG00000068654.16	ENSG00000068654.16			ERVLB4_15q11.2k	HERVL_Xp11.23	HERVL74_17q12	ERVLB4_5q23.2a
ENSG00000068650.18	ENSG00000068697.7	ENSG00000068697.7			ERVLB4_15q11.2l	HERVL_Xq21.33b	HERVL74_19p13.2a	ERVLB4_5q23.2d
ENSG00000068654.16	ENSG00000068724.17	ENSG00000068724.17			ERVLB4_15q11.2m	HERVL_Xq22.3b	HERVL74_19p13.2b	ERVLB4_5q34b
ENSG00000068697.7	ENSG00000068745.15	ENSG00000068745.15			ERVLB4_15q11.2n	HERVL_Yp11.2a	HERVL74_19q13.11b	ERVLB4_6p23
ENSG00000068724.17	ENSG00000068781.21	ENSG00000068781.21			ERVLB4_15q11.2o	HERVL18_11p12a	HERVL74_19q13.41a	ERVLB4_6p25.3
ENSG00000068745.15	ENSG00000068784.13	ENSG00000068784.13			ERVLB4_15q11.2p	HERVL18_11q12.2	HERVL74_19q13.41b	ERVLB4_6q14.1a
ENSG00000068781.21	ENSG00000068796.19	ENSG00000068796.19			ERVLB4_15q11.2q	HERVL18_12p11.22	HERVL74_1q32.1	ERVLB4_6q14.1b
ENSG00000068784.13	ENSG00000068831.19	ENSG00000068831.19			ERVLB4_15q11.2r	HERVL18_12q23.1	HERVL74_20p13c	ERVLB4_6q14.1c
ENSG00000068796.19	ENSG00000068878.15	ENSG00000068878.15			ERVLB4_15q11.2s	HERVL18_14q11.2	HERVL74_2q11.2	ERVLB4_6q14.2
ENSG00000068831.19	ENSG00000068885.15	ENSG00000068885.15			ERVLB4_15q11.2t	HERVL18_15q21.3	HERVL74_4p16.3	ERVLB4_6q14.3
ENSG00000068878.15	ENSG00000068903.20	ENSG00000068903.20			ERVLB4_15q11.2u	HERVL18_1p12	HERVL74_6p25.1	ERVLB4_6q15a
ENSG00000068885.15	ENSG00000068912.14	ENSG00000068912.14			ERVLB4_15q11.2v	HERVL18_1q32.2	HERVL74_7p14.1	ERVLB4_6q16.1a
ENSG00000068903.20	ENSG00000068971.14	ENSG00000068971.14			ERVLB4_15q12	HERVL18_2q23.1	HERVP71A_10q11.22	ERVLB4_6q21c
ENSG00000068912.14	ENSG00000068976.14	ENSG00000068976.14			ERVLB4_15q13.2b	HERVL18_2q31.1	HERVP71A_10q25.1	ERVLB4_6q22.31a
ENSG00000068971.14	ENSG00000068985.5	ENSG00000068985.5			ERVLB4_15q13.2c	HERVL18_3p21.31a	HERVP71A_12p13.33a	ERVLB4_6q22.31c
ENSG00000068976.14	ENSG00000069011.16	ENSG00000069011.16			ERVLB4_15q13.3a	HERVL18_3p21.31b	HERVP71A_12p13.33b	ERVLB4_6q23.2a
ENSG00000068985.5	ENSG00000069018.19	ENSG00000069018.19			ERVLB4_15q13.3c	HERVL18_4p15.2b	HERVP71A_1q41	ERVLB4_6q24.1a
ENSG00000069011.16	ENSG00000069020.18	ENSG00000069020.18			ERVLB4_15q14	HERVL18_4q21.1	HERVP71A_1q44b	ERVLB4_6q24.1b
ENSG00000069018.19	ENSG00000069122.19	ENSG00000069122.19			ERVLB4_15q21.2	HERVL18_5q34	HERVP71A_2q32.2	ERVLB4_6q24.3
ENSG00000069020.18	ENSG00000069188.17	ENSG00000069188.17			ERVLB4_15q23a	HERVL18_6p22.1a	HERVP71A_2q33.1	ERVLB4_6q27c
ENSG00000069122.19	ENSG00000069206.15	ENSG00000069206.15			ERVLB4_15q25.3b	HERVL18_6p22.1c	HERVP71A_3p26.1	ERVLB4_6q27e
ENSG00000069188.17	ENSG00000069248.12	ENSG00000069248.12			ERVLB4_15q26.1a	HERVL18_6q14.1	HERVP71A_4q31.21	ERVLB4_7p12.2
ENSG00000069206.15	ENSG00000069275.13	ENSG00000069275.13			ERVLB4_15q26.2b	HERVL18_6q22.31b	HERVP71A_6p21.1a	ERVLB4_7p12.3e
ENSG00000069248.12	ENSG00000069329.18	ENSG00000069329.18			ERVLB4_15q26.3a	HERVL18_7q21.11a	HERVP71A_6p22.1	ERVLB4_7p14.1
ENSG00000069275.13	ENSG00000069345.12	ENSG00000069345.12			ERVLB4_15q26.3b	HERVL18_8q11.23	HERVP71A_6q14.1	ERVLB4_7p15.3
ENSG00000069329.18	ENSG00000069399.15	ENSG00000069399.15			ERVLB4_16p13.3a	HERVL18_9p24.1	HERVS71_10q21.1	ERVLB4_7p21.1a
ENSG00000069345.12	ENSG00000069424.15	ENSG00000069424.15			ERVLB4_16p13.3b	HERVL18_Xq28	HERVS71_11q13.2	ERVLB4_7p21.2a
ENSG00000069399.15	ENSG00000069431.11	ENSG00000069431.11			ERVLB4_16q13a	HERVL32_19q13.32	HERVS71_12p13.31b	ERVLB4_7p21.2c
ENSG00000069424.15	ENSG00000069482.7	ENSG00000069482.7			ERVLB4_16q13b	HERVL32_7q22.1	HERVS71_14q32.33	ERVLB4_7p21.3b
ENSG00000069431.11	ENSG00000069493.15	ENSG00000069493.15			ERVLB4_17p13.3a	HERVL40_11q13.4b	HERVS71_18q21.1	ERVLB4_7p21.3d
ENSG00000069482.7	ENSG00000069509.6	ENSG00000069509.6			ERVLB4_17p13.3b	HERVL40_11q25	HERVS71_19p12a	ERVLB4_7q21.11a
ENSG00000069493.15	ENSG00000069535.14	ENSG00000069535.14			ERVLB4_17q12	HERVL40_12p11.21	HERVS71_19p12b	ERVLB4_7q21.11b
ENSG00000069509.6	ENSG00000069667.16	ENSG00000069667.16			ERVLB4_17q21.32	HERVL40_12p13.2a	HERVS71_19p13.3	ERVLB4_7q21.13d
ENSG00000069535.14	ENSG00000069696.7	ENSG00000069696.7			ERVLB4_17q22c	HERVL40_14q11.2b	HERVS71_19q13.12a	ERVLB4_7q21.3a
ENSG00000069667.16	ENSG00000069702.11	ENSG00000069702.11			ERVLB4_17q24.1	HERVL40_14q12	HERVS71_19q13.12b	ERVLB4_7q22.1b
ENSG00000069696.7	ENSG00000069764.10	ENSG00000069764.10			ERVLB4_17q24.3	HERVL40_15q21.3	HERVS71_1p35.1	ERVLB4_7q31.1b
ENSG00000069702.11	ENSG00000069812.11	ENSG00000069812.11			ERVLB4_17q25.1	HERVL40_18q12.2	HERVS71_4p16.1a	ERVLB4_7q31.1c
ENSG00000069764.10	ENSG00000069849.11	ENSG00000069849.11			ERVLB4_17q25.3a	HERVL40_19p13.11	HERVS71_4p16.1b	ERVLB4_7q31.31d
ENSG00000069812.11	ENSG00000069869.16	ENSG00000069869.16			ERVLB4_17q25.3b	HERVL40_19p13.2	HERVS71_7p14.3	ERVLB4_7q31.32
ENSG00000069849.11	ENSG00000069943.10	ENSG00000069943.10			ERVLB4_17q25.3c	HERVL40_19q13.42	HERVS71_8p23.1a	ERVLB4_7q34c
ENSG00000069869.16	ENSG00000069956.12	ENSG00000069956.12			ERVLB4_18p11.21a	HERVL40_1q44	HERVS71_8p23.1b	ERVLB4_7q36.1b
ENSG00000069943.10	ENSG00000069966.19	ENSG00000069966.19			ERVLB4_18p11.21b	HERVL40_20q11.22	HERVW_11q14.1	ERVLB4_7q36.3b
ENSG00000069956.12	ENSG00000069974.16	ENSG00000069974.16			ERVLB4_18p11.21c	HERVL40_22q11.23	HERVW_13q13.3	ERVLB4_7q36.3c
ENSG00000069966.19	ENSG00000069998.12	ENSG00000069998.12			ERVLB4_18q11.2	HERVL40_22q13.2	HERVW_14q23.1	ERVLB4_8p11.22a
ENSG00000069974.16	ENSG00000070010.19	ENSG00000070010.19			ERVLB4_18q12.1a	HERVL40_2p23.3a	HERVW_14q32.11	ERVLB4_8p11.22b
ENSG00000069998.12	ENSG00000070018.9	ENSG00000070018.9			ERVLB4_18q12.1b	HERVL40_2q37.3	HERVW_15q21.2	ERVLB4_8p12a
ENSG00000070010.19	ENSG00000070019.5	ENSG00000070019.5			ERVLB4_18q12.1c	HERVL40_3q22.2a	HERVW_15q21.3	ERVLB4_8p12e
ENSG00000070018.9	ENSG00000070031.4	ENSG00000070031.4			ERVLB4_18q12.2a	HERVL40_4q27	HERVW_17q12a	ERVLB4_8p23.1d
ENSG00000070019.5	ENSG00000070047.13	ENSG00000070047.13			ERVLB4_18q21.32	HERVL40_4q28.1	HERVW_19p12d	ERVLB4_8p23.1i
ENSG00000070031.4	ENSG00000070061.16	ENSG00000070061.16			ERVLB4_19p13.11	HERVL40_4q31.3a	HERVW_1p12a	ERVLB4_8p23.1m
ENSG00000070047.13	ENSG00000070081.17	ENSG00000070081.17			ERVLB4_19q13.12	HERVL40_4q31.3b	HERVW_1p12b	ERVLB4_8q11.21a
ENSG00000070061.16	ENSG00000070087.14	ENSG00000070087.14			ERVLB4_19q13.31a	HERVL40_5q12.3	HERVW_1p32.2	ERVLB4_8q11.21e
ENSG00000070081.17	ENSG00000070159.14	ENSG00000070159.14			ERVLB4_19q13.31c	HERVL40_5q14.1	HERVW_1q22	ERVLB4_8q11.21f
ENSG00000070087.14	ENSG00000070182.21	ENSG00000070182.21			ERVLB4_19q13.31d	HERVL40_6q23.2a	HERVW_1q32.1	ERVLB4_8q12.3b
ENSG00000070159.14	ENSG00000070190.13	ENSG00000070190.13			ERVLB4_19q13.32	HERVL40_7q21.12b	HERVW_2p16.2	ERVLB4_8q13.2
ENSG00000070182.21	ENSG00000070193.5	ENSG00000070193.5			ERVLB4_19q13.33a	HERVL40_8q24.21	HERVW_2p22.3	ERVLB4_8q13.3
ENSG00000070190.13	ENSG00000070214.16	ENSG00000070214.16			ERVLB4_19q13.33b	HERVL40_9p24.1a	HERVW_2q13	ERVLB4_8q21.3b
ENSG00000070193.5	ENSG00000070269.14	ENSG00000070269.14			ERVLB4_19q13.42b	HERVL40_9q31.1a	HERVW_2q24.3	ERVLB4_8q21.3c
ENSG00000070214.16	ENSG00000070366.14	ENSG00000070366.14			ERVLB4_19q13.42c	HERVL40_Xp11.21b	HERVW_3p11.1	ERVLB4_8q23.1a
ENSG00000070269.14	ENSG00000070367.16	ENSG00000070367.16			ERVLB4_19q13.42d	HERVL66_17q21.31	HERVW_3p24.3	ERVLB4_8q23.1d
ENSG00000070366.14	ENSG00000070371.16	ENSG00000070371.16			ERVLB4_1p21.2a	HERVL66_19p12a	HERVW_3q25.1a	ERVLB4_8q23.1e
ENSG00000070367.16	ENSG00000070388.11	ENSG00000070388.11			ERVLB4_1p21.3a	HERVL66_19p12f	HERVW_5p13.2a	ERVLB4_8q23.3a
ENSG00000070371.16	ENSG00000070404.10	ENSG00000070404.10			ERVLB4_1p22.2a	HERVL66_19p12i	HERVW_6p25.3	ERVLB4_8q24.13a
ENSG00000070388.11	ENSG00000070413.20	ENSG00000070413.20			ERVLB4_1p22.3c	HERVL66_19p13.11a	HERVW_6q14.3a	ERVLB4_8q24.21
ENSG00000070404.10	ENSG00000070423.18	ENSG00000070423.18			ERVLB4_1p31.1d	HERVL66_19p13.11c	HERVW_6q21b	ERVLB4_8q24.3a
ENSG00000070413.20	ENSG00000070444.15	ENSG00000070444.15			ERVLB4_1p31.1e	HERVL66_19q11	HERVW_6q23.3a	ERVLB4_9p21.3a
ENSG00000070423.18	ENSG00000070476.15	ENSG00000070476.15			ERVLB4_1p31.3	HERVL66_1q42.12	HERVW_6q27a	ERVLB4_9p21.3b
ENSG00000070444.15	ENSG00000070495.15	ENSG00000070495.15			ERVLB4_1p33	HERVL66_4p15.2	HERVW_7q21.2	ERVLB4_9p22.2
ENSG00000070476.15	ENSG00000070501.12	ENSG00000070501.12			ERVLB4_1p34.1	HERVL66_4p16.3	HERVW_8q24.13	ERVLB4_9p23a
ENSG00000070495.15	ENSG00000070526.15	ENSG00000070526.15			ERVLB4_1p34.2a	HERVL66_5q15	HERVW_9p13.3	ERVLB4_9p23d
ENSG00000070501.12	ENSG00000070540.13	ENSG00000070540.13			ERVLB4_1p34.2b	HERVL66_Yq11.221	HERVW_Xq22.3c	ERVLB4_9p24.1b
ENSG00000070526.15	ENSG00000070601.10	ENSG00000070601.10			ERVLB4_1p34.2c	HERVL74_10p11.22	HERVW_Yq11.222b	ERVLB4_9q21.33b
ENSG00000070540.13	ENSG00000070610.14	ENSG00000070610.14			ERVLB4_1p35.1	HERVL74_15q11.2d	HML1_10q11.21	ERVLB4_9q22.2c
ENSG00000070601.10	ENSG00000070614.15	ENSG00000070614.15			ERVLB4_1p36.11	HERVL74_16q24.3	HML1_11q13.4	ERVLB4_9q22.33d
ENSG00000070610.14	ENSG00000070669.17	ENSG00000070669.17			ERVLB4_1p36.12b	HERVL74_17q12	HML1_15q21.2	ERVLB4_9q22.33e
ENSG00000070614.15	ENSG00000070718.12	ENSG00000070718.12			ERVLB4_1p36.22	HERVL74_19p13.2a	HML1_15q22.2	ERVLB4_9q33.1a
ENSG00000070669.17	ENSG00000070729.14	ENSG00000070729.14			ERVLB4_1q23.1a	HERVL74_19p13.2b	HML1_19p12d	ERVLB4_9q34.11
ENSG00000070718.12	ENSG00000070731.11	ENSG00000070731.11			ERVLB4_1q23.3c	HERVL74_19q13.11b	HML1_19p12e	ERVLB4_Xp11.21c
ENSG00000070729.14	ENSG00000070748.19	ENSG00000070748.19			ERVLB4_1q23.3f	HERVL74_19q13.41a	HML1_19p13.2	ERVLB4_Xp11.22a
ENSG00000070731.11	ENSG00000070756.17	ENSG00000070756.17			ERVLB4_1q23.3g	HERVL74_19q13.41b	HML1_19q13.43	ERVLB4_Xp11.22b
ENSG00000070748.19	ENSG00000070759.17	ENSG00000070759.17			ERVLB4_1q24.3	HERVL74_1q32.1	HML1_1q32.1	ERVLB4_Xp11.22c
ENSG00000070756.17	ENSG00000070761.8	ENSG00000070761.8			ERVLB4_1q25.1b	HERVL74_20p13c	HML1_2p11.2	ERVLB4_Xp21.1a
ENSG00000070759.17	ENSG00000070770.10	ENSG00000070770.10			ERVLB4_1q25.1c	HERVL74_2q11.2	HML1_3q21.3	ERVLB4_Xp21.1d
ENSG00000070761.8	ENSG00000070778.13	ENSG00000070778.13			ERVLB4_1q25.2	HERVL74_4p16.3	HML1_6q14.1	ERVLB4_Xp21.1e
ENSG00000070770.10	ENSG00000070785.17	ENSG00000070785.17			ERVLB4_1q32.1	HERVL74_6p25.1	HML1_6q22.32	ERVLB4_Xp21.3a
ENSG00000070778.13	ENSG00000070808.16	ENSG00000070808.16			ERVLB4_1q32.2a	HERVL74_6p25.2	HML1_6q27a	ERVLB4_Xp21.3b
ENSG00000070785.17	ENSG00000070814.22	ENSG00000070814.22			ERVLB4_1q32.2b	HERVL74_7p14.1	HML1_7p14.3b	ERVLB4_Xq11.1b
ENSG00000070808.16	ENSG00000070831.17	ENSG00000070831.17			ERVLB4_1q42.12	HERVP71A_10q11.22	HML2_10p14	ERVLB4_Xq12a
ENSG00000070814.22	ENSG00000070882.13	ENSG00000070882.13			ERVLB4_1q42.13b	HERVP71A_10q25.1	HML2_11q12.3a	ERVLB4_Xq12b
ENSG00000070831.17	ENSG00000070886.12	ENSG00000070886.12			ERVLB4_1q42.2	HERVP71A_12p13.33a	HML2_11q12.3b	ERVLB4_Xq13.2a
ENSG00000070882.13	ENSG00000070915.10	ENSG00000070915.10			ERVLB4_1q43b	HERVP71A_12p13.33b	HML2_12q24.33	ERVLB4_Xq13.3
ENSG00000070886.12	ENSG00000070950.10	ENSG00000070950.10			ERVLB4_1q43c	HERVP71A_1q41	HML2_14q32.33	ERVLB4_Xq21.1c
ENSG00000070915.10	ENSG00000070961.16	ENSG00000070961.16			ERVLB4_1q44a	HERVP71A_1q44b	HML2_17p13.1	ERVLB4_Xq21.1j
ENSG00000070950.10	ENSG00000070985.13	ENSG00000070985.13			ERVLB4_1q44b	HERVP71A_2q32.2	HML2_19p12a	ERVLB4_Xq21.31b
ENSG00000070961.16	ENSG00000071051.14	ENSG00000071051.14			ERVLB4_20p11.21b	HERVP71A_2q33.1	HML2_19q13.12b	ERVLB4_Xq21.31f
ENSG00000070985.13	ENSG00000071054.16	ENSG00000071054.16			ERVLB4_20p11.21c	HERVP71A_3p26.1	HML2_1q21.3	ERVLB4_Xq21.31l
ENSG00000071051.14	ENSG00000071073.13	ENSG00000071073.13			ERVLB4_20p12.1	HERVP71A_4q31.21	HML2_1q22	ERVLB4_Xq21.33a
ENSG00000071054.16	ENSG00000071082.11	ENSG00000071082.11			ERVLB4_20p12.3c	HERVP71A_6p21.1a	HML2_1q23.3	ERVLB4_Xq21.33d
ENSG00000071073.13	ENSG00000071127.17	ENSG00000071127.17			ERVLB4_20q12	HERVP71A_6p22.1	HML2_1q32.2	ERVLB4_Xq22.1b
ENSG00000071082.11	ENSG00000071189.21	ENSG00000071189.21			ERVLB4_20q13.12a	HERVP71A_6q14.1	HML2_20q11.22	ERVLB4_Xq22.1f
ENSG00000071127.17	ENSG00000071203.9	ENSG00000071203.9			ERVLB4_21q11.2	HERVS71_10q21.1	HML2_22q11.23	ERVLB4_Xq22.1h
ENSG00000071189.21	ENSG00000071205.12	ENSG00000071205.12			ERVLB4_21q21.1a	HERVS71_11q13.2	HML2_3p12.3	ERVLB4_Xq23d
ENSG00000071203.9	ENSG00000071242.12	ENSG00000071242.12			ERVLB4_21q21.1c	HERVS71_12p13.31b	HML2_3p25.3	ERVLB4_Xq23e
ENSG00000071205.12	ENSG00000071243.16	ENSG00000071243.16			ERVLB4_21q21.3a	HERVS71_14q32.33	HML2_3q12.3	ERVLB4_Xq24
ENSG00000071242.12	ENSG00000071246.11	ENSG00000071246.11			ERVLB4_21q21.3c	HERVS71_18q21.1	HML2_3q21.2	ERVLB4_Xq26.2b
ENSG00000071243.16	ENSG00000071282.12	ENSG00000071282.12			ERVLB4_21q21.3d	HERVS71_19p12a	HML2_4p16.1a	ERVLB4_Xq26.3c
ENSG00000071246.11	ENSG00000071462.12	ENSG00000071462.12			ERVLB4_21q21.3e	HERVS71_19p12b	HML2_4p16.1b	ERVLB4_Xq27.3e
ENSG00000071282.12	ENSG00000071537.14	ENSG00000071537.14			ERVLB4_21q22.13	HERVS71_19p13.3	HML2_6p21.1	ERVLB4_Xq28a
ENSG00000071462.12	ENSG00000071539.14	ENSG00000071539.14			ERVLB4_22q11.21a	HERVS71_19q13.12a	HML2_6q14.1	ERVLB4_Yp11.2f
ENSG00000071537.14	ENSG00000071553.18	ENSG00000071553.18			ERVLB4_22q12.2	HERVS71_19q13.12b	HML2_6q25.1	ERVLB4_Yp11.2h
ENSG00000071539.14	ENSG00000071564.17	ENSG00000071564.17			ERVLB4_22q12.3	HERVS71_1p35.1	HML2_7q22.2	ERVLB4_Yp11.2i
ENSG00000071553.18	ENSG00000071575.11	ENSG00000071575.11			ERVLB4_22q13.2	HERVS71_4p16.1a	HML2_7q34	ERVLE_10p11.21
ENSG00000071564.17	ENSG00000071626.17	ENSG00000071626.17			ERVLB4_22q13.31b	HERVS71_4p16.1b	HML2_8p23.1c	ERVLE_10p11.22b
ENSG00000071575.11	ENSG00000071655.18	ENSG00000071655.18			ERVLB4_2p12a	HERVS71_7p14.3	HML2_8p23.1d	ERVLE_10p12.1a
ENSG00000071626.17	ENSG00000071677.1	ENSG00000071677.1			ERVLB4_2p12b	HERVS71_8p23.1a	HML2_8q24.3b	ERVLE_10p13a
ENSG00000071655.18	ENSG00000071794.16	ENSG00000071794.16			ERVLB4_2p16.1a	HERVS71_8p23.1b	HML3_10q11.21a	ERVLE_10p13b
ENSG00000071677.1	ENSG00000071859.15	ENSG00000071859.15			ERVLB4_2p16.1c	HERVW_11q14.1	HML3_10q11.21b	ERVLE_10p14a
ENSG00000071794.16	ENSG00000071889.17	ENSG00000071889.17			ERVLB4_2p16.1d	HERVW_13q13.3	HML3_10q22.1	ERVLE_10p14b
ENSG00000071859.15	ENSG00000071894.17	ENSG00000071894.17			ERVLB4_2p16.3	HERVW_14q23.1	HML3_12q22	ERVLE_10p14c
ENSG00000071889.17	ENSG00000071909.19	ENSG00000071909.19			ERVLB4_2p21	HERVW_14q32.11	HML3_12q23.3	ERVLE_10p14e
ENSG00000071894.17	ENSG00000071967.12	ENSG00000071967.12			ERVLB4_2p22.1	HERVW_15q21.2	HML3_13q12.11a	ERVLE_10p14g
ENSG00000071909.19	ENSG00000071991.9	ENSG00000071991.9			ERVLB4_2p23.3	HERVW_15q21.3	HML3_13q12.11b	ERVLE_10p14h
ENSG00000071967.12	ENSG00000071994.11	ENSG00000071994.11			ERVLB4_2p24.3a	HERVW_17q12a	HML3_16p13.13	ERVLE_10p15.1a
ENSG00000071991.9	ENSG00000072041.17	ENSG00000072041.17			ERVLB4_2p25.1a	HERVW_19p12d	HML3_16p13.3	ERVLE_10p15.2
ENSG00000071994.11	ENSG00000072042.13	ENSG00000072042.13			ERVLB4_2p25.1b	HERVW_1p12a	HML3_17p11.2	ERVLE_10q11.22b
ENSG00000072041.17	ENSG00000072062.15	ENSG00000072062.15			ERVLB4_2p25.3	HERVW_1p12b	HML3_17p13.1	ERVLE_10q11.22d
ENSG00000072042.13	ENSG00000072071.16	ENSG00000072071.16			ERVLB4_2q11.1a	HERVW_1p32.2	HML3_17q21.32	ERVLE_10q21.1b
ENSG00000072062.15	ENSG00000072080.11	ENSG00000072080.11			ERVLB4_2q12.1a	HERVW_1q22	HML3_19p12b	ERVLE_10q21.2
ENSG00000072071.16	ENSG00000072110.15	ENSG00000072110.15			ERVLB4_2q12.3d	HERVW_1q32.1	HML3_19p12c	ERVLE_10q21.3b
ENSG00000072080.11	ENSG00000072121.17	ENSG00000072121.17			ERVLB4_2q13a	HERVW_2p16.2	HML3_19p13.2a	ERVLE_10q21.3c
ENSG00000072110.15	ENSG00000072133.11	ENSG00000072133.11			ERVLB4_2q13b	HERVW_2p22.3	HML3_19p13.2c	ERVLE_10q21.3d
ENSG00000072121.17	ENSG00000072134.15	ENSG00000072134.15			ERVLB4_2q13c	HERVW_2q13	HML3_19q13.2	ERVLE_10q22.3
ENSG00000072133.11	ENSG00000072135.13	ENSG00000072135.13			ERVLB4_2q14.3a	HERVW_2q24.3	HML3_19q13.31	ERVLE_10q23.1d
ENSG00000072134.15	ENSG00000072163.20	ENSG00000072163.20			ERVLB4_2q14.3b	HERVW_3p11.1	HML3_19q13.41a	ERVLE_10q23.1e
ENSG00000072135.13	ENSG00000072182.13	ENSG00000072182.13			ERVLB4_2q21.1a	HERVW_3p24.3	HML3_1p21.3	ERVLE_10q23.1h
ENSG00000072163.20	ENSG00000072195.15	ENSG00000072195.15			ERVLB4_2q21.1c	HERVW_3q25.1a	HML3_1p32.3	ERVLE_10q23.31a
ENSG00000072182.13	ENSG00000072201.14	ENSG00000072201.14			ERVLB4_2q21.2b	HERVW_5p13.2a	HML3_1q21.3a	ERVLE_10q25.1e
ENSG00000072195.15	ENSG00000072210.19	ENSG00000072210.19			ERVLB4_2q24.2	HERVW_6p25.3	HML3_1q25.2	ERVLE_10q25.3a
ENSG00000072201.14	ENSG00000072274.13	ENSG00000072274.13			ERVLB4_2q24.3b	HERVW_6q14.3a	HML3_1q32.1b	ERVLE_10q26.11a
ENSG00000072210.19	ENSG00000072310.17	ENSG00000072310.17			ERVLB4_2q31.1	HERVW_6q21b	HML3_3p21.31a	ERVLE_10q26.12
ENSG00000072274.13	ENSG00000072315.3	ENSG00000072315.3			ERVLB4_2q31.3	HERVW_6q23.3a	HML3_3p22.2	ERVLE_11p11.2b
ENSG00000072310.17	ENSG00000072364.13	ENSG00000072364.13			ERVLB4_2q32.1a	HERVW_6q27a	HML3_3q22.1	ERVLE_11p12a
ENSG00000072315.3	ENSG00000072401.15	ENSG00000072401.15			ERVLB4_2q32.1b	HERVW_7q21.2	HML3_4q31.3	ERVLE_11p12b
ENSG00000072364.13	ENSG00000072415.10	ENSG00000072415.10			ERVLB4_2q32.1c	HERVW_8q24.13	HML3_5p15.33a	ERVLE_11p14.1a
ENSG00000072401.15	ENSG00000072422.17	ENSG00000072422.17			ERVLB4_2q32.1d	HERVW_9p13.3	HML3_5p15.33b	ERVLE_11p14.1b
ENSG00000072415.10	ENSG00000072501.19	ENSG00000072501.19			ERVLB4_2q32.1e	HERVW_Xq22.3c	HML3_5p15.33c	ERVLE_11p14.1c
ENSG00000072422.17	ENSG00000072506.13	ENSG00000072506.13			ERVLB4_2q32.1f	HERVW_Yq11.222b	HML3_5p15.33d	ERVLE_11p15.2a
ENSG00000072501.19	ENSG00000072518.21	ENSG00000072518.21			ERVLB4_2q32.2	HML1_10q11.21	HML3_6p22.1	ERVLE_11p15.2b
ENSG00000072506.13	ENSG00000072571.20	ENSG00000072571.20			ERVLB4_2q32.3	HML1_11q13.4	HML3_7p14.2	ERVLE_11p15.3
ENSG00000072518.21	ENSG00000072609.18	ENSG00000072609.18			ERVLB4_2q33.1	HML1_15q21.2	HML3_7q11.21	ERVLE_11p15.4c
ENSG00000072571.20	ENSG00000072657.9	ENSG00000072657.9			ERVLB4_2q34	HML1_15q22.2	HML3_7q36.3	ERVLE_11p15.4d
ENSG00000072609.18	ENSG00000072682.19	ENSG00000072682.19			ERVLB4_2q37.1a	HML1_19p12d	HML3_8q11.1b	ERVLE_11p15.4e
ENSG00000072657.9	ENSG00000072694.21	ENSG00000072694.21			ERVLB4_2q37.1b	HML1_19p12e	HML3_8q11.23c	ERVLE_11q12.1
ENSG00000072682.19	ENSG00000072736.19	ENSG00000072736.19			ERVLB4_2q37.3b	HML1_19p13.2	HML3_8q24.3	ERVLE_11q13.4a
ENSG00000072694.21	ENSG00000072756.17	ENSG00000072756.17			ERVLB4_3p11.1c	HML1_19q13.43	HML3_Xq13.3	ERVLE_11q13.4g
ENSG00000072736.19	ENSG00000072778.20	ENSG00000072778.20			ERVLB4_3p12.2b	HML1_1q32.1	HML3_Xq21.1a	ERVLE_11q13.4h
ENSG00000072756.17	ENSG00000072786.13	ENSG00000072786.13			ERVLB4_3p12.3b	HML1_2p11.2	HML4_16p13.3	ERVLE_11q13.5d
ENSG00000072778.20	ENSG00000072803.17	ENSG00000072803.17			ERVLB4_3p12.3e	HML1_3q21.3	HML4_17q21.31	ERVLE_11q14.2b
ENSG00000072786.13	ENSG00000072818.12	ENSG00000072818.12			ERVLB4_3p14.1	HML1_6q14.1	HML4_3q26.2	ERVLE_11q14.3b
ENSG00000072803.17	ENSG00000072832.15	ENSG00000072832.15			ERVLB4_3p14.2	HML1_6q22.32	HML4_4q13.3	ERVLE_11q14.3d
ENSG00000072818.12	ENSG00000072840.13	ENSG00000072840.13			ERVLB4_3p21.31a	HML1_6q27a	HML4_8q24.3	ERVLE_11q21a
ENSG00000072832.15	ENSG00000072849.11	ENSG00000072849.11			ERVLB4_3p21.31d	HML1_7p14.3b	HML5_12p13.31	ERVLE_11q21b
ENSG00000072840.13	ENSG00000072858.11	ENSG00000072858.11			ERVLB4_3p21.31e	HML2_10p14	HML5_12q12a	ERVLE_11q21c
ENSG00000072849.11	ENSG00000072864.16	ENSG00000072864.16			ERVLB4_3p22.1a	HML2_11q12.3a	HML5_12q15	ERVLE_11q22.1c
ENSG00000072858.11	ENSG00000072952.19	ENSG00000072952.19			ERVLB4_3p22.3a	HML2_11q12.3b	HML5_12q23.1	ERVLE_11q22.3a
ENSG00000072864.16	ENSG00000072954.7	ENSG00000072954.7			ERVLB4_3p24.1b	HML2_12q24.33	HML5_12q24.32	ERVLE_11q22.3b
ENSG00000072952.19	ENSG00000072958.9	ENSG00000072958.9			ERVLB4_3p24.1c	HML2_14q32.33	HML5_13q12.13	ERVLE_11q22.3c
ENSG00000072954.7	ENSG00000073008.15	ENSG00000073008.15			ERVLB4_3p24.1d	HML2_17p13.1	HML5_13q33.1	ERVLE_11q22.3e
ENSG00000072958.9	ENSG00000073050.12	ENSG00000073050.12			ERVLB4_3p24.2	HML2_19p12a	HML5_15q21.2	ERVLE_11q22.3f
ENSG00000073008.15	ENSG00000073060.16	ENSG00000073060.16			ERVLB4_3p25.3	HML2_19q13.12b	HML5_16p11.2	ERVLE_11q22.3k
ENSG00000073050.12	ENSG00000073067.14	ENSG00000073067.14			ERVLB4_3p26.1	HML2_1q21.3	HML5_18q21.2	ERVLE_11q23.3b
ENSG00000073060.16	ENSG00000073111.14	ENSG00000073111.14			ERVLB4_3p26.2a	HML2_1q22	HML5_19p12b	ERVLE_11q23.3d
ENSG00000073067.14	ENSG00000073146.16	ENSG00000073146.16			ERVLB4_3p26.2b	HML2_1q23.3	HML5_19q11	ERVLE_11q24.1a
ENSG00000073111.14	ENSG00000073150.14	ENSG00000073150.14			ERVLB4_3q11.2b	HML2_1q32.2	HML5_1q22	ERVLE_11q24.2a
ENSG00000073146.16	ENSG00000073169.14	ENSG00000073169.14			ERVLB4_3q11.2f	HML2_20q11.22	HML5_1q32.1	ERVLE_11q24.2b
ENSG00000073150.14	ENSG00000073282.14	ENSG00000073282.14			ERVLB4_3q13.11b	HML2_22q11.23	HML5_20p13	ERVLE_11q24.3d
ENSG00000073169.14	ENSG00000073331.18	ENSG00000073331.18			ERVLB4_3q13.13	HML2_3p12.3	HML5_2p13.2	ERVLE_11q24.3e
ENSG00000073282.14	ENSG00000073350.14	ENSG00000073350.14			ERVLB4_3q13.31	HML2_3p25.3	HML5_2p23.3	ERVLE_11q25a
ENSG00000073331.18	ENSG00000073417.15	ENSG00000073417.15			ERVLB4_3q21.2	HML2_3q12.3	HML5_2q14.3	ERVLE_12p11.22c
ENSG00000073350.14	ENSG00000073464.13	ENSG00000073464.13			ERVLB4_3q22.1a	HML2_3q21.2	HML5_2q37.1	ERVLE_12p12.1a
ENSG00000073417.15	ENSG00000073536.18	ENSG00000073536.18			ERVLB4_3q24a	HML2_4p16.1a	HML5_3q26.2	ERVLE_12p12.1b
ENSG00000073464.13	ENSG00000073578.17	ENSG00000073578.17			ERVLB4_3q24d	HML2_4p16.1b	HML5_6p12.1	ERVLE_12p12.2
ENSG00000073536.18	ENSG00000073584.20	ENSG00000073584.20			ERVLB4_3q24e	HML2_6p21.1	HML5_6p22.2	ERVLE_12p12.3b
ENSG00000073578.17	ENSG00000073598.6	ENSG00000073598.6			ERVLB4_3q25.2b	HML2_6q14.1	HML5_7q22.3	ERVLE_12p12.3e
ENSG00000073584.20	ENSG00000073605.18	ENSG00000073605.18			ERVLB4_3q25.2c	HML2_6q25.1	HML5_8p21.2	ERVLE_12p12.3h
ENSG00000073598.6	ENSG00000073614.13	ENSG00000073614.13			ERVLB4_3q25.31a	HML2_7q22.2	HML5_8q11.1	ERVLE_12p13.2a
ENSG00000073605.18	ENSG00000073670.14	ENSG00000073670.14			ERVLB4_3q25.31b	HML2_7q34	HML5_Xq21.33	ERVLE_12p13.2d
ENSG00000073614.13	ENSG00000073711.11	ENSG00000073711.11			ERVLB4_3q26.31c	HML2_8p23.1c	HML5_Xq27.3	ERVLE_12p13.31a
ENSG00000073670.14	ENSG00000073712.15	ENSG00000073712.15			ERVLB4_3q26.31d	HML2_8p23.1d	HML6_11p15.4	ERVLE_12p13.31b
ENSG00000073711.11	ENSG00000073734.10	ENSG00000073734.10			ERVLB4_3q27.1a	HML2_8q24.3b	HML6_12q24.12a	ERVLE_12p13.32
ENSG00000073712.15	ENSG00000073737.17	ENSG00000073737.17			ERVLB4_3q28b	HML3_10q11.21a	HML6_14q12a	ERVLE_12q12c
ENSG00000073734.10	ENSG00000073754.6	ENSG00000073754.6			ERVLB4_3q29b	HML3_10q11.21b	HML6_14q12b	ERVLE_12q13.11a
ENSG00000073737.17	ENSG00000073756.12	ENSG00000073756.12			ERVLB4_4p15.2a	HML3_10q22.1	HML6_14q24.2	ERVLE_12q13.11b
ENSG00000073754.6	ENSG00000073792.16	ENSG00000073792.16			ERVLB4_4p15.2b	HML3_12q22	HML6_16p11.1	ERVLE_12q13.12
ENSG00000073756.12	ENSG00000073803.14	ENSG00000073803.14			ERVLB4_4p15.31b	HML3_12q23.3	HML6_19p12c	ERVLE_12q15
ENSG00000073792.16	ENSG00000073849.16	ENSG00000073849.16			ERVLB4_4p15.32a	HML3_13q12.11a	HML6_19p12e	ERVLE_12q21.1a
ENSG00000073803.14	ENSG00000073861.3	ENSG00000073861.3			ERVLB4_4p15.32b	HML3_13q12.11b	HML6_19p13.2a	ERVLE_12q21.1b
ENSG00000073849.16	ENSG00000073910.22	ENSG00000073910.22			ERVLB4_4q12d	HML3_16p13.13	HML6_19p13.2d	ERVLE_12q21.1c
ENSG00000073861.3	ENSG00000073921.18	ENSG00000073921.18			ERVLB4_4q13.1l	HML3_16p13.3	HML6_19q13.41a	ERVLE_12q21.1f
ENSG00000073910.22	ENSG00000073969.18	ENSG00000073969.18			ERVLB4_4q21.1a	HML3_17p11.2	HML6_19q13.41c	ERVLE_12q21.31d
ENSG00000073921.18	ENSG00000074047.22	ENSG00000074047.22			ERVLB4_4q22.1a	HML3_17p13.1	HML6_19q13.41e	ERVLE_12q23.1c
ENSG00000073969.18	ENSG00000074054.20	ENSG00000074054.20			ERVLB4_4q22.1d	HML3_17q21.32	HML6_19q13.41f	ERVLE_12q23.1e
ENSG00000074047.22	ENSG00000074071.15	ENSG00000074071.15			ERVLB4_4q23b	HML3_19p12b	HML6_19q13.43a	ERVLE_12q23.2a
ENSG00000074054.20	ENSG00000074181.9	ENSG00000074181.9			ERVLB4_4q25a	HML3_19p12c	HML6_19q13.43b	ERVLE_12q23.2b
ENSG00000074071.15	ENSG00000074201.9	ENSG00000074201.9			ERVLB4_4q27	HML3_19p13.2a	HML6_2q14.3	ERVLE_12q23.2c
ENSG00000074181.9	ENSG00000074211.14	ENSG00000074211.14			ERVLB4_4q28.1a	HML3_19p13.2c	HML6_3p21.31a	ERVLE_12q24.11
ENSG00000074201.9	ENSG00000074219.14	ENSG00000074219.14			ERVLB4_4q28.3c	HML3_19q13.2	HML6_3p21.31b	ERVLE_13q11
ENSG00000074211.14	ENSG00000074266.22	ENSG00000074266.22			ERVLB4_4q28.3i	HML3_19q13.31	HML6_3p25.1	ERVLE_13q12.12
ENSG00000074219.14	ENSG00000074276.10	ENSG00000074276.10			ERVLB4_4q31.21a	HML3_19q13.41a	HML6_4p14	ERVLE_13q12.13b
ENSG00000074266.22	ENSG00000074317.11	ENSG00000074317.11			ERVLB4_4q31.23	HML3_1p21.3	HML6_4q13.2	ERVLE_13q12.2a
ENSG00000074276.10	ENSG00000074319.13	ENSG00000074319.13			ERVLB4_4q31.3a	HML3_1p32.3	HML6_5q13.2e	ERVLE_13q12.3b
ENSG00000074317.11	ENSG00000074356.17	ENSG00000074356.17			ERVLB4_4q31.3b	HML3_1q21.3a	HML6_7p13	ERVLE_13q13.3b
ENSG00000074319.13	ENSG00000074370.18	ENSG00000074370.18			ERVLB4_4q31.3c	HML3_1q25.2	HML6_8q12.1	ERVLE_13q14.2a
ENSG00000074356.17	ENSG00000074410.14	ENSG00000074410.14			ERVLB4_4q32.1b	HML3_1q32.1b	HML6_Xp11.22	ERVLE_13q14.3
ENSG00000074370.18	ENSG00000074416.14	ENSG00000074416.14			ERVLB4_4q32.1d	HML3_3p21.31a	HUERSP1_11p15.4a	ERVLE_13q21.1a
ENSG00000074410.14	ENSG00000074527.13	ENSG00000074527.13			ERVLB4_4q32.2	HML3_3p22.2	HUERSP1_11p15.4b	ERVLE_13q21.1c
ENSG00000074416.14	ENSG00000074582.15	ENSG00000074582.15			ERVLB4_4q32.3a	HML3_3q22.1	HUERSP1_14q23.1	ERVLE_13q22.1b
ENSG00000074527.13	ENSG00000074590.13	ENSG00000074590.13			ERVLB4_4q32.3c	HML3_4q31.3	HUERSP1_15q24.1	ERVLE_13q31.1b
ENSG00000074582.15	ENSG00000074603.19	ENSG00000074603.19			ERVLB4_4q33	HML3_5p15.33a	HUERSP1_19q13.2a	ERVLE_13q31.1e
ENSG00000074590.13	ENSG00000074621.14	ENSG00000074621.14			ERVLB4_4q34.3a	HML3_5p15.33b	HUERSP1_2q11.2	ERVLE_13q31.1l
ENSG00000074603.19	ENSG00000074657.14	ENSG00000074657.14			ERVLB4_4q34.3b	HML3_5p15.33c	HUERSP1_3q27.1	ERVLE_13q31.1m
ENSG00000074621.14	ENSG00000074660.16	ENSG00000074660.16			ERVLB4_5p13.2	HML3_5p15.33d	HUERSP1_4q21.22	ERVLE_13q31.1n
ENSG00000074657.14	ENSG00000074695.6	ENSG00000074695.6			ERVLB4_5p13.3a	HML3_6p22.1	HUERSP1_6p21.1	ERVLE_13q31.1s
ENSG00000074660.16	ENSG00000074696.13	ENSG00000074696.13			ERVLB4_5p13.3b	HML3_7p14.2	HUERSP1_9q22.33	ERVLE_13q31.2a
ENSG00000074695.6	ENSG00000074706.13	ENSG00000074706.13			ERVLB4_5p14.1b	HML3_7q11.21	HUERSP1_Xp22.2	ERVLE_13q31.2c
ENSG00000074696.13	ENSG00000074755.15	ENSG00000074755.15			ERVLB4_5p14.1f	HML3_7q36.3	HUERSP2_10q22.3	ERVLE_13q31.3b
ENSG00000074706.13	ENSG00000074800.16	ENSG00000074800.16			ERVLB4_5p14.1h	HML3_8q11.1b	HUERSP2_11q12.1	ERVLE_13q31.3c
ENSG00000074755.15	ENSG00000074803.20	ENSG00000074803.20			ERVLB4_5p14.1i	HML3_8q11.23c	HUERSP2_12p13.31	ERVLE_13q31.3d
ENSG00000074771.4	ENSG00000074842.8	ENSG00000074842.8			ERVLB4_5p14.2a	HML3_8q24.3	HUERSP2_14q31.3	ERVLE_13q31.3e
ENSG00000074800.16	ENSG00000074855.11	ENSG00000074855.11			ERVLB4_5p14.2b	HML3_Xq13.3	HUERSP2_17q12	ERVLE_13q31.3f
ENSG00000074803.20	ENSG00000074935.14	ENSG00000074935.14			ERVLB4_5p14.2c	HML3_Xq21.1a	HUERSP2_19p12	ERVLE_13q31.3g
ENSG00000074842.8	ENSG00000074964.17	ENSG00000074964.17			ERVLB4_5p14.3b	HML4_16p13.3	HUERSP2_19q13.2	ERVLE_13q32.1b
ENSG00000074855.11	ENSG00000074966.11	ENSG00000074966.11			ERVLB4_5p14.3c	HML4_17q21.31	HUERSP2_1q32.1	ERVLE_13q33.3d
ENSG00000074935.14	ENSG00000075035.10	ENSG00000075035.10			ERVLB4_5p14.3d	HML4_3q26.2	HUERSP2_21q22.3	ERVLE_13q34a
ENSG00000074964.17	ENSG00000075043.19	ENSG00000075043.19			ERVLB4_5p15.2a	HML4_4q13.3	HUERSP2_3q21.3	ERVLE_14q11.2c
ENSG00000074966.11	ENSG00000075073.15	ENSG00000075073.15			ERVLB4_5p15.2b	HML4_8q24.3	HUERSP2_3q26.33	ERVLE_14q11.2d
ENSG00000075035.10	ENSG00000075089.9	ENSG00000075089.9			ERVLB4_5q11.2a	HML5_12p13.31	HUERSP2_6p22.3	ERVLE_14q11.2g
ENSG00000075043.19	ENSG00000075131.10	ENSG00000075131.10			ERVLB4_5q12.1a	HML5_12q12a	HUERSP2_Yq11.223	ERVLE_14q12a
ENSG00000075073.15	ENSG00000075142.14	ENSG00000075142.14			ERVLB4_5q12.1c	HML5_12q15	HUERSP3_10q23.33c	ERVLE_14q12d
ENSG00000075089.9	ENSG00000075151.21	ENSG00000075151.21			ERVLB4_5q12.3a	HML5_12q23.1	HUERSP3_11p13	ERVLE_14q12e
ENSG00000075131.10	ENSG00000075188.9	ENSG00000075188.9			ERVLB4_5q12.3b	HML5_12q24.32	HUERSP3_11p15.1	ERVLE_14q12j
ENSG00000075142.14	ENSG00000075213.11	ENSG00000075213.11			ERVLB4_5q13.3b	HML5_13q12.13	HUERSP3_11q12.2	ERVLE_14q12k
ENSG00000075151.21	ENSG00000075218.19	ENSG00000075218.19			ERVLB4_5q14.3d	HML5_13q33.1	HUERSP3_11q13.4	ERVLE_14q12m
ENSG00000075188.9	ENSG00000075223.14	ENSG00000075223.14			ERVLB4_5q14.3e	HML5_15q21.2	HUERSP3_11q24.2	ERVLE_14q13.1a
ENSG00000075213.11	ENSG00000075234.17	ENSG00000075234.17			ERVLB4_5q21.2	HML5_16p11.2	HUERSP3_18q11.1	ERVLE_14q13.2
ENSG00000075218.19	ENSG00000075239.14	ENSG00000075239.14			ERVLB4_5q21.3a	HML5_18q21.2	HUERSP3_18q23	ERVLE_14q21.1h
ENSG00000075223.14	ENSG00000075240.17	ENSG00000075240.17			ERVLB4_5q21.3b	HML5_19p12b	HUERSP3_19q13.43	ERVLE_14q21.2f
ENSG00000075234.17	ENSG00000075275.18	ENSG00000075275.18			ERVLB4_5q22.1	HML5_19p12d	HUERSP3_1p36.13	ERVLE_14q21.3a
ENSG00000075239.14	ENSG00000075292.19	ENSG00000075292.19			ERVLB4_5q23.1	HML5_19q11	HUERSP3_2p13.3	ERVLE_14q21.3e
ENSG00000075240.17	ENSG00000075303.13	ENSG00000075303.13			ERVLB4_5q23.2a	HML5_1q22	HUERSP3_6q22.31	ERVLE_14q22.1
ENSG00000075275.18	ENSG00000075336.12	ENSG00000075336.12			ERVLB4_5q23.2d	HML5_1q32.1	HUERSP3_7q11.21a	ERVLE_14q22.2a
ENSG00000075290.8	ENSG00000075340.23	ENSG00000075340.23			ERVLB4_5q34b	HML5_20p13	HUERSP3_8q12.1	ERVLE_14q22.2b
ENSG00000075292.19	ENSG00000075391.17	ENSG00000075391.17			ERVLB4_5q34d	HML5_2p13.2	HUERSP3B_11p12	ERVLE_14q22.3b
ENSG00000075303.13	ENSG00000075399.14	ENSG00000075399.14			ERVLB4_5q35.3c	HML5_2p23.3	HUERSP3B_12q23.3a	ERVLE_14q23.1
ENSG00000075336.12	ENSG00000075407.18	ENSG00000075407.18			ERVLB4_6p23	HML5_2q14.3	HUERSP3B_12q23.3b	ERVLE_14q23.2
ENSG00000075340.23	ENSG00000075413.19	ENSG00000075413.19			ERVLB4_6p25.3	HML5_2q37.1	HUERSP3B_17p11.2	ERVLE_14q31.1a
ENSG00000075388.4	ENSG00000075415.13	ENSG00000075415.13			ERVLB4_6q14.1a	HML5_3q26.2	HUERSP3B_1p33a	ERVLE_14q31.3b
ENSG00000075391.17	ENSG00000075420.13	ENSG00000075420.13			ERVLB4_6q14.1b	HML5_6p12.1	HUERSP3B_1q21.3	ERVLE_14q31.3c
ENSG00000075399.14	ENSG00000075426.12	ENSG00000075426.12			ERVLB4_6q14.1c	HML5_6p22.2	HUERSP3B_22q12.1	ERVLE_14q31.3d
ENSG00000075407.18	ENSG00000075429.9	ENSG00000075429.9			ERVLB4_6q14.1e	HML5_7q22.3	HUERSP3B_7p13	ERVLE_14q31.3f
ENSG00000075413.19	ENSG00000075461.6	ENSG00000075461.6			ERVLB4_6q14.2	HML5_8p21.2	HUERSP3B_7p21.3	ERVLE_14q31.3g
ENSG00000075415.13	ENSG00000075539.15	ENSG00000075539.15			ERVLB4_6q14.3	HML5_8q11.1	HUERSP3B_Xp11.22	ERVLE_14q31.3h
ENSG00000075420.13	ENSG00000075568.17	ENSG00000075568.17			ERVLB4_6q15a	HML5_Xq21.33	HUERSP3B_Xq13.2b	ERVLE_14q32.12a
ENSG00000075426.12	ENSG00000075618.18	ENSG00000075618.18			ERVLB4_6q16.1a	HML5_Xq27.3	HUERSP3B_Xq21.33	ERVLE_14q32.32a
ENSG00000075429.9	ENSG00000075624.17	ENSG00000075624.17			ERVLB4_6q16.1d	HML6_11p15.4	L1FLI_14q23.2	ERVLE_14q32.32b
ENSG00000075461.6	ENSG00000075643.6	ENSG00000075643.6			ERVLB4_6q21b	HML6_12q24.12a	L1FLI_16p12.3b	ERVLE_14q32.33a
ENSG00000075539.15	ENSG00000075651.16	ENSG00000075651.16			ERVLB4_6q21c	HML6_14q12a	L1FLI_1q25.3	ERVLE_14q32.33b
ENSG00000075568.17	ENSG00000075673.12	ENSG00000075673.12			ERVLB4_6q22.31a	HML6_14q12b	L1FLI_6p22.3	ERVLE_14q32.33c
ENSG00000075618.18	ENSG00000075702.18	ENSG00000075702.18			ERVLB4_6q22.31c	HML6_14q24.2	L1FLI_7p14.3	ERVLE_15q11.2
ENSG00000075624.17	ENSG00000075711.21	ENSG00000075711.21			ERVLB4_6q23.2a	HML6_16p11.1	L1FLnI_10p11.1a	ERVLE_15q13.1a
ENSG00000075643.6	ENSG00000075785.14	ENSG00000075785.14			ERVLB4_6q23.2c	HML6_19p12c	L1FLnI_10p11.22d	ERVLE_15q13.1b
ENSG00000075651.16	ENSG00000075790.12	ENSG00000075790.12			ERVLB4_6q24.1a	HML6_19p12e	L1FLnI_10p11.22e	ERVLE_15q13.3b
ENSG00000075673.12	ENSG00000075826.17	ENSG00000075826.17			ERVLB4_6q24.1b	HML6_19p13.2a	L1FLnI_10p11.22f	ERVLE_15q15.1
ENSG00000075702.18	ENSG00000075856.12	ENSG00000075856.12			ERVLB4_6q24.1c	HML6_19p13.2d	L1FLnI_10p11.22j	ERVLE_15q21.1b
ENSG00000075711.21	ENSG00000075884.14	ENSG00000075884.14			ERVLB4_6q24.3	HML6_19q13.41a	L1FLnI_10p11.22k	ERVLE_15q21.1d
ENSG00000075785.14	ENSG00000075886.11	ENSG00000075886.11			ERVLB4_6q27c	HML6_19q13.41c	L1FLnI_10p11.22t	ERVLE_15q22.2a
ENSG00000075790.12	ENSG00000075891.22	ENSG00000075891.22			ERVLB4_6q27e	HML6_19q13.41e	L1FLnI_10p11.22u	ERVLE_15q22.32
ENSG00000075826.17	ENSG00000075914.13	ENSG00000075914.13			ERVLB4_7p12.2	HML6_19q13.41f	L1FLnI_10p12.2a	ERVLE_15q23c
ENSG00000075856.12	ENSG00000075945.13	ENSG00000075945.13			ERVLB4_7p12.3b	HML6_19q13.43a	L1FLnI_10p12.31a	ERVLE_15q23d
ENSG00000075884.14	ENSG00000075975.17	ENSG00000075975.17			ERVLB4_7p12.3e	HML6_19q13.43b	L1FLnI_10p12.31i	ERVLE_15q23e
ENSG00000075886.11	ENSG00000076003.5	ENSG00000076003.5			ERVLB4_7p14.1	HML6_2q14.3	L1FLnI_10p12.33a	ERVLE_15q23f
ENSG00000075891.22	ENSG00000076043.11	ENSG00000076043.11			ERVLB4_7p15.3	HML6_3p21.31a	L1FLnI_10p13e	ERVLE_15q23g
ENSG00000075914.13	ENSG00000076053.12	ENSG00000076053.12			ERVLB4_7p21.1a	HML6_3p21.31b	L1FLnI_10p14a	ERVLE_15q23h
ENSG00000075945.13	ENSG00000076067.13	ENSG00000076067.13			ERVLB4_7p21.2a	HML6_3p25.1	L1FLnI_10p15.1c	ERVLE_15q24.3a
ENSG00000075975.17	ENSG00000076108.12	ENSG00000076108.12			ERVLB4_7p21.2c	HML6_4p14	L1FLnI_10q11.21i	ERVLE_15q24.3d
ENSG00000076003.5	ENSG00000076201.15	ENSG00000076201.15			ERVLB4_7p21.3b	HML6_4q13.2	L1FLnI_10q11.21k	ERVLE_15q25.2
ENSG00000076043.11	ENSG00000076242.16	ENSG00000076242.16			ERVLB4_7p21.3d	HML6_5q13.2e	L1FLnI_10q11.21z	ERVLE_15q26.2a
ENSG00000076053.12	ENSG00000076248.11	ENSG00000076248.11			ERVLB4_7q21.11a	HML6_7p13	L1FLnI_10q11.22a	ERVLE_15q26.2e
ENSG00000076067.13	ENSG00000076258.10	ENSG00000076258.10			ERVLB4_7q21.11b	HML6_8q12.1	L1FLnI_10q11.22c	ERVLE_15q26.3a
ENSG00000076108.12	ENSG00000076321.11	ENSG00000076321.11			ERVLB4_7q21.13d	HML6_Xp11.22	L1FLnI_10q21.2k	ERVLE_16p11.2c
ENSG00000076201.15	ENSG00000076344.16	ENSG00000076344.16			ERVLB4_7q21.3a	HUERSP1_11p15.4a	L1FLnI_10q22.1d	ERVLE_16q12.1a
ENSG00000076242.16	ENSG00000076351.13	ENSG00000076351.13			ERVLB4_7q21.3b	HUERSP1_11p15.4b	L1FLnI_10q22.2g	ERVLE_16q12.1b
ENSG00000076248.11	ENSG00000076356.7	ENSG00000076356.7			ERVLB4_7q22.1a	HUERSP1_14q23.1	L1FLnI_10q22.3h	ERVLE_16q22.3b
ENSG00000076258.10	ENSG00000076382.17	ENSG00000076382.17			ERVLB4_7q22.1b	HUERSP1_15q24.1	L1FLnI_10q23.31a	ERVLE_16q23.1
ENSG00000076321.11	ENSG00000076513.17	ENSG00000076513.17			ERVLB4_7q31.1b	HUERSP1_19q13.2a	L1FLnI_10q23.31d	ERVLE_16q23.2
ENSG00000076344.16	ENSG00000076554.15	ENSG00000076554.15			ERVLB4_7q31.1c	HUERSP1_2q11.2	L1FLnI_10q23.31k	ERVLE_17p13.2
ENSG00000076351.13	ENSG00000076555.15	ENSG00000076555.15			ERVLB4_7q31.31d	HUERSP1_3q27.1	L1FLnI_10q23.31m	ERVLE_17q11.2b
ENSG00000076356.7	ENSG00000076604.15	ENSG00000076604.15			ERVLB4_7q31.32	HUERSP1_4q21.22	L1FLnI_10q23.31u	ERVLE_17q11.2c
ENSG00000076382.17	ENSG00000076641.4	ENSG00000076641.4			ERVLB4_7q34b	HUERSP1_6p21.1	L1FLnI_10q23.32e	ERVLE_17q12
ENSG00000076513.17	ENSG00000076650.7	ENSG00000076650.7			ERVLB4_7q34c	HUERSP1_9q22.33	L1FLnI_10q23.33a	ERVLE_17q22b
ENSG00000076554.15	ENSG00000076662.10	ENSG00000076662.10			ERVLB4_7q36.1a	HUERSP1_Xp22.2	L1FLnI_10q23.33h	ERVLE_18p11.21d
ENSG00000076555.15	ENSG00000076685.19	ENSG00000076685.19			ERVLB4_7q36.1b	HUERSP2_10q22.3	L1FLnI_10q23.33p	ERVLE_18p11.31a
ENSG00000076604.15	ENSG00000076706.17	ENSG00000076706.17			ERVLB4_7q36.3a	HUERSP2_11q12.1	L1FLnI_10q23.33r	ERVLE_18p11.31b
ENSG00000076641.4	ENSG00000076716.9	ENSG00000076716.9			ERVLB4_7q36.3b	HUERSP2_12p13.31	L1FLnI_10q24.1b	ERVLE_18p11.31c
ENSG00000076650.7	ENSG00000076770.14	ENSG00000076770.14			ERVLB4_7q36.3c	HUERSP2_14q31.3	L1FLnI_10q24.31b	ERVLE_18q11.2a
ENSG00000076662.10	ENSG00000076826.10	ENSG00000076826.10			ERVLB4_8p11.22a	HUERSP2_17q12	L1FLnI_10q25.3e	ERVLE_18q11.2b
ENSG00000076685.19	ENSG00000076864.19	ENSG00000076864.19			ERVLB4_8p11.22b	HUERSP2_19p12	L1FLnI_10q25.3l	ERVLE_18q12.1e
ENSG00000076706.17	ENSG00000076924.12	ENSG00000076924.12			ERVLB4_8p11.23b	HUERSP2_19q13.2	L1FLnI_10q26.12g	ERVLE_18q12.1j
ENSG00000076716.9	ENSG00000076928.18	ENSG00000076928.18			ERVLB4_8p12a	HUERSP2_1q32.1	L1FLnI_11p11.12k	ERVLE_18q12.1l
ENSG00000076770.14	ENSG00000076944.16	ENSG00000076944.16			ERVLB4_8p12b	HUERSP2_21q22.3	L1FLnI_11p13q	ERVLE_18q12.2c
ENSG00000076826.10	ENSG00000076984.18	ENSG00000076984.18			ERVLB4_8p12e	HUERSP2_3q21.3	L1FLnI_11p14.1d	ERVLE_18q12.2d
ENSG00000076864.19	ENSG00000077009.13	ENSG00000077009.13			ERVLB4_8p21.1a	HUERSP2_3q26.33	L1FLnI_11p14.3e	ERVLE_18q12.2f
ENSG00000076924.12	ENSG00000077044.11	ENSG00000077044.11			ERVLB4_8p21.1b	HUERSP2_6p22.3	L1FLnI_11p14.3j	ERVLE_18q21.1a
ENSG00000076928.18	ENSG00000077063.11	ENSG00000077063.11			ERVLB4_8p21.3a	HUERSP2_Yq11.223	L1FLnI_11p14.3r	ERVLE_18q21.1c
ENSG00000076944.16	ENSG00000077080.10	ENSG00000077080.10			ERVLB4_8p21.3b	HUERSP3_10q23.33c	L1FLnI_11p15.1c	ERVLE_18q21.2a
ENSG00000076984.18	ENSG00000077092.19	ENSG00000077092.19			ERVLB4_8p23.1b	HUERSP3_11p13	L1FLnI_11p15.2f	ERVLE_18q21.2b
ENSG00000077009.13	ENSG00000077097.15	ENSG00000077097.15			ERVLB4_8p23.1d	HUERSP3_11p15.1	L1FLnI_11p15.2h	ERVLE_18q21.2h
ENSG00000077044.11	ENSG00000077147.16	ENSG00000077147.16			ERVLB4_8p23.1e	HUERSP3_11q12.2	L1FLnI_11p15.2k	ERVLE_18q21.33
ENSG00000077063.11	ENSG00000077150.20	ENSG00000077150.20			ERVLB4_8p23.1f	HUERSP3_11q13.4	L1FLnI_11p15.2m	ERVLE_18q22.3g
ENSG00000077080.10	ENSG00000077152.11	ENSG00000077152.11			ERVLB4_8p23.1h	HUERSP3_11q24.2	L1FLnI_11p15.3c	ERVLE_18q22.3h
ENSG00000077092.19	ENSG00000077157.22	ENSG00000077157.22			ERVLB4_8p23.1i	HUERSP3_18q11.1	L1FLnI_11p15.4m	ERVLE_19q13.12c
ENSG00000077097.15	ENSG00000077232.18	ENSG00000077232.18			ERVLB4_8p23.1k	HUERSP3_18q23	L1FLnI_11p15.4y	ERVLE_19q13.2a
ENSG00000077147.16	ENSG00000077235.18	ENSG00000077235.18			ERVLB4_8p23.1l	HUERSP3_19q13.43	L1FLnI_11p15.5b	ERVLE_19q13.31b
ENSG00000077150.20	ENSG00000077238.14	ENSG00000077238.14			ERVLB4_8p23.1m	HUERSP3_1p36.13	L1FLnI_11q12.1k	ERVLE_19q13.33
ENSG00000077152.11	ENSG00000077254.14	ENSG00000077254.14			ERVLB4_8p23.1n	HUERSP3_2p13.3	L1FLnI_11q12.1v	ERVLE_19q13.41a
ENSG00000077157.22	ENSG00000077264.15	ENSG00000077264.15			ERVLB4_8q11.21a	HUERSP3_6q22.31	L1FLnI_11q12.3a	ERVLE_19q13.41b
ENSG00000077232.18	ENSG00000077274.9	ENSG00000077274.9			ERVLB4_8q11.21e	HUERSP3_7q11.21a	L1FLnI_11q12.3e	ERVLE_1p13.2b
ENSG00000077235.18	ENSG00000077279.19	ENSG00000077279.19			ERVLB4_8q11.21f	HUERSP3_8q12.1	L1FLnI_11q12.3k	ERVLE_1p13.2d
ENSG00000077238.14	ENSG00000077312.9	ENSG00000077312.9			ERVLB4_8q12.3a	HUERSP3B_11p12	L1FLnI_11q13.4e	ERVLE_1p13.3b
ENSG00000077254.14	ENSG00000077327.16	ENSG00000077327.16			ERVLB4_8q12.3b	HUERSP3B_12q23.3a	L1FLnI_11q13.5c	ERVLE_1p21.1b
ENSG00000077264.15	ENSG00000077348.9	ENSG00000077348.9			ERVLB4_8q13.2	HUERSP3B_12q23.3b	L1FLnI_11q13.5g	ERVLE_1p21.1h
ENSG00000077274.9	ENSG00000077380.16	ENSG00000077380.16			ERVLB4_8q13.3	HUERSP3B_17p11.2	L1FLnI_11q13.5h	ERVLE_1p21.2a
ENSG00000077279.19	ENSG00000077420.16	ENSG00000077420.16			ERVLB4_8q21.11b	HUERSP3B_1p33a	L1FLnI_11q14.1r	ERVLE_1p21.3b
ENSG00000077312.9	ENSG00000077454.16	ENSG00000077454.16			ERVLB4_8q21.13c	HUERSP3B_1q21.3	L1FLnI_11q14.1s	ERVLE_1p21.3g
ENSG00000077327.16	ENSG00000077458.13	ENSG00000077458.13			ERVLB4_8q21.13d	HUERSP3B_22q12.1	L1FLnI_11q14.1u	ERVLE_1p22.1a
ENSG00000077348.9	ENSG00000077463.15	ENSG00000077463.15			ERVLB4_8q21.3b	HUERSP3B_7p13	L1FLnI_11q21b	ERVLE_1p22.1b
ENSG00000077380.16	ENSG00000077498.9	ENSG00000077498.9			ERVLB4_8q21.3c	HUERSP3B_7p21.3	L1FLnI_11q21g	ERVLE_1p22.2
ENSG00000077420.16	ENSG00000077514.9	ENSG00000077514.9			ERVLB4_8q22.1	HUERSP3B_Xp11.22	L1FLnI_11q21n	ERVLE_1p22.3b
ENSG00000077454.16	ENSG00000077522.14	ENSG00000077522.14			ERVLB4_8q23.1a	HUERSP3B_Xq13.2b	L1FLnI_11q22.2a	ERVLE_1p22.3c
ENSG00000077458.13	ENSG00000077549.19	ENSG00000077549.19			ERVLB4_8q23.1d	HUERSP3B_Xq21.33	L1FLnI_11q22.2b	ERVLE_1p22.3d
ENSG00000077463.15	ENSG00000077585.14	ENSG00000077585.14			ERVLB4_8q23.1e	L1FLI_14q23.2	L1FLnI_11q22.3a	ERVLE_1p31.1c
ENSG00000077498.9	ENSG00000077616.11	ENSG00000077616.11			ERVLB4_8q23.3a	L1FLI_16p12.3b	L1FLnI_11q22.3aa	ERVLE_1p31.1h
ENSG00000077514.9	ENSG00000077684.16	ENSG00000077684.16			ERVLB4_8q24.13a	L1FLI_1q25.3	L1FLnI_11q22.3s	ERVLE_1p31.1l
ENSG00000077522.14	ENSG00000077713.19	ENSG00000077713.19			ERVLB4_8q24.21	L1FLI_6p22.3	L1FLnI_11q22.3t	ERVLE_1p31.1m
ENSG00000077549.19	ENSG00000077721.16	ENSG00000077721.16			ERVLB4_8q24.3a	L1FLI_7p14.3	L1FLnI_11q22.3z	ERVLE_1p31.1q
ENSG00000077585.14	ENSG00000077782.21	ENSG00000077782.21			ERVLB4_8q24.3d	L1FLnI_10p11.1a	L1FLnI_11q23.1b	ERVLE_1p32.2a
ENSG00000077616.11	ENSG00000077800.13	ENSG00000077800.13			ERVLB4_9p13.3	L1FLnI_10p11.22d	L1FLnI_11q23.2b	ERVLE_1p32.2b
ENSG00000077684.16	ENSG00000077935.17	ENSG00000077935.17			ERVLB4_9p21.3a	L1FLnI_10p11.22e	L1FLnI_11q23.2c	ERVLE_1p32.2c
ENSG00000077713.19	ENSG00000077942.19	ENSG00000077942.19			ERVLB4_9p21.3b	L1FLnI_10p11.22f	L1FLnI_11q23.2g	ERVLE_1p32.3a
ENSG00000077721.16	ENSG00000077943.8	ENSG00000077943.8			ERVLB4_9p22.2	L1FLnI_10p11.22j	L1FLnI_11q23.2h	ERVLE_1p32.3c
ENSG00000077782.21	ENSG00000077984.6	ENSG00000077984.6			ERVLB4_9p23a	L1FLnI_10p11.22k	L1FLnI_11q25f	ERVLE_1p33b
ENSG00000077800.13	ENSG00000078018.20	ENSG00000078018.20			ERVLB4_9p23d	L1FLnI_10p11.22t	L1FLnI_12p11.22h	ERVLE_1p34.2d
ENSG00000077935.17	ENSG00000078043.16	ENSG00000078043.16			ERVLB4_9p24.1b	L1FLnI_10p11.22u	L1FLnI_12p11.22i	ERVLE_1p34.2e
ENSG00000077942.19	ENSG00000078053.17	ENSG00000078053.17			ERVLB4_9q21.33b	L1FLnI_10p12.2a	L1FLnI_12p11.23e	ERVLE_1p34.2f
ENSG00000077943.8	ENSG00000078061.13	ENSG00000078061.13			ERVLB4_9q22.2c	L1FLnI_10p12.31a	L1FLnI_12p12.1b	ERVLE_1p34.2h
ENSG00000077984.6	ENSG00000078070.13	ENSG00000078070.13			ERVLB4_9q22.33b	L1FLnI_10p12.31i	L1FLnI_12p12.1h	ERVLE_1p34.3c
ENSG00000078018.20	ENSG00000078081.8	ENSG00000078081.8			ERVLB4_9q22.33c	L1FLnI_10p12.33a	L1FLnI_12p12.3x	ERVLE_1p36.11b
ENSG00000078043.16	ENSG00000078098.14	ENSG00000078098.14			ERVLB4_9q22.33d	L1FLnI_10p13e	L1FLnI_12p13.2d	ERVLE_1q21.1e
ENSG00000078053.17	ENSG00000078114.19	ENSG00000078114.19			ERVLB4_9q22.33e	L1FLnI_10p14a	L1FLnI_12p13.31c	ERVLE_1q21.2b
ENSG00000078061.13	ENSG00000078124.12	ENSG00000078124.12			ERVLB4_9q31.2	L1FLnI_10p15.1c	L1FLnI_12p13.31j	ERVLE_1q21.2c
ENSG00000078070.13	ENSG00000078140.14	ENSG00000078140.14			ERVLB4_9q31.3	L1FLnI_10q11.21i	L1FLnI_12p13.31k	ERVLE_1q23.1b
ENSG00000078081.8	ENSG00000078142.13	ENSG00000078142.13			ERVLB4_9q33.1a	L1FLnI_10q11.21k	L1FLnI_12p13.31n	ERVLE_1q23.1c
ENSG00000078098.14	ENSG00000078177.14	ENSG00000078177.14			ERVLB4_9q34.11	L1FLnI_10q11.21z	L1FLnI_12p13.31p	ERVLE_1q23.1i
ENSG00000078114.19	ENSG00000078237.7	ENSG00000078237.7			ERVLB4_Xp11.21a	L1FLnI_10q11.22a	L1FLnI_12p13.32g	ERVLE_1q24.2
ENSG00000078124.12	ENSG00000078246.17	ENSG00000078246.17			ERVLB4_Xp11.21c	L1FLnI_10q11.22c	L1FLnI_12p13.33a	ERVLE_1q24.3
ENSG00000078140.14	ENSG00000078269.15	ENSG00000078269.15			ERVLB4_Xp11.22a	L1FLnI_10q21.2k	L1FLnI_12p13.33c	ERVLE_1q25.1c
ENSG00000078142.13	ENSG00000078295.17	ENSG00000078295.17			ERVLB4_Xp11.22b	L1FLnI_10q22.1d	L1FLnI_12p13.33e	ERVLE_1q25.3c
ENSG00000078177.14	ENSG00000078304.19	ENSG00000078304.19			ERVLB4_Xp11.22c	L1FLnI_10q22.2g	L1FLnI_12q12cb	ERVLE_1q31.1a
ENSG00000078237.7	ENSG00000078328.22	ENSG00000078328.22			ERVLB4_Xp21.1a	L1FLnI_10q22.3h	L1FLnI_12q12w	ERVLE_1q31.3g
ENSG00000078246.17	ENSG00000078369.18	ENSG00000078369.18			ERVLB4_Xp21.1d	L1FLnI_10q23.31a	L1FLnI_12q13.11a	ERVLE_1q32.1a
ENSG00000078269.15	ENSG00000078399.19	ENSG00000078399.19			ERVLB4_Xp21.1e	L1FLnI_10q23.31d	L1FLnI_12q13.11e	ERVLE_1q41h
ENSG00000078295.17	ENSG00000078401.7	ENSG00000078401.7			ERVLB4_Xp21.3a	L1FLnI_10q23.31k	L1FLnI_12q13.11y	ERVLE_1q41j
ENSG00000078304.19	ENSG00000078403.17	ENSG00000078403.17			ERVLB4_Xp21.3b	L1FLnI_10q23.31m	L1FLnI_12q13.11z	ERVLE_1q41k
ENSG00000078328.22	ENSG00000078487.17	ENSG00000078487.17			ERVLB4_Xq11.1b	L1FLnI_10q23.31u	L1FLnI_12q13.2o	ERVLE_1q41m
ENSG00000078369.18	ENSG00000078549.15	ENSG00000078549.15			ERVLB4_Xq12a	L1FLnI_10q23.32e	L1FLnI_12q13.3b	ERVLE_1q42.2a
ENSG00000078399.19	ENSG00000078579.9	ENSG00000078579.9			ERVLB4_Xq12b	L1FLnI_10q23.33a	L1FLnI_12q13.3c	ERVLE_1q42.2b
ENSG00000078401.7	ENSG00000078589.13	ENSG00000078589.13			ERVLB4_Xq13.2a	L1FLnI_10q23.33h	L1FLnI_12q14.1a	ERVLE_1q44b
ENSG00000078403.17	ENSG00000078596.11	ENSG00000078596.11			ERVLB4_Xq13.3	L1FLnI_10q23.33p	L1FLnI_12q14.1j	ERVLE_1q44c
ENSG00000078487.17	ENSG00000078618.22	ENSG00000078618.22			ERVLB4_Xq21.1c	L1FLnI_10q23.33r	L1FLnI_12q14.1la	ERVLE_1q44d
ENSG00000078549.15	ENSG00000078668.14	ENSG00000078668.14			ERVLB4_Xq21.1j	L1FLnI_10q24.1b	L1FLnI_12q14.1ma	ERVLE_1q44e
ENSG00000078579.9	ENSG00000078674.18	ENSG00000078674.18			ERVLB4_Xq21.31b	L1FLnI_10q24.31b	L1FLnI_12q14.2i	ERVLE_1q44f
ENSG00000078589.13	ENSG00000078687.17	ENSG00000078687.17			ERVLB4_Xq21.31f	L1FLnI_10q25.3e	L1FLnI_12q14.3c	ERVLE_20p11.23a
ENSG00000078596.11	ENSG00000078699.22	ENSG00000078699.22			ERVLB4_Xq21.31l	L1FLnI_10q25.3l	L1FLnI_12q21.2b	ERVLE_20p12.2a
ENSG00000078618.22	ENSG00000078725.13	ENSG00000078725.13			ERVLB4_Xq21.33a	L1FLnI_10q26.12g	L1FLnI_12q21.2v	ERVLE_20p12.2b
ENSG00000078668.14	ENSG00000078747.16	ENSG00000078747.16			ERVLB4_Xq21.33b	L1FLnI_11p11.12k	L1FLnI_12q21.31ea	ERVLE_20p12.3c
ENSG00000078674.18	ENSG00000078795.17	ENSG00000078795.17			ERVLB4_Xq21.33c	L1FLnI_11p13q	L1FLnI_12q21.32x	ERVLE_20p13c
ENSG00000078687.17	ENSG00000078804.13	ENSG00000078804.13			ERVLB4_Xq21.33d	L1FLnI_11p14.1d	L1FLnI_12q23.1b	ERVLE_20q13.12b
ENSG00000078699.22	ENSG00000078808.19	ENSG00000078808.19			ERVLB4_Xq22.1b	L1FLnI_11p14.3e	L1FLnI_12q23.1fa	ERVLE_20q13.12c
ENSG00000078725.13	ENSG00000078814.17	ENSG00000078814.17			ERVLB4_Xq22.1f	L1FLnI_11p14.3j	L1FLnI_12q23.2e	ERVLE_20q13.33a
ENSG00000078747.16	ENSG00000078898.7	ENSG00000078898.7			ERVLB4_Xq22.1h	L1FLnI_11p14.3r	L1FLnI_12q23.3f	ERVLE_21q21.1a
ENSG00000078795.17	ENSG00000078900.15	ENSG00000078900.15			ERVLB4_Xq23d	L1FLnI_11p15.1c	L1FLnI_12q23.3g	ERVLE_21q21.1b
ENSG00000078804.13	ENSG00000078902.16	ENSG00000078902.16			ERVLB4_Xq23e	L1FLnI_11p15.2f	L1FLnI_12q23.3v	ERVLE_21q21.1d
ENSG00000078808.19	ENSG00000078967.13	ENSG00000078967.13			ERVLB4_Xq24	L1FLnI_11p15.2h	L1FLnI_12q24.13b	ERVLE_21q21.1e
ENSG00000078814.17	ENSG00000079101.16	ENSG00000079101.16			ERVLB4_Xq26.2b	L1FLnI_11p15.2k	L1FLnI_12q24.22b	ERVLE_21q21.1i
ENSG00000078898.7	ENSG00000079102.16	ENSG00000079102.16			ERVLB4_Xq26.3a	L1FLnI_11p15.2m	L1FLnI_12q24.23e	ERVLE_21q21.3b
ENSG00000078900.15	ENSG00000079112.10	ENSG00000079112.10			ERVLB4_Xq26.3c	L1FLnI_11p15.3c	L1FLnI_12q24.23g	ERVLE_21q22.11b
ENSG00000078902.16	ENSG00000079134.12	ENSG00000079134.12			ERVLB4_Xq26.3y	L1FLnI_11p15.4m	L1FLnI_12q24.32d	ERVLE_22q11.23b
ENSG00000078967.13	ENSG00000079150.18	ENSG00000079150.18			ERVLB4_Xq27.3e	L1FLnI_11p15.4y	L1FLnI_13q12.11c	ERVLE_22q12.3b
ENSG00000079101.16	ENSG00000079156.17	ENSG00000079156.17			ERVLB4_Xq28a	L1FLnI_11p15.5b	L1FLnI_13q12.11h	ERVLE_22q12.3c
ENSG00000079102.16	ENSG00000079215.14	ENSG00000079215.14			ERVLB4_Xq28b	L1FLnI_11q12.1k	L1FLnI_13q12.12e	ERVLE_22q13.1b
ENSG00000079112.10	ENSG00000079246.16	ENSG00000079246.16			ERVLB4_Yp11.2f	L1FLnI_11q12.1u	L1FLnI_13q12.3m	ERVLE_22q13.2e
ENSG00000079134.12	ENSG00000079257.8	ENSG00000079257.8			ERVLB4_Yp11.2h	L1FLnI_11q12.1v	L1FLnI_13q13.3b	ERVLE_22q13.2g
ENSG00000079150.18	ENSG00000079263.19	ENSG00000079263.19			ERVLB4_Yp11.2i	L1FLnI_11q12.3a	L1FLnI_13q13.3t	ERVLE_22q13.31c
ENSG00000079156.17	ENSG00000079277.22	ENSG00000079277.22			ERVLE_10p11.21	L1FLnI_11q12.3e	L1FLnI_13q14.11d	ERVLE_22q13.31d
ENSG00000079215.14	ENSG00000079308.19	ENSG00000079308.19			ERVLE_10p11.22b	L1FLnI_11q12.3k	L1FLnI_13q14.11g	ERVLE_22q13.31e
ENSG00000079246.16	ENSG00000079313.15	ENSG00000079313.15			ERVLE_10p12.1a	L1FLnI_11q13.4e	L1FLnI_13q14.11h	ERVLE_2p11.2b
ENSG00000079257.8	ENSG00000079332.15	ENSG00000079332.15			ERVLE_10p13a	L1FLnI_11q13.5c	L1FLnI_13q14.11i	ERVLE_2p11.2c
ENSG00000079263.19	ENSG00000079335.20	ENSG00000079335.20			ERVLE_10p13b	L1FLnI_11q13.5g	L1FLnI_13q14.2o	ERVLE_2p12a
ENSG00000079277.22	ENSG00000079337.16	ENSG00000079337.16			ERVLE_10p14a	L1FLnI_11q13.5h	L1FLnI_13q14.2p	ERVLE_2p12c
ENSG00000079308.19	ENSG00000079385.23	ENSG00000079385.23			ERVLE_10p14b	L1FLnI_11q14.1r	L1FLnI_13q14.2s	ERVLE_2p12d
ENSG00000079313.15	ENSG00000079387.14	ENSG00000079387.14			ERVLE_10p14c	L1FLnI_11q14.1s	L1FLnI_13q14.2u	ERVLE_2p12h
ENSG00000079332.15	ENSG00000079393.20	ENSG00000079393.20			ERVLE_10p14e	L1FLnI_11q14.1u	L1FLnI_13q14.2w	ERVLE_2p13.2a
ENSG00000079335.20	ENSG00000079432.7	ENSG00000079432.7			ERVLE_10p14g	L1FLnI_11q21b	L1FLnI_13q14.3m	ERVLE_2p16.3b
ENSG00000079337.16	ENSG00000079435.10	ENSG00000079435.10			ERVLE_10p14h	L1FLnI_11q21g	L1FLnI_13q22.1a	ERVLE_2p22.1b
ENSG00000079385.23	ENSG00000079459.13	ENSG00000079459.13			ERVLE_10p15.1a	L1FLnI_11q21n	L1FLnI_13q22.3a	ERVLE_2p22.1c
ENSG00000079387.14	ENSG00000079462.8	ENSG00000079462.8			ERVLE_10p15.1d	L1FLnI_11q22.2a	L1FLnI_13q31.1t	ERVLE_2p22.2a
ENSG00000079393.20	ENSG00000079482.13	ENSG00000079482.13			ERVLE_10p15.2	L1FLnI_11q22.2b	L1FLnI_13q32.1b	ERVLE_2p22.3a
ENSG00000079432.7	ENSG00000079557.5	ENSG00000079557.5			ERVLE_10q11.22b	L1FLnI_11q22.3a	L1FLnI_13q32.1d	ERVLE_2p22.3b
ENSG00000079435.10	ENSG00000079616.13	ENSG00000079616.13			ERVLE_10q11.22d	L1FLnI_11q22.3aa	L1FLnI_13q33.1c	ERVLE_2p22.3d
ENSG00000079459.13	ENSG00000079689.14	ENSG00000079689.14			ERVLE_10q21.1b	L1FLnI_11q22.3s	L1FLnI_13q33.3k	ERVLE_2p23.1a
ENSG00000079462.8	ENSG00000079691.18	ENSG00000079691.18			ERVLE_10q21.2	L1FLnI_11q22.3t	L1FLnI_13q34a	ERVLE_2p23.3b
ENSG00000079482.13	ENSG00000079739.17	ENSG00000079739.17			ERVLE_10q21.3b	L1FLnI_11q22.3z	L1FLnI_13q34e	ERVLE_2p24.1b
ENSG00000079557.5	ENSG00000079785.16	ENSG00000079785.16			ERVLE_10q21.3c	L1FLnI_11q23.1b	L1FLnI_14q11.2c	ERVLE_2p24.1c
ENSG00000079616.13	ENSG00000079805.18	ENSG00000079805.18			ERVLE_10q21.3d	L1FLnI_11q23.2b	L1FLnI_14q11.2j	ERVLE_2p24.1d
ENSG00000079689.14	ENSG00000079819.19	ENSG00000079819.19			ERVLE_10q22.3	L1FLnI_11q23.2c	L1FLnI_14q12ga	ERVLE_2p24.1g
ENSG00000079691.18	ENSG00000079841.18	ENSG00000079841.18			ERVLE_10q23.1d	L1FLnI_11q23.2g	L1FLnI_14q12oa	ERVLE_2p25.3a
ENSG00000079739.17	ENSG00000079931.15	ENSG00000079931.15			ERVLE_10q23.1e	L1FLnI_11q23.2h	L1FLnI_14q12ya	ERVLE_2p25.3c
ENSG00000079785.16	ENSG00000079950.14	ENSG00000079950.14			ERVLE_10q23.1h	L1FLnI_11q25f	L1FLnI_14q13.3b	ERVLE_2q11.1b
ENSG00000079805.18	ENSG00000079974.18	ENSG00000079974.18			ERVLE_10q23.31a	L1FLnI_12p11.22h	L1FLnI_14q21.1a	ERVLE_2q11.2a
ENSG00000079819.19	ENSG00000079999.14	ENSG00000079999.14			ERVLE_10q25.1e	L1FLnI_12p11.22i	L1FLnI_14q21.1t	ERVLE_2q11.2c
ENSG00000079841.18	ENSG00000080007.8	ENSG00000080007.8			ERVLE_10q25.3a	L1FLnI_12p11.23e	L1FLnI_14q22.1c	ERVLE_2q12.1f
ENSG00000079931.15	ENSG00000080031.10	ENSG00000080031.10			ERVLE_10q26.11a	L1FLnI_12p12.1b	L1FLnI_14q22.1i	ERVLE_2q12.3a
ENSG00000079950.14	ENSG00000080166.16	ENSG00000080166.16			ERVLE_10q26.12	L1FLnI_12p12.1h	L1FLnI_14q22.1j	ERVLE_2q12.3b
ENSG00000079974.18	ENSG00000080189.15	ENSG00000080189.15			ERVLE_10q26.3b	L1FLnI_12p12.3x	L1FLnI_14q22.3j	ERVLE_2q14.1b
ENSG00000079999.14	ENSG00000080200.10	ENSG00000080200.10			ERVLE_11p11.2a	L1FLnI_12p13.2d	L1FLnI_14q23.1ca	ERVLE_2q14.1c
ENSG00000080007.8	ENSG00000080224.17	ENSG00000080224.17			ERVLE_11p11.2b	L1FLnI_12p13.31c	L1FLnI_14q23.1h	ERVLE_2q14.3b
ENSG00000080031.10	ENSG00000080293.10	ENSG00000080293.10			ERVLE_11p11.2c	L1FLnI_12p13.31j	L1FLnI_14q23.3p	ERVLE_2q14.3c
ENSG00000080166.16	ENSG00000080298.15	ENSG00000080298.15			ERVLE_11p12a	L1FLnI_12p13.31k	L1FLnI_14q23.3q	ERVLE_2q14.3g
ENSG00000080189.15	ENSG00000080345.18	ENSG00000080345.18			ERVLE_11p12b	L1FLnI_12p13.31n	L1FLnI_14q24.2b	ERVLE_2q21.2a
ENSG00000080200.10	ENSG00000080371.6	ENSG00000080371.6			ERVLE_11p14.1a	L1FLnI_12p13.31p	L1FLnI_14q24.2c	ERVLE_2q22.3a
ENSG00000080224.17	ENSG00000080493.18	ENSG00000080493.18			ERVLE_11p14.1b	L1FLnI_12p13.32g	L1FLnI_14q31.2e	ERVLE_2q23.3a
ENSG00000080293.10	ENSG00000080503.24	ENSG00000080503.24			ERVLE_11p14.1c	L1FLnI_12p13.33a	L1FLnI_14q31.3ca	ERVLE_2q24.1b
ENSG00000080298.15	ENSG00000080511.5	ENSG00000080511.5			ERVLE_11p15.2a	L1FLnI_12p13.33c	L1FLnI_14q31.3fa	ERVLE_2q24.1c
ENSG00000080345.18	ENSG00000080546.13	ENSG00000080546.13			ERVLE_11p15.2b	L1FLnI_12p13.33e	L1FLnI_14q31.3ga	ERVLE_2q24.2b
ENSG00000080371.6	ENSG00000080561.14	ENSG00000080561.14			ERVLE_11p15.3	L1FLnI_12q12cb	L1FLnI_14q32.12f	ERVLE_2q24.3b
ENSG00000080493.18	ENSG00000080572.13	ENSG00000080572.13			ERVLE_11p15.4b	L1FLnI_12q12w	L1FLnI_14q32.2f	ERVLE_2q24.3c
ENSG00000080503.24	ENSG00000080573.7	ENSG00000080573.7			ERVLE_11p15.4c	L1FLnI_12q13.11a	L1FLnI_14q32.33c	ERVLE_2q31.1a
ENSG00000080511.5	ENSG00000080603.17	ENSG00000080603.17			ERVLE_11p15.4d	L1FLnI_12q13.11e	L1FLnI_14q32.33f	ERVLE_2q31.1b
ENSG00000080546.13	ENSG00000080608.10	ENSG00000080608.10			ERVLE_11p15.4e	L1FLnI_12q13.11y	L1FLnI_15q11.1d	ERVLE_2q31.2
ENSG00000080561.14	ENSG00000080618.17	ENSG00000080618.17			ERVLE_11q12.1	L1FLnI_12q13.11z	L1FLnI_15q11.1e	ERVLE_2q31.3b
ENSG00000080572.13	ENSG00000080644.16	ENSG00000080644.16			ERVLE_11q13.3b	L1FLnI_12q13.2o	L1FLnI_15q11.1f	ERVLE_2q32.1a
ENSG00000080573.7	ENSG00000080709.16	ENSG00000080709.16			ERVLE_11q13.4a	L1FLnI_12q13.3b	L1FLnI_15q11.2a	ERVLE_2q32.1b
ENSG00000080603.17	ENSG00000080802.19	ENSG00000080802.19			ERVLE_11q13.4g	L1FLnI_12q13.3c	L1FLnI_15q11.2i	ERVLE_2q32.1c
ENSG00000080608.10	ENSG00000080815.19	ENSG00000080815.19			ERVLE_11q13.4h	L1FLnI_12q14.1a	L1FLnI_15q11.2n	ERVLE_2q32.1e
ENSG00000080618.17	ENSG00000080819.9	ENSG00000080819.9			ERVLE_11q13.5a	L1FLnI_12q14.1j	L1FLnI_15q11.2o	ERVLE_2q32.1f
ENSG00000080644.16	ENSG00000080822.17	ENSG00000080822.17			ERVLE_11q13.5d	L1FLnI_12q14.1la	L1FLnI_15q13.1a	ERVLE_2q32.1h
ENSG00000080709.16	ENSG00000080823.23	ENSG00000080823.23			ERVLE_11q14.2a	L1FLnI_12q14.1ma	L1FLnI_15q13.2d	ERVLE_2q32.2a
ENSG00000080802.19	ENSG00000080824.19	ENSG00000080824.19			ERVLE_11q14.2b	L1FLnI_12q14.2i	L1FLnI_15q14o	ERVLE_2q32.2c
ENSG00000080815.19	ENSG00000080839.12	ENSG00000080839.12			ERVLE_11q14.2c	L1FLnI_12q14.3c	L1FLnI_15q14z	ERVLE_2q32.3c
ENSG00000080819.9	ENSG00000080845.18	ENSG00000080845.18			ERVLE_11q14.3b	L1FLnI_12q21.2b	L1FLnI_15q15.3a	ERVLE_2q32.3f
ENSG00000080822.17	ENSG00000080854.16	ENSG00000080854.16			ERVLE_11q14.3d	L1FLnI_12q21.2v	L1FLnI_15q21.1c	ERVLE_2q33.1a
ENSG00000080823.23	ENSG00000080910.13	ENSG00000080910.13			ERVLE_11q21a	L1FLnI_12q21.31ea	L1FLnI_15q21.1d	ERVLE_2q33.1d
ENSG00000080824.19	ENSG00000080986.13	ENSG00000080986.13			ERVLE_11q21b	L1FLnI_12q21.32x	L1FLnI_15q21.2b	ERVLE_2q34a
ENSG00000080839.12	ENSG00000081014.11	ENSG00000081014.11			ERVLE_11q21c	L1FLnI_12q23.1b	L1FLnI_15q21.2h	ERVLE_2q34c
ENSG00000080845.18	ENSG00000081019.13	ENSG00000081019.13			ERVLE_11q22.1c	L1FLnI_12q23.1fa	L1FLnI_15q21.2j	ERVLE_2q34d
ENSG00000080854.16	ENSG00000081026.19	ENSG00000081026.19			ERVLE_11q22.3a	L1FLnI_12q23.2e	L1FLnI_15q21.2k	ERVLE_2q34e
ENSG00000080910.13	ENSG00000081041.9	ENSG00000081041.9			ERVLE_11q22.3b	L1FLnI_12q23.3f	L1FLnI_15q21.2m	ERVLE_2q34f
ENSG00000080986.13	ENSG00000081051.8	ENSG00000081051.8			ERVLE_11q22.3c	L1FLnI_12q23.3g	L1FLnI_15q21.3aa	ERVLE_2q34g
ENSG00000081014.11	ENSG00000081052.13	ENSG00000081052.13			ERVLE_11q22.3e	L1FLnI_12q23.3v	L1FLnI_15q21.3ea	ERVLE_2q34h
ENSG00000081019.13	ENSG00000081059.20	ENSG00000081059.20			ERVLE_11q22.3f	L1FLnI_12q24.13b	L1FLnI_15q21.3k	ERVLE_2q35b
ENSG00000081026.19	ENSG00000081087.15	ENSG00000081087.15			ERVLE_11q22.3i	L1FLnI_12q24.22b	L1FLnI_15q22.2a	ERVLE_2q35c
ENSG00000081041.9	ENSG00000081138.14	ENSG00000081138.14			ERVLE_11q22.3k	L1FLnI_12q24.23e	L1FLnI_15q22.2c	ERVLE_2q36.3b
ENSG00000081051.8	ENSG00000081148.12	ENSG00000081148.12			ERVLE_11q22.3l	L1FLnI_12q24.23g	L1FLnI_15q22.31a	ERVLE_2q36.3e
ENSG00000081052.13	ENSG00000081154.12	ENSG00000081154.12			ERVLE_11q23.3b	L1FLnI_12q24.32d	L1FLnI_15q22.31b	ERVLE_2q36.3f
ENSG00000081059.20	ENSG00000081177.18	ENSG00000081177.18			ERVLE_11q23.3c	L1FLnI_13q12.11c	L1FLnI_15q23j	ERVLE_2q37.1
ENSG00000081087.15	ENSG00000081181.8	ENSG00000081181.8			ERVLE_11q23.3d	L1FLnI_13q12.11h	L1FLnI_15q24.3h	ERVLE_2q37.3e
ENSG00000081138.14	ENSG00000081189.16	ENSG00000081189.16			ERVLE_11q24.1a	L1FLnI_13q12.12e	L1FLnI_15q25.1b	ERVLE_2q37.3f
ENSG00000081148.12	ENSG00000081237.20	ENSG00000081237.20			ERVLE_11q24.2a	L1FLnI_13q12.3m	L1FLnI_15q26.1c	ERVLE_3p11.2c
ENSG00000081154.12	ENSG00000081248.11	ENSG00000081248.11			ERVLE_11q24.2b	L1FLnI_13q13.3b	L1FLnI_15q26.2e	ERVLE_3p12.1d
ENSG00000081177.18	ENSG00000081277.13	ENSG00000081277.13			ERVLE_11q24.3d	L1FLnI_13q13.3t	L1FLnI_15q26.3d	ERVLE_3p12.1e
ENSG00000081181.8	ENSG00000081307.14	ENSG00000081307.14			ERVLE_11q24.3e	L1FLnI_13q14.11d	L1FLnI_15q26.3g	ERVLE_3p12.2d
ENSG00000081189.16	ENSG00000081320.11	ENSG00000081320.11			ERVLE_11q25a	L1FLnI_13q14.11g	L1FLnI_15q26.3m	ERVLE_3p12.2e
ENSG00000081237.20	ENSG00000081377.17	ENSG00000081377.17			ERVLE_12p11.21b	L1FLnI_13q14.11h	L1FLnI_16p11.2b	ERVLE_3p12.2f
ENSG00000081248.11	ENSG00000081386.12	ENSG00000081386.12			ERVLE_12p11.22c	L1FLnI_13q14.11i	L1FLnI_16p11.2c	ERVLE_3p14.2a
ENSG00000081277.13	ENSG00000081479.15	ENSG00000081479.15			ERVLE_12p11.23	L1FLnI_13q14.2o	L1FLnI_16p11.2h	ERVLE_3p14.2b
ENSG00000081307.14	ENSG00000081665.14	ENSG00000081665.14			ERVLE_12p12.1a	L1FLnI_13q14.2p	L1FLnI_16p11.2l	ERVLE_3p14.3a
ENSG00000081320.11	ENSG00000081692.12	ENSG00000081692.12			ERVLE_12p12.1b	L1FLnI_13q14.2s	L1FLnI_16p12.2b	ERVLE_3p21.1
ENSG00000081377.17	ENSG00000081721.12	ENSG00000081721.12			ERVLE_12p12.2	L1FLnI_13q14.2u	L1FLnI_16q12.1d	ERVLE_3p21.2
ENSG00000081386.12	ENSG00000081760.17	ENSG00000081760.17			ERVLE_12p12.3a	L1FLnI_13q14.2w	L1FLnI_16q12.1n	ERVLE_3p21.31c
ENSG00000081479.15	ENSG00000081791.9	ENSG00000081791.9			ERVLE_12p12.3b	L1FLnI_13q14.3m	L1FLnI_16q21ia	ERVLE_3p21.31g
ENSG00000081665.14	ENSG00000081800.9	ENSG00000081800.9			ERVLE_12p12.3e	L1FLnI_13q22.1a	L1FLnI_16q22.1	ERVLE_3p22.1b
ENSG00000081692.12	ENSG00000081803.16	ENSG00000081803.16			ERVLE_12p12.3h	L1FLnI_13q22.3a	L1FLnI_16q22.2d	ERVLE_3p22.1d
ENSG00000081721.12	ENSG00000081818.4	ENSG00000081818.4			ERVLE_12p13.2a	L1FLnI_13q31.1t	L1FLnI_16q22.2e	ERVLE_3p22.2b
ENSG00000081760.17	ENSG00000081842.18	ENSG00000081842.18			ERVLE_12p13.2b	L1FLnI_13q32.1b	L1FLnI_16q23.3a	ERVLE_3p22.2c
ENSG00000081791.9	ENSG00000081853.15	ENSG00000081853.15			ERVLE_12p13.2c	L1FLnI_13q32.1d	L1FLnI_17p13.1a	ERVLE_3p22.3b
ENSG00000081800.9	ENSG00000081870.12	ENSG00000081870.12			ERVLE_12p13.2d	L1FLnI_13q33.1c	L1FLnI_17p13.1b	ERVLE_3p22.3c
ENSG00000081803.16	ENSG00000081913.14	ENSG00000081913.14			ERVLE_12p13.31a	L1FLnI_13q33.3k	L1FLnI_17q12k	ERVLE_3p24.1c
ENSG00000081818.4	ENSG00000081923.15	ENSG00000081923.15			ERVLE_12p13.31b	L1FLnI_13q34a	L1FLnI_17q21.31	ERVLE_3p24.1e
ENSG00000081842.18	ENSG00000081985.13	ENSG00000081985.13			ERVLE_12p13.32	L1FLnI_13q34e	L1FLnI_17q21.33e	ERVLE_3p24.3b
ENSG00000081853.15	ENSG00000082014.17	ENSG00000082014.17			ERVLE_12q12c	L1FLnI_14q11.2c	L1FLnI_17q24.2c	ERVLE_3p24.3e
ENSG00000081870.12	ENSG00000082068.9	ENSG00000082068.9			ERVLE_12q13.11a	L1FLnI_14q11.2j	L1FLnI_18p11.21f	ERVLE_3p24.3f
ENSG00000081913.14	ENSG00000082074.19	ENSG00000082074.19			ERVLE_12q13.11b	L1FLnI_14q12ga	L1FLnI_18p11.21g	ERVLE_3q11.1
ENSG00000081923.15	ENSG00000082126.18	ENSG00000082126.18			ERVLE_12q13.12	L1FLnI_14q12oa	L1FLnI_18p11.21h	ERVLE_3q11.2d
ENSG00000081985.13	ENSG00000082146.13	ENSG00000082146.13			ERVLE_12q14.3a	L1FLnI_14q12ya	L1FLnI_18p11.21j	ERVLE_3q11.2h
ENSG00000082014.17	ENSG00000082153.18	ENSG00000082153.18			ERVLE_12q15	L1FLnI_14q13.3b	L1FLnI_18p11.21q	ERVLE_3q12.3b
ENSG00000082068.9	ENSG00000082175.15	ENSG00000082175.15			ERVLE_12q21.1a	L1FLnI_14q21.1a	L1FLnI_18p11.22f	ERVLE_3q13.11b
ENSG00000082074.19	ENSG00000082196.21	ENSG00000082196.21			ERVLE_12q21.1b	L1FLnI_14q21.1t	L1FLnI_18p11.22g	ERVLE_3q13.13a
ENSG00000082126.18	ENSG00000082212.13	ENSG00000082212.13			ERVLE_12q21.1c	L1FLnI_14q22.1c	L1FLnI_18p11.23e	ERVLE_3q13.13b
ENSG00000082146.13	ENSG00000082213.18	ENSG00000082213.18			ERVLE_12q21.1f	L1FLnI_14q22.1i	L1FLnI_18p11.31a	ERVLE_3q13.13c
ENSG00000082153.18	ENSG00000082258.13	ENSG00000082258.13			ERVLE_12q21.31d	L1FLnI_14q22.1j	L1FLnI_18p11.31l	ERVLE_3q13.13f
ENSG00000082175.15	ENSG00000082269.17	ENSG00000082269.17			ERVLE_12q21.33	L1FLnI_14q22.3j	L1FLnI_18q12.1fa	ERVLE_3q13.2a
ENSG00000082196.21	ENSG00000082293.13	ENSG00000082293.13			ERVLE_12q23.1a	L1FLnI_14q23.1ca	L1FLnI_18q12.1q	ERVLE_3q13.2b
ENSG00000082212.13	ENSG00000082397.17	ENSG00000082397.17			ERVLE_12q23.1c	L1FLnI_14q23.1h	L1FLnI_18q12.2j	ERVLE_3q13.2c
ENSG00000082213.18	ENSG00000082438.17	ENSG00000082438.17			ERVLE_12q23.1e	L1FLnI_14q23.3p	L1FLnI_18q21.31f	ERVLE_3q13.32
ENSG00000082258.13	ENSG00000082458.12	ENSG00000082458.12			ERVLE_12q23.2a	L1FLnI_14q23.3q	L1FLnI_18q21.32b	ERVLE_3q21.3b
ENSG00000082269.17	ENSG00000082482.14	ENSG00000082482.14			ERVLE_12q23.2b	L1FLnI_14q24.2b	L1FLnI_18q21.33b	ERVLE_3q22.3a
ENSG00000082293.13	ENSG00000082497.12	ENSG00000082497.12			ERVLE_12q23.2c	L1FLnI_14q24.2c	L1FLnI_18q21.33c	ERVLE_3q23a
ENSG00000082397.17	ENSG00000082512.15	ENSG00000082512.15			ERVLE_12q23.3a	L1FLnI_14q31.2e	L1FLnI_19p12b	ERVLE_3q23d
ENSG00000082438.17	ENSG00000082515.18	ENSG00000082515.18			ERVLE_12q24.11	L1FLnI_14q31.3ca	L1FLnI_19p12d	ERVLE_3q24a
ENSG00000082458.12	ENSG00000082516.9	ENSG00000082516.9			ERVLE_13q11	L1FLnI_14q31.3fa	L1FLnI_19p12e	ERVLE_3q24f
ENSG00000082482.14	ENSG00000082556.14	ENSG00000082556.14			ERVLE_13q12.11	L1FLnI_14q31.3ga	L1FLnI_19p12i	ERVLE_3q24g
ENSG00000082497.12	ENSG00000082641.16	ENSG00000082641.16			ERVLE_13q12.12	L1FLnI_14q32.12f	L1FLnI_19p12o	ERVLE_3q25.32
ENSG00000082512.15	ENSG00000082684.16	ENSG00000082684.16			ERVLE_13q12.13b	L1FLnI_14q32.13a	L1FLnI_19p12u	ERVLE_3q26.1a
ENSG00000082515.18	ENSG00000082701.17	ENSG00000082701.17			ERVLE_13q12.2a	L1FLnI_14q32.2f	L1FLnI_19p13.11	ERVLE_3q26.1g
ENSG00000082516.9	ENSG00000082781.12	ENSG00000082781.12			ERVLE_13q12.3b	L1FLnI_14q32.33c	L1FLnI_19p13.2c	ERVLE_3q26.1i
ENSG00000082556.14	ENSG00000082805.20	ENSG00000082805.20			ERVLE_13q13.3b	L1FLnI_14q32.33f	L1FLnI_19p13.2d	ERVLE_3q27.1a
ENSG00000082641.16	ENSG00000082898.18	ENSG00000082898.18			ERVLE_13q14.13	L1FLnI_15q11.1d	L1FLnI_19q12o	ERVLE_3q28b
ENSG00000082684.16	ENSG00000082996.20	ENSG00000082996.20			ERVLE_13q14.2a	L1FLnI_15q11.1e	L1FLnI_19q12p	ERVLE_3q28c
ENSG00000082701.17	ENSG00000083067.23	ENSG00000083067.23			ERVLE_13q14.3	L1FLnI_15q11.1f	L1FLnI_19q13.11a	ERVLE_3q28d
ENSG00000082781.12	ENSG00000083093.10	ENSG00000083093.10			ERVLE_13q21.1a	L1FLnI_15q11.2a	L1FLnI_19q13.11f	ERVLE_4p12b
ENSG00000082805.20	ENSG00000083097.14	ENSG00000083097.14			ERVLE_13q21.1c	L1FLnI_15q11.2i	L1FLnI_19q13.12b	ERVLE_4p13c
ENSG00000082898.18	ENSG00000083099.11	ENSG00000083099.11			ERVLE_13q22.1b	L1FLnI_15q11.2n	L1FLnI_19q13.2d	ERVLE_4p14c
ENSG00000082996.20	ENSG00000083123.15	ENSG00000083123.15			ERVLE_13q31.1b	L1FLnI_15q11.2o	L1FLnI_19q13.2f	ERVLE_4p15.2c
ENSG00000083067.23	ENSG00000083168.11	ENSG00000083168.11			ERVLE_13q31.1e	L1FLnI_15q13.1a	L1FLnI_19q13.2h	ERVLE_4p16.1a
ENSG00000083093.10	ENSG00000083223.18	ENSG00000083223.18			ERVLE_13q31.1l	L1FLnI_15q13.2d	L1FLnI_19q13.2i	ERVLE_4p16.1d
ENSG00000083097.14	ENSG00000083290.20	ENSG00000083290.20			ERVLE_13q31.1m	L1FLnI_15q14o	L1FLnI_19q13.31b	ERVLE_4p16.1e
ENSG00000083099.11	ENSG00000083307.12	ENSG00000083307.12			ERVLE_13q31.1n	L1FLnI_15q14z	L1FLnI_19q13.31d	ERVLE_4p16.3
ENSG00000083123.15	ENSG00000083312.17	ENSG00000083312.17			ERVLE_13q31.1s	L1FLnI_15q15.3a	L1FLnI_19q13.31e	ERVLE_4q12e
ENSG00000083168.11	ENSG00000083444.17	ENSG00000083444.17			ERVLE_13q31.2a	L1FLnI_15q21.1c	L1FLnI_19q13.42a	ERVLE_4q13.1a
ENSG00000083223.18	ENSG00000083454.22	ENSG00000083454.22			ERVLE_13q31.2c	L1FLnI_15q21.1d	L1FLnI_19q13.42b	ERVLE_4q13.1d
ENSG00000083290.20	ENSG00000083457.12	ENSG00000083457.12			ERVLE_13q31.3b	L1FLnI_15q21.2b	L1FLnI_1p11.2a	ERVLE_4q13.1e
ENSG00000083307.12	ENSG00000083520.15	ENSG00000083520.15			ERVLE_13q31.3c	L1FLnI_15q21.2h	L1FLnI_1p12s	ERVLE_4q13.1h
ENSG00000083312.17	ENSG00000083535.16	ENSG00000083535.16			ERVLE_13q31.3d	L1FLnI_15q21.2j	L1FLnI_1p12u	ERVLE_4q13.1l
ENSG00000083444.17	ENSG00000083544.16	ENSG00000083544.16			ERVLE_13q31.3e	L1FLnI_15q21.2k	L1FLnI_1p13.1f	ERVLE_4q13.3e
ENSG00000083454.22	ENSG00000083635.8	ENSG00000083635.8			ERVLE_13q31.3f	L1FLnI_15q21.2m	L1FLnI_1p13.2e	ERVLE_4q13.3f
ENSG00000083457.12	ENSG00000083642.19	ENSG00000083642.19			ERVLE_13q31.3g	L1FLnI_15q21.3aa	L1FLnI_1p13.2m	ERVLE_4q21.1b
ENSG00000083520.15	ENSG00000083720.13	ENSG00000083720.13			ERVLE_13q32.1b	L1FLnI_15q21.3ea	L1FLnI_1p13.3b	ERVLE_4q21.1e
ENSG00000083535.16	ENSG00000083750.13	ENSG00000083750.13			ERVLE_13q32.3	L1FLnI_15q21.3k	L1FLnI_1p13.3e	ERVLE_4q21.21b
ENSG00000083544.16	ENSG00000083782.8	ENSG00000083782.8			ERVLE_13q33.3d	L1FLnI_15q22.2a	L1FLnI_1p13.3j	ERVLE_4q21.21c
ENSG00000083635.8	ENSG00000083799.18	ENSG00000083799.18			ERVLE_13q34a	L1FLnI_15q22.2c	L1FLnI_1p13.3l	ERVLE_4q21.21d
ENSG00000083642.19	ENSG00000083807.10	ENSG00000083807.10			ERVLE_14q11.2c	L1FLnI_15q22.31a	L1FLnI_1p21.1g	ERVLE_4q21.22
ENSG00000083720.13	ENSG00000083812.12	ENSG00000083812.12			ERVLE_14q11.2d	L1FLnI_15q22.31b	L1FLnI_1p21.2c	ERVLE_4q21.23c
ENSG00000083750.13	ENSG00000083814.13	ENSG00000083814.13			ERVLE_14q11.2g	L1FLnI_15q23j	L1FLnI_1p21.3b	ERVLE_4q21.3
ENSG00000083782.8	ENSG00000083817.9	ENSG00000083817.9			ERVLE_14q12a	L1FLnI_15q24.3h	L1FLnI_1p21.3d	ERVLE_4q22.1c
ENSG00000083799.18	ENSG00000083828.16	ENSG00000083828.16			ERVLE_14q12b	L1FLnI_15q25.1b	L1FLnI_1p21.3z	ERVLE_4q22.3a
ENSG00000083807.10	ENSG00000083838.16	ENSG00000083838.16			ERVLE_14q12d	L1FLnI_15q26.1c	L1FLnI_1p22.1b	ERVLE_4q23a
ENSG00000083812.12	ENSG00000083844.10	ENSG00000083844.10			ERVLE_14q12e	L1FLnI_15q26.2e	L1FLnI_1p22.1c	ERVLE_4q23b
ENSG00000083814.13	ENSG00000083845.9	ENSG00000083845.9			ERVLE_14q12j	L1FLnI_15q26.3d	L1FLnI_1p22.1d	ERVLE_4q23c
ENSG00000083817.9	ENSG00000083857.14	ENSG00000083857.14			ERVLE_14q12k	L1FLnI_15q26.3g	L1FLnI_1p22.1g	ERVLE_4q23d
ENSG00000083828.16	ENSG00000083896.13	ENSG00000083896.13			ERVLE_14q12m	L1FLnI_15q26.3m	L1FLnI_1p22.1m	ERVLE_4q24a
ENSG00000083838.16	ENSG00000083937.10	ENSG00000083937.10			ERVLE_14q13.1a	L1FLnI_16p11.2b	L1FLnI_1p22.2f	ERVLE_4q24e
ENSG00000083844.10	ENSG00000084070.12	ENSG00000084070.12			ERVLE_14q13.2	L1FLnI_16p11.2c	L1FLnI_1p22.2l	ERVLE_4q24h
ENSG00000083845.9	ENSG00000084072.17	ENSG00000084072.17			ERVLE_14q21.1h	L1FLnI_16p11.2h	L1FLnI_1p31.1cb	ERVLE_4q24l
ENSG00000083857.14	ENSG00000084073.10	ENSG00000084073.10			ERVLE_14q21.2f	L1FLnI_16p11.2l	L1FLnI_1p31.1eb	ERVLE_4q25e
ENSG00000083896.13	ENSG00000084090.13	ENSG00000084090.13			ERVLE_14q21.3a	L1FLnI_16p12.2b	L1FLnI_1p31.1lb	ERVLE_4q25f
ENSG00000083937.10	ENSG00000084092.7	ENSG00000084092.7			ERVLE_14q21.3e	L1FLnI_16q12.1d	L1FLnI_1p31.1qc	ERVLE_4q25h
ENSG00000084070.12	ENSG00000084093.19	ENSG00000084093.19			ERVLE_14q22.1	L1FLnI_16q12.1n	L1FLnI_1p31.1rc	ERVLE_4q26e
ENSG00000084072.17	ENSG00000084110.11	ENSG00000084110.11			ERVLE_14q22.2a	L1FLnI_16q21ia	L1FLnI_1p31.3q	ERVLE_4q27a
ENSG00000084073.10	ENSG00000084112.15	ENSG00000084112.15			ERVLE_14q22.2b	L1FLnI_16q22.1	L1FLnI_1p31.3y	ERVLE_4q27d
ENSG00000084090.13	ENSG00000084207.18	ENSG00000084207.18			ERVLE_14q22.3b	L1FLnI_16q22.2d	L1FLnI_1p32.1f	ERVLE_4q28.1a
ENSG00000084092.7	ENSG00000084234.18	ENSG00000084234.18			ERVLE_14q23.1	L1FLnI_16q22.2e	L1FLnI_1p32.2d	ERVLE_4q28.1b
ENSG00000084093.19	ENSG00000084444.14	ENSG00000084444.14			ERVLE_14q23.2	L1FLnI_16q23.3a	L1FLnI_1p33a	ERVLE_4q28.3c
ENSG00000084110.11	ENSG00000084453.16	ENSG00000084453.16			ERVLE_14q24.3	L1FLnI_17p13.1a	L1FLnI_1p33b	ERVLE_4q28.3d
ENSG00000084112.15	ENSG00000084463.8	ENSG00000084463.8			ERVLE_14q31.1a	L1FLnI_17p13.1b	L1FLnI_1p33c	ERVLE_4q28.3f
ENSG00000084207.18	ENSG00000084623.12	ENSG00000084623.12			ERVLE_14q31.1b	L1FLnI_17q12k	L1FLnI_1p34.2a	ERVLE_4q28.3g
ENSG00000084234.18	ENSG00000084628.10	ENSG00000084628.10			ERVLE_14q31.3b	L1FLnI_17q21.31	L1FLnI_1p34.2d	ERVLE_4q31.1b
ENSG00000084444.14	ENSG00000084636.18	ENSG00000084636.18			ERVLE_14q31.3c	L1FLnI_17q21.33e	L1FLnI_1p36.32a	ERVLE_4q31.21b
ENSG00000084453.16	ENSG00000084652.16	ENSG00000084652.16			ERVLE_14q31.3d	L1FLnI_17q24.2c	L1FLnI_1q21.2f	ERVLE_4q31.21c
ENSG00000084463.8	ENSG00000084674.15	ENSG00000084674.15			ERVLE_14q31.3f	L1FLnI_18p11.21f	L1FLnI_1q21.3i	ERVLE_4q31.21d
ENSG00000084623.12	ENSG00000084676.15	ENSG00000084676.15			ERVLE_14q31.3g	L1FLnI_18p11.21g	L1FLnI_1q23.1f	ERVLE_4q31.21e
ENSG00000084628.10	ENSG00000084693.16	ENSG00000084693.16			ERVLE_14q31.3h	L1FLnI_18p11.21h	L1FLnI_1q23.1g	ERVLE_4q31.22a
ENSG00000084636.18	ENSG00000084710.14	ENSG00000084710.14			ERVLE_14q32.12a	L1FLnI_18p11.21j	L1FLnI_1q23.1l	ERVLE_4q31.23a
ENSG00000084652.16	ENSG00000084731.15	ENSG00000084731.15			ERVLE_14q32.32a	L1FLnI_18p11.21q	L1FLnI_1q23.1m	ERVLE_4q31.23b
ENSG00000084674.15	ENSG00000084733.11	ENSG00000084733.11			ERVLE_14q32.32b	L1FLnI_18p11.22f	L1FLnI_1q23.1n	ERVLE_4q31.23c
ENSG00000084676.15	ENSG00000084734.9	ENSG00000084734.9			ERVLE_14q32.33a	L1FLnI_18p11.22g	L1FLnI_1q23.1p	ERVLE_4q31.3a
ENSG00000084693.16	ENSG00000084754.12	ENSG00000084754.12			ERVLE_14q32.33b	L1FLnI_18p11.23e	L1FLnI_1q23.3a	ERVLE_4q32.1f
ENSG00000084710.14	ENSG00000084764.12	ENSG00000084764.12			ERVLE_14q32.33c	L1FLnI_18p11.31a	L1FLnI_1q23.3d	ERVLE_4q32.1g
ENSG00000084731.15	ENSG00000084774.14	ENSG00000084774.14			ERVLE_15q11.2	L1FLnI_18p11.31l	L1FLnI_1q23.3e	ERVLE_4q32.1h
ENSG00000084733.11	ENSG00000085063.17	ENSG00000085063.17			ERVLE_15q12b	L1FLnI_18q12.1fa	L1FLnI_1q23.3h	ERVLE_4q32.1i
ENSG00000084734.9	ENSG00000085117.12	ENSG00000085117.12			ERVLE_15q13.1a	L1FLnI_18q12.1q	L1FLnI_1q23.3u	ERVLE_4q32.1j
ENSG00000084754.12	ENSG00000085185.15	ENSG00000085185.15			ERVLE_15q13.1b	L1FLnI_18q12.2j	L1FLnI_1q24.2f	ERVLE_4q32.2g
ENSG00000084764.12	ENSG00000085224.23	ENSG00000085224.23			ERVLE_15q13.3b	L1FLnI_18q21.31f	L1FLnI_1q24.2g	ERVLE_4q32.3a
ENSG00000084774.14	ENSG00000085231.14	ENSG00000085231.14			ERVLE_15q15.1	L1FLnI_18q21.32b	L1FLnI_1q24.2j	ERVLE_4q32.3b
ENSG00000085063.17	ENSG00000085265.11	ENSG00000085265.11			ERVLE_15q21.1b	L1FLnI_18q21.33b	L1FLnI_1q24.3e	ERVLE_4q32.3c
ENSG00000085117.12	ENSG00000085274.16	ENSG00000085274.16			ERVLE_15q21.1d	L1FLnI_18q21.33c	L1FLnI_1q24.3l	ERVLE_4q32.3d
ENSG00000085185.15	ENSG00000085276.19	ENSG00000085276.19			ERVLE_15q21.2	L1FLnI_18q23g	L1FLnI_1q25.1e	ERVLE_4q32.3e
ENSG00000085224.23	ENSG00000085365.18	ENSG00000085365.18			ERVLE_15q22.2a	L1FLnI_19p12b	L1FLnI_1q25.1h	ERVLE_4q32.3g
ENSG00000085231.14	ENSG00000085377.15	ENSG00000085377.15			ERVLE_15q22.32	L1FLnI_19p12d	L1FLnI_1q25.1i	ERVLE_4q33a
ENSG00000085265.11	ENSG00000085382.12	ENSG00000085382.12			ERVLE_15q23c	L1FLnI_19p12e	L1FLnI_1q25.1k	ERVLE_4q34.1e
ENSG00000085274.16	ENSG00000085415.16	ENSG00000085415.16			ERVLE_15q23d	L1FLnI_19p12i	L1FLnI_1q25.2p	ERVLE_4q34.1f
ENSG00000085276.19	ENSG00000085433.16	ENSG00000085433.16			ERVLE_15q23e	L1FLnI_19p12o	L1FLnI_1q25.2s	ERVLE_4q34.3b
ENSG00000085365.18	ENSG00000085449.15	ENSG00000085449.15			ERVLE_15q23f	L1FLnI_19p12u	L1FLnI_1q25.2v	ERVLE_4q34.3c
ENSG00000085377.15	ENSG00000085465.13	ENSG00000085465.13			ERVLE_15q23g	L1FLnI_19p13.11	L1FLnI_1q31.1c	ERVLE_4q34.3d
ENSG00000085382.12	ENSG00000085491.17	ENSG00000085491.17			ERVLE_15q23h	L1FLnI_19p13.2c	L1FLnI_1q31.1k	ERVLE_4q34.3e
ENSG00000085415.16	ENSG00000085511.20	ENSG00000085511.20			ERVLE_15q24.3a	L1FLnI_19p13.2d	L1FLnI_1q31.3f	ERVLE_4q34.3f
ENSG00000085433.16	ENSG00000085514.16	ENSG00000085514.16			ERVLE_15q24.3b	L1FLnI_19q12o	L1FLnI_1q31.3h	ERVLE_4q35.1c
ENSG00000085449.15	ENSG00000085552.17	ENSG00000085552.17			ERVLE_15q24.3d	L1FLnI_19q12p	L1FLnI_1q31.3i	ERVLE_5p12b
ENSG00000085465.13	ENSG00000085563.15	ENSG00000085563.15			ERVLE_15q25.1a	L1FLnI_19q13.11a	L1FLnI_1q31.3k	ERVLE_5p12d
ENSG00000085491.17	ENSG00000085644.14	ENSG00000085644.14			ERVLE_15q25.1e	L1FLnI_19q13.11f	L1FLnI_1q32.1m	ERVLE_5p13.2c
ENSG00000085511.20	ENSG00000085662.14	ENSG00000085662.14			ERVLE_15q25.1f	L1FLnI_19q13.12b	L1FLnI_1q32.2e	ERVLE_5p13.3a
ENSG00000085514.16	ENSG00000085719.13	ENSG00000085719.13			ERVLE_15q25.2	L1FLnI_19q13.2d	L1FLnI_1q32.2g	ERVLE_5p13.3b
ENSG00000085552.17	ENSG00000085721.13	ENSG00000085721.13			ERVLE_15q25.3a	L1FLnI_19q13.2f	L1FLnI_1q32.3e	ERVLE_5p13.3i
ENSG00000085563.15	ENSG00000085733.16	ENSG00000085733.16			ERVLE_15q25.3b	L1FLnI_19q13.2h	L1FLnI_1q41aa	ERVLE_5p14.1d
ENSG00000085644.14	ENSG00000085741.13	ENSG00000085741.13			ERVLE_15q26.2a	L1FLnI_19q13.2i	L1FLnI_1q41na	ERVLE_5p14.1e
ENSG00000085662.14	ENSG00000085760.15	ENSG00000085760.15			ERVLE_15q26.2e	L1FLnI_19q13.31b	L1FLnI_1q41p	ERVLE_5p14.1k
ENSG00000085719.13	ENSG00000085788.14	ENSG00000085788.14			ERVLE_15q26.3a	L1FLnI_19q13.31d	L1FLnI_1q41ra	ERVLE_5p14.2d
ENSG00000085721.13	ENSG00000085831.15	ENSG00000085831.15			ERVLE_15q26.3c	L1FLnI_19q13.31e	L1FLnI_1q42.2b	ERVLE_5p14.2e
ENSG00000085733.16	ENSG00000085832.17	ENSG00000085832.17			ERVLE_15q26.3d	L1FLnI_19q13.42a	L1FLnI_1q42.2c	ERVLE_5p14.2f
ENSG00000085741.13	ENSG00000085840.13	ENSG00000085840.13			ERVLE_16p11.2c	L1FLnI_19q13.42b	L1FLnI_1q42.3d	ERVLE_5p15.1c
ENSG00000085760.15	ENSG00000085871.9	ENSG00000085871.9			ERVLE_16p11.2d	L1FLnI_1p11.2a	L1FLnI_1q43b	ERVLE_5p15.2b
ENSG00000085788.14	ENSG00000085872.15	ENSG00000085872.15			ERVLE_16p12.1b	L1FLnI_1p12s	L1FLnI_1q43c	ERVLE_5p15.2c
ENSG00000085831.15	ENSG00000085978.22	ENSG00000085978.22			ERVLE_16p13.3a	L1FLnI_1p12u	L1FLnI_1q43k	ERVLE_5p15.2d
ENSG00000085832.17	ENSG00000085982.14	ENSG00000085982.14			ERVLE_16p13.3b	L1FLnI_1p13.1f	L1FLnI_1q44c	ERVLE_5p15.2e
ENSG00000085840.13	ENSG00000085998.14	ENSG00000085998.14			ERVLE_16q12.1a	L1FLnI_1p13.2e	L1FLnI_1q44e	ERVLE_5p15.31d
ENSG00000085871.9	ENSG00000085999.13	ENSG00000085999.13			ERVLE_16q12.1b	L1FLnI_1p13.2m	L1FLnI_1q44l	ERVLE_5p15.32a
ENSG00000085872.15	ENSG00000086015.22	ENSG00000086015.22			ERVLE_16q22.3b	L1FLnI_1p13.3b	L1FLnI_1q44n	ERVLE_5p15.33a
ENSG00000085978.22	ENSG00000086061.16	ENSG00000086061.16			ERVLE_16q23.1	L1FLnI_1p13.3e	L1FLnI_20p11.21d	ERVLE_5p15.33b
ENSG00000085982.14	ENSG00000086062.13	ENSG00000086062.13			ERVLE_16q23.2	L1FLnI_1p13.3j	L1FLnI_20p11.21q	ERVLE_5q11.2a
ENSG00000085998.14	ENSG00000086065.14	ENSG00000086065.14			ERVLE_16q23.3	L1FLnI_1p13.3l	L1FLnI_20p11.21t	ERVLE_5q11.2c
ENSG00000085999.13	ENSG00000086102.19	ENSG00000086102.19			ERVLE_17p11.2c	L1FLnI_1p21.1g	L1FLnI_20p11.21u	ERVLE_5q12.3c
ENSG00000086015.22	ENSG00000086159.13	ENSG00000086159.13			ERVLE_17p13.2	L1FLnI_1p21.2c	L1FLnI_20p11.23d	ERVLE_5q13.2a
ENSG00000086061.16	ENSG00000086189.10	ENSG00000086189.10			ERVLE_17q11.2b	L1FLnI_1p21.3b	L1FLnI_20p12.2a	ERVLE_5q13.3c
ENSG00000086062.13	ENSG00000086200.17	ENSG00000086200.17			ERVLE_17q11.2c	L1FLnI_1p21.3d	L1FLnI_20p13f	ERVLE_5q14.2
ENSG00000086065.14	ENSG00000086205.18	ENSG00000086205.18			ERVLE_17q12	L1FLnI_1p21.3z	L1FLnI_20p13g	ERVLE_5q14.3f
ENSG00000086102.19	ENSG00000086232.13	ENSG00000086232.13			ERVLE_17q21.1	L1FLnI_1p22.1b	L1FLnI_20q11.22	ERVLE_5q14.3h
ENSG00000086159.13	ENSG00000086288.12	ENSG00000086288.12			ERVLE_17q22b	L1FLnI_1p22.1c	L1FLnI_20q12e	ERVLE_5q15b
ENSG00000086189.10	ENSG00000086289.12	ENSG00000086289.12			ERVLE_17q24.3a	L1FLnI_1p22.1d	L1FLnI_20q13.12d	ERVLE_5q15e
ENSG00000086200.17	ENSG00000086300.16	ENSG00000086300.16			ERVLE_17q25.3a	L1FLnI_1p22.1g	L1FLnI_20q13.12e	ERVLE_5q21.1c
ENSG00000086205.18	ENSG00000086475.15	ENSG00000086475.15			ERVLE_18p11.21b	L1FLnI_1p22.1m	L1FLnI_20q13.12h	ERVLE_5q21.3a
ENSG00000086232.13	ENSG00000086504.17	ENSG00000086504.17			ERVLE_18p11.21d	L1FLnI_1p22.2f	L1FLnI_20q13.13	ERVLE_5q21.3b
ENSG00000086288.12	ENSG00000086506.3	ENSG00000086506.3			ERVLE_18p11.31a	L1FLnI_1p22.2l	L1FLnI_21q11.2g	ERVLE_5q21.3c
ENSG00000086289.12	ENSG00000086544.3	ENSG00000086544.3			ERVLE_18p11.31b	L1FLnI_1p31.1cb	L1FLnI_21q21.1b	ERVLE_5q21.3e
ENSG00000086300.16	ENSG00000086548.9	ENSG00000086548.9			ERVLE_18p11.31c	L1FLnI_1p31.1eb	L1FLnI_21q21.3g	ERVLE_5q21.3f
ENSG00000086475.15	ENSG00000086570.12	ENSG00000086570.12			ERVLE_18q11.2a	L1FLnI_1p31.1lb	L1FLnI_21q22.11d	ERVLE_5q22.2a
ENSG00000086504.17	ENSG00000086589.12	ENSG00000086589.12			ERVLE_18q11.2b	L1FLnI_1p31.1qc	L1FLnI_21q22.3a	ERVLE_5q22.2c
ENSG00000086506.3	ENSG00000086598.11	ENSG00000086598.11			ERVLE_18q11.2c	L1FLnI_1p31.1rc	L1FLnI_21q22.3b	ERVLE_5q22.2d
ENSG00000086544.3	ENSG00000086619.14	ENSG00000086619.14			ERVLE_18q12.1e	L1FLnI_1p31.3a	L1FLnI_22q11.1c	ERVLE_5q22.3c
ENSG00000086548.9	ENSG00000086666.19	ENSG00000086666.19			ERVLE_18q12.1j	L1FLnI_1p31.3q	L1FLnI_22q11.23b	ERVLE_5q23.1b
ENSG00000086570.12	ENSG00000086696.11	ENSG00000086696.11			ERVLE_18q12.1l	L1FLnI_1p31.3y	L1FLnI_22q12.1c	ERVLE_5q23.3b
ENSG00000086589.12	ENSG00000086712.13	ENSG00000086712.13			ERVLE_18q12.2a	L1FLnI_1p32.1f	L1FLnI_2p12ba	ERVLE_5q23.3c
ENSG00000086598.11	ENSG00000086717.18	ENSG00000086717.18			ERVLE_18q12.2c	L1FLnI_1p32.2d	L1FLnI_2p12z	ERVLE_5q23.3d
ENSG00000086619.14	ENSG00000086730.17	ENSG00000086730.17			ERVLE_18q12.2d	L1FLnI_1p33a	L1FLnI_2p13.1a	ERVLE_5q23.3e
ENSG00000086666.19	ENSG00000086758.16	ENSG00000086758.16			ERVLE_18q12.2f	L1FLnI_1p33b	L1FLnI_2p13.1f	ERVLE_5q23.3f
ENSG00000086696.11	ENSG00000086827.9	ENSG00000086827.9			ERVLE_18q21.1a	L1FLnI_1p33c	L1FLnI_2p13.2a	ERVLE_5q23.3g
ENSG00000086712.13	ENSG00000086848.15	ENSG00000086848.15			ERVLE_18q21.1c	L1FLnI_1p34.2a	L1FLnI_2p13.3c	ERVLE_5q31.1c
ENSG00000086717.18	ENSG00000086967.10	ENSG00000086967.10			ERVLE_18q21.2a	L1FLnI_1p34.2d	L1FLnI_2p14b	ERVLE_5q31.1d
ENSG00000086730.17	ENSG00000086991.13	ENSG00000086991.13			ERVLE_18q21.2b	L1FLnI_1p36.32a	L1FLnI_2p14x	ERVLE_5q31.1e
ENSG00000086758.16	ENSG00000087008.16	ENSG00000087008.16			ERVLE_18q21.2h	L1FLnI_1q21.2f	L1FLnI_2p15c	ERVLE_5q31.3a
ENSG00000086827.9	ENSG00000087053.20	ENSG00000087053.20			ERVLE_18q21.33	L1FLnI_1q21.3i	L1FLnI_2p15e	ERVLE_5q31.3b
ENSG00000086848.15	ENSG00000087074.8	ENSG00000087074.8			ERVLE_18q22.2a	L1FLnI_1q23.1f	L1FLnI_2p16.1s	ERVLE_5q31.3c
ENSG00000086967.10	ENSG00000087076.9	ENSG00000087076.9			ERVLE_18q22.3g	L1FLnI_1q23.1g	L1FLnI_2p16.1x	ERVLE_5q31.3d
ENSG00000086991.13	ENSG00000087077.14	ENSG00000087077.14			ERVLE_18q22.3h	L1FLnI_1q23.1l	L1FLnI_2p16.2g	ERVLE_5q31.3e
ENSG00000087008.16	ENSG00000087085.16	ENSG00000087085.16			ERVLE_19p12	L1FLnI_1q23.1m	L1FLnI_2p21b	ERVLE_5q33.3
ENSG00000087053.20	ENSG00000087086.15	ENSG00000087086.15			ERVLE_19p13.2a	L1FLnI_1q23.1n	L1FLnI_2p21h	ERVLE_5q35.1a
ENSG00000087074.8	ENSG00000087087.20	ENSG00000087087.20			ERVLE_19p13.2c	L1FLnI_1q23.1p	L1FLnI_2p22.3e	ERVLE_6p12.1c
ENSG00000087076.9	ENSG00000087088.20	ENSG00000087088.20			ERVLE_19p13.2d	L1FLnI_1q23.2f	L1FLnI_2p23.1c	ERVLE_6p21.1c
ENSG00000087077.14	ENSG00000087095.13	ENSG00000087095.13			ERVLE_19q13.12c	L1FLnI_1q23.3a	L1FLnI_2p23.3a	ERVLE_6p21.2a
ENSG00000087085.16	ENSG00000087111.21	ENSG00000087111.21			ERVLE_19q13.12d	L1FLnI_1q23.3d	L1FLnI_2p23.3b	ERVLE_6p21.2c
ENSG00000087086.15	ENSG00000087116.16	ENSG00000087116.16			ERVLE_19q13.2a	L1FLnI_1q23.3e	L1FLnI_2p24.1b	ERVLE_6p21.31b
ENSG00000087087.20	ENSG00000087128.10	ENSG00000087128.10			ERVLE_19q13.2b	L1FLnI_1q23.3f	L1FLnI_2p25.2e	ERVLE_6p21.31d
ENSG00000087088.20	ENSG00000087152.15	ENSG00000087152.15			ERVLE_19q13.31a	L1FLnI_1q23.3h	L1FLnI_2q11.1b	ERVLE_6p22.1c
ENSG00000087095.13	ENSG00000087157.19	ENSG00000087157.19			ERVLE_19q13.31b	L1FLnI_1q23.3u	L1FLnI_2q11.2b	ERVLE_6p22.2a
ENSG00000087111.21	ENSG00000087191.13	ENSG00000087191.13			ERVLE_19q13.31c	L1FLnI_1q24.1a	L1FLnI_2q11.2e	ERVLE_6p22.3b
ENSG00000087116.16	ENSG00000087206.17	ENSG00000087206.17			ERVLE_19q13.31d	L1FLnI_1q24.2f	L1FLnI_2q11.2m	ERVLE_6p24.1a
ENSG00000087128.10	ENSG00000087237.12	ENSG00000087237.12			ERVLE_19q13.33	L1FLnI_1q24.2g	L1FLnI_2q11.2p	ERVLE_6p24.1b
ENSG00000087152.15	ENSG00000087245.13	ENSG00000087245.13			ERVLE_19q13.41a	L1FLnI_1q24.2j	L1FLnI_2q12.1c	ERVLE_6p25.1a
ENSG00000087157.19	ENSG00000087250.9	ENSG00000087250.9			ERVLE_19q13.41b	L1FLnI_1q24.3e	L1FLnI_2q12.2b	ERVLE_6p25.1b
ENSG00000087191.13	ENSG00000087253.13	ENSG00000087253.13			ERVLE_19q13.42	L1FLnI_1q24.3l	L1FLnI_2q12.3a	ERVLE_6p25.2b
ENSG00000087206.17	ENSG00000087258.16	ENSG00000087258.16			ERVLE_1p13.2a	L1FLnI_1q25.1e	L1FLnI_2q13b	ERVLE_6p25.3c
ENSG00000087237.12	ENSG00000087263.17	ENSG00000087263.17			ERVLE_1p13.2b	L1FLnI_1q25.1h	L1FLnI_2q13d	ERVLE_6q12h
ENSG00000087245.13	ENSG00000087266.17	ENSG00000087266.17			ERVLE_1p13.2d	L1FLnI_1q25.1i	L1FLnI_2q13e	ERVLE_6q13a
ENSG00000087250.9	ENSG00000087269.16	ENSG00000087269.16			ERVLE_1p13.3b	L1FLnI_1q25.1k	L1FLnI_2q13g	ERVLE_6q13b
ENSG00000087253.13	ENSG00000087274.17	ENSG00000087274.17			ERVLE_1p21.1b	L1FLnI_1q25.2p	L1FLnI_2q14.1ga	ERVLE_6q13d
ENSG00000087258.16	ENSG00000087299.12	ENSG00000087299.12			ERVLE_1p21.1h	L1FLnI_1q25.2s	L1FLnI_2q14.1ha	ERVLE_6q14.1e
ENSG00000087263.17	ENSG00000087301.9	ENSG00000087301.9			ERVLE_1p21.2a	L1FLnI_1q25.2v	L1FLnI_2q14.1j	ERVLE_6q14.1f
ENSG00000087266.17	ENSG00000087302.9	ENSG00000087302.9			ERVLE_1p21.3b	L1FLnI_1q31.1c	L1FLnI_2q14.2g	ERVLE_6q14.1g
ENSG00000087269.16	ENSG00000087303.18	ENSG00000087303.18			ERVLE_1p21.3c	L1FLnI_1q31.1k	L1FLnI_2q14.2j	ERVLE_6q14.1i
ENSG00000087274.17	ENSG00000087338.5	ENSG00000087338.5			ERVLE_1p21.3g	L1FLnI_1q31.3f	L1FLnI_2q14.2m	ERVLE_6q14.1j
ENSG00000087299.12	ENSG00000087365.16	ENSG00000087365.16			ERVLE_1p22.1a	L1FLnI_1q31.3h	L1FLnI_2q14.3k	ERVLE_6q14.1k
ENSG00000087301.9	ENSG00000087448.11	ENSG00000087448.11			ERVLE_1p22.1b	L1FLnI_1q31.3i	L1FLnI_2q14.3o	ERVLE_6q14.2
ENSG00000087302.9	ENSG00000087460.27	ENSG00000087460.27			ERVLE_1p22.2	L1FLnI_1q31.3k	L1FLnI_2q24.1ba	ERVLE_6q14.3d
ENSG00000087303.18	ENSG00000087470.18	ENSG00000087470.18			ERVLE_1p22.3a	L1FLnI_1q32.1m	L1FLnI_2q24.2c	ERVLE_6q14.3f
ENSG00000087338.5	ENSG00000087494.16	ENSG00000087494.16			ERVLE_1p22.3b	L1FLnI_1q32.2e	L1FLnI_2q24.2d	ERVLE_6q15b
ENSG00000087365.16	ENSG00000087495.17	ENSG00000087495.17			ERVLE_1p22.3c	L1FLnI_1q32.2g	L1FLnI_2q24.2v	ERVLE_6q21a
ENSG00000087448.11	ENSG00000087502.18	ENSG00000087502.18			ERVLE_1p22.3d	L1FLnI_1q32.3e	L1FLnI_2q31.1ba	ERVLE_6q21c
ENSG00000087460.27	ENSG00000087510.7	ENSG00000087510.7			ERVLE_1p31.1c	L1FLnI_1q41aa	L1FLnI_2q31.1s	ERVLE_6q22.31a
ENSG00000087470.18	ENSG00000087586.18	ENSG00000087586.18			ERVLE_1p31.1h	L1FLnI_1q41na	L1FLnI_2q31.2g	ERVLE_6q22.31c
ENSG00000087494.16	ENSG00000087589.16	ENSG00000087589.16			ERVLE_1p31.1j	L1FLnI_1q41p	L1FLnI_2q31.2r	ERVLE_6q22.31d
ENSG00000087495.17	ENSG00000087842.11	ENSG00000087842.11			ERVLE_1p31.1k	L1FLnI_1q41ra	L1FLnI_2q32.1f	ERVLE_6q22.31e
ENSG00000087502.18	ENSG00000087884.14	ENSG00000087884.14			ERVLE_1p31.1l	L1FLnI_1q42.2b	L1FLnI_2q32.1ma	ERVLE_6q22.31g
ENSG00000087510.7	ENSG00000087903.13	ENSG00000087903.13			ERVLE_1p31.1m	L1FLnI_1q42.2c	L1FLnI_2q32.3ca	ERVLE_6q22.33b
ENSG00000087586.18	ENSG00000087995.16	ENSG00000087995.16			ERVLE_1p31.1q	L1FLnI_1q42.3d	L1FLnI_2q33.1a	ERVLE_6q22.33c
ENSG00000087589.16	ENSG00000088002.12	ENSG00000088002.12			ERVLE_1p32.2a	L1FLnI_1q43b	L1FLnI_2q33.1aa	ERVLE_6q23.2b
ENSG00000087842.11	ENSG00000088035.18	ENSG00000088035.18			ERVLE_1p32.2b	L1FLnI_1q43c	L1FLnI_2q33.1g	ERVLE_6q23.2c
ENSG00000087884.14	ENSG00000088038.19	ENSG00000088038.19			ERVLE_1p32.2c	L1FLnI_1q43k	L1FLnI_2q33.1r	ERVLE_6q23.3c
ENSG00000087903.13	ENSG00000088053.11	ENSG00000088053.11			ERVLE_1p32.3a	L1FLnI_1q44c	L1FLnI_2q33.1s	ERVLE_6q24.1b
ENSG00000087995.16	ENSG00000088179.9	ENSG00000088179.9			ERVLE_1p32.3c	L1FLnI_1q44e	L1FLnI_2q33.1t	ERVLE_6q24.1c
ENSG00000088002.12	ENSG00000088205.13	ENSG00000088205.13			ERVLE_1p33b	L1FLnI_1q44l	L1FLnI_2q33.3c	ERVLE_6q24.1d
ENSG00000088035.18	ENSG00000088247.17	ENSG00000088247.17			ERVLE_1p34.2a	L1FLnI_1q44n	L1FLnI_2q33.3d	ERVLE_6q24.3c
ENSG00000088038.19	ENSG00000088256.9	ENSG00000088256.9			ERVLE_1p34.2d	L1FLnI_20p11.21d	L1FLnI_2q34ba	ERVLE_6q25.2b
ENSG00000088053.11	ENSG00000088280.19	ENSG00000088280.19			ERVLE_1p34.2e	L1FLnI_20p11.21q	L1FLnI_2q34na	ERVLE_6q25.2g
ENSG00000088179.9	ENSG00000088298.13	ENSG00000088298.13			ERVLE_1p34.2f	L1FLnI_20p11.21t	L1FLnI_2q34y	ERVLE_6q25.3b
ENSG00000088205.13	ENSG00000088305.18	ENSG00000088305.18			ERVLE_1p34.2g	L1FLnI_20p11.21u	L1FLnI_2q35g	ERVLE_6q26
ENSG00000088247.17	ENSG00000088320.4	ENSG00000088320.4			ERVLE_1p34.2h	L1FLnI_20p11.23d	L1FLnI_2q35h	ERVLE_6q27a
ENSG00000088256.9	ENSG00000088325.16	ENSG00000088325.16			ERVLE_1p34.3c	L1FLnI_20p12.2a	L1FLnI_2q36.2	ERVLE_6q27c
ENSG00000088280.19	ENSG00000088356.6	ENSG00000088356.6			ERVLE_1p35.1c	L1FLnI_20p13f	L1FLnI_2q37.1e	ERVLE_7p12.2c
ENSG00000088298.13	ENSG00000088367.23	ENSG00000088367.23			ERVLE_1p36.11b	L1FLnI_20p13g	L1FLnI_2q37.1l	ERVLE_7p14.1a
ENSG00000088305.18	ENSG00000088386.17	ENSG00000088386.17			ERVLE_1p36.12	L1FLnI_20q11.22	L1FLnI_3p11.1a	ERVLE_7p14.2d
ENSG00000088320.4	ENSG00000088387.19	ENSG00000088387.19			ERVLE_1p36.22	L1FLnI_20q12e	L1FLnI_3p11.1d	ERVLE_7p14.3a
ENSG00000088325.16	ENSG00000088448.14	ENSG00000088448.14			ERVLE_1p36.32a	L1FLnI_20q13.12d	L1FLnI_3p11.1o	ERVLE_7p14.3c
ENSG00000088356.6	ENSG00000088451.11	ENSG00000088451.11			ERVLE_1q21.1e	L1FLnI_20q13.12e	L1FLnI_3p12.1j	ERVLE_7p15.3b
ENSG00000088367.23	ENSG00000088538.13	ENSG00000088538.13			ERVLE_1q21.2b	L1FLnI_20q13.12h	L1FLnI_3p12.3c	ERVLE_7p15.3c
ENSG00000088386.17	ENSG00000088543.15	ENSG00000088543.15			ERVLE_1q21.2c	L1FLnI_20q13.13	L1FLnI_3p12.3m	ERVLE_7p21.3b
ENSG00000088387.19	ENSG00000088682.14	ENSG00000088682.14			ERVLE_1q23.1b	L1FLnI_21q11.2g	L1FLnI_3p14.1d	ERVLE_7p21.3c
ENSG00000088448.14	ENSG00000088726.16	ENSG00000088726.16			ERVLE_1q23.1c	L1FLnI_21q21.1b	L1FLnI_3p14.3l	ERVLE_7p21.3f
ENSG00000088451.11	ENSG00000088727.13	ENSG00000088727.13			ERVLE_1q23.1i	L1FLnI_21q21.3g	L1FLnI_3p14.3n	ERVLE_7p21.3g
ENSG00000088538.13	ENSG00000088756.13	ENSG00000088756.13			ERVLE_1q23.2b	L1FLnI_21q22.11d	L1FLnI_3p14.3q	ERVLE_7p21.3h
ENSG00000088543.15	ENSG00000088766.12	ENSG00000088766.12			ERVLE_1q23.3a	L1FLnI_21q22.3a	L1FLnI_3p21.2k	ERVLE_7p21.3i
ENSG00000088682.14	ENSG00000088782.5	ENSG00000088782.5			ERVLE_1q24.2	L1FLnI_21q22.3b	L1FLnI_3p21.2m	ERVLE_7p21.3j
ENSG00000088726.16	ENSG00000088808.18	ENSG00000088808.18			ERVLE_1q24.3	L1FLnI_22q11.1c	L1FLnI_3p22.1da	ERVLE_7p22.1b
ENSG00000088727.13	ENSG00000088812.18	ENSG00000088812.18			ERVLE_1q25.1c	L1FLnI_22q11.22b	L1FLnI_3p22.3b	ERVLE_7p22.2a
ENSG00000088756.13	ENSG00000088826.18	ENSG00000088826.18			ERVLE_1q25.3c	L1FLnI_22q11.23b	L1FLnI_3p24.1u	ERVLE_7p22.2b
ENSG00000088766.12	ENSG00000088827.12	ENSG00000088827.12			ERVLE_1q25.3g	L1FLnI_22q12.1c	L1FLnI_3p24.3d	ERVLE_7q11.21
ENSG00000088782.5	ENSG00000088832.18	ENSG00000088832.18			ERVLE_1q31.1a	L1FLnI_2p12ba	L1FLnI_3p24.3i	ERVLE_7q11.23
ENSG00000088808.18	ENSG00000088833.17	ENSG00000088833.17			ERVLE_1q31.3g	L1FLnI_2p12z	L1FLnI_3p24.3j	ERVLE_7q21.11a
ENSG00000088812.18	ENSG00000088836.14	ENSG00000088836.14			ERVLE_1q32.1a	L1FLnI_2p13.1a	L1FLnI_3p24.3ja	ERVLE_7q21.11b
ENSG00000088826.18	ENSG00000088854.12	ENSG00000088854.12			ERVLE_1q32.1b	L1FLnI_2p13.1f	L1FLnI_3p24.3k	ERVLE_7q21.12b
ENSG00000088827.12	ENSG00000088876.13	ENSG00000088876.13			ERVLE_1q32.2a	L1FLnI_2p13.2a	L1FLnI_3p24.3na	ERVLE_7q21.12c
ENSG00000088832.18	ENSG00000088881.21	ENSG00000088881.21			ERVLE_1q32.2d	L1FLnI_2p13.3c	L1FLnI_3p24.3ra	ERVLE_7q21.3a
ENSG00000088833.17	ENSG00000088882.8	ENSG00000088882.8			ERVLE_1q32.2e	L1FLnI_2p14b	L1FLnI_3p25.1i	ERVLE_7q21.3b
ENSG00000088836.14	ENSG00000088888.18	ENSG00000088888.18			ERVLE_1q41h	L1FLnI_2p14x	L1FLnI_3p26.1v	ERVLE_7q21.3c
ENSG00000088854.12	ENSG00000088899.15	ENSG00000088899.15			ERVLE_1q41j	L1FLnI_2p15c	L1FLnI_3p26.3g	ERVLE_7q22.1a
ENSG00000088876.13	ENSG00000088926.14	ENSG00000088926.14			ERVLE_1q41k	L1FLnI_2p15e	L1FLnI_3q11.2x	ERVLE_7q22.3
ENSG00000088881.21	ENSG00000088930.8	ENSG00000088930.8			ERVLE_1q41m	L1FLnI_2p16.1s	L1FLnI_3q11.2y	ERVLE_7q31.1b
ENSG00000088882.8	ENSG00000088970.16	ENSG00000088970.16			ERVLE_1q42.12a	L1FLnI_2p16.1x	L1FLnI_3q12.1c	ERVLE_7q31.32a
ENSG00000088888.18	ENSG00000088986.11	ENSG00000088986.11			ERVLE_1q42.12b	L1FLnI_2p16.2g	L1FLnI_3q12.1j	ERVLE_7q31.32b
ENSG00000088899.15	ENSG00000088992.18	ENSG00000088992.18			ERVLE_1q42.2a	L1FLnI_2p21b	L1FLnI_3q12.2f	ERVLE_7q31.32e
ENSG00000088926.14	ENSG00000089006.17	ENSG00000089006.17			ERVLE_1q42.2b	L1FLnI_2p21h	L1FLnI_3q13.13c	ERVLE_7q31.32f
ENSG00000088930.8	ENSG00000089009.15	ENSG00000089009.15			ERVLE_1q44b	L1FLnI_2p22.3e	L1FLnI_3q13.13d	ERVLE_7q32.2a
ENSG00000088970.16	ENSG00000089012.14	ENSG00000089012.14			ERVLE_1q44c	L1FLnI_2p23.1c	L1FLnI_3q13.2a	ERVLE_7q32.3a
ENSG00000088986.11	ENSG00000089022.14	ENSG00000089022.14			ERVLE_1q44d	L1FLnI_2p23.3a	L1FLnI_3q13.2d	ERVLE_7q32.3b
ENSG00000088992.18	ENSG00000089041.17	ENSG00000089041.17			ERVLE_1q44e	L1FLnI_2p23.3b	L1FLnI_3q13.2m	ERVLE_7q33b
ENSG00000089006.17	ENSG00000089048.14	ENSG00000089048.14			ERVLE_1q44f	L1FLnI_2p24.1b	L1FLnI_3q13.32g	ERVLE_7q33c
ENSG00000089009.15	ENSG00000089050.16	ENSG00000089050.16			ERVLE_20p11.23a	L1FLnI_2p25.2e	L1FLnI_3q13.33a	ERVLE_7q34d
ENSG00000089012.14	ENSG00000089053.13	ENSG00000089053.13			ERVLE_20p12.2a	L1FLnI_2q11.1b	L1FLnI_3q13.33aa	ERVLE_7q35a
ENSG00000089022.14	ENSG00000089057.15	ENSG00000089057.15			ERVLE_20p12.2b	L1FLnI_2q11.2b	L1FLnI_3q13.33b	ERVLE_7q35b
ENSG00000089041.17	ENSG00000089060.11	ENSG00000089060.11			ERVLE_20p12.3a	L1FLnI_2q11.2e	L1FLnI_3q13.33d	ERVLE_7q35h
ENSG00000089048.14	ENSG00000089063.15	ENSG00000089063.15			ERVLE_20p12.3c	L1FLnI_2q11.2m	L1FLnI_3q13.33k	ERVLE_7q35j
ENSG00000089050.16	ENSG00000089091.16	ENSG00000089091.16			ERVLE_20p13b	L1FLnI_2q11.2p	L1FLnI_3q13.33n	ERVLE_7q36.1b
ENSG00000089053.13	ENSG00000089094.19	ENSG00000089094.19			ERVLE_20p13c	L1FLnI_2q12.1c	L1FLnI_3q13.33r	ERVLE_7q36.1d
ENSG00000089057.15	ENSG00000089101.19	ENSG00000089101.19			ERVLE_20q13.12b	L1FLnI_2q12.2b	L1FLnI_3q21.1c	ERVLE_7q36.1f
ENSG00000089060.11	ENSG00000089116.4	ENSG00000089116.4			ERVLE_20q13.12c	L1FLnI_2q12.3a	L1FLnI_3q21.2a	ERVLE_7q36.2a
ENSG00000089063.15	ENSG00000089123.16	ENSG00000089123.16			ERVLE_20q13.12d	L1FLnI_2q13b	L1FLnI_3q21.2c	ERVLE_7q36.3
ENSG00000089091.16	ENSG00000089127.14	ENSG00000089127.14			ERVLE_20q13.32b	L1FLnI_2q13d	L1FLnI_3q22.1q	ERVLE_8p11.22a
ENSG00000089094.19	ENSG00000089154.11	ENSG00000089154.11			ERVLE_20q13.33a	L1FLnI_2q13e	L1FLnI_3q22.2b	ERVLE_8p11.22b
ENSG00000089101.19	ENSG00000089157.16	ENSG00000089157.16			ERVLE_21p11.2	L1FLnI_2q13g	L1FLnI_3q22.2g	ERVLE_8p11.23b
ENSG00000089116.4	ENSG00000089159.16	ENSG00000089159.16			ERVLE_21q21.1a	L1FLnI_2q14.1ga	L1FLnI_3q22.3e	ERVLE_8p12b
ENSG00000089123.16	ENSG00000089163.4	ENSG00000089163.4			ERVLE_21q21.1b	L1FLnI_2q14.1ha	L1FLnI_3q22.3h	ERVLE_8p12c
ENSG00000089127.14	ENSG00000089169.15	ENSG00000089169.15			ERVLE_21q21.1d	L1FLnI_2q14.1j	L1FLnI_3q23f	ERVLE_8p12f
ENSG00000089154.11	ENSG00000089177.19	ENSG00000089177.19			ERVLE_21q21.1e	L1FLnI_2q14.2g	L1FLnI_3q23k	ERVLE_8p21.2a
ENSG00000089157.16	ENSG00000089195.15	ENSG00000089195.15			ERVLE_21q21.1i	L1FLnI_2q14.2j	L1FLnI_3q23u	ERVLE_8p21.2b
ENSG00000089159.16	ENSG00000089199.10	ENSG00000089199.10			ERVLE_21q21.3b	L1FLnI_2q14.2m	L1FLnI_3q23w	ERVLE_8p21.2c
ENSG00000089163.4	ENSG00000089220.5	ENSG00000089220.5			ERVLE_21q22.11b	L1FLnI_2q14.3k	L1FLnI_3q24o	ERVLE_8p21.3c
ENSG00000089169.15	ENSG00000089225.20	ENSG00000089225.20			ERVLE_21q22.2	L1FLnI_2q14.3o	L1FLnI_3q24w	ERVLE_8p21.3d
ENSG00000089177.19	ENSG00000089234.16	ENSG00000089234.16			ERVLE_21q22.3b	L1FLnI_2q24.1ba	L1FLnI_3q25.1b	ERVLE_8p22a
ENSG00000089195.15	ENSG00000089248.7	ENSG00000089248.7			ERVLE_22q11.22a	L1FLnI_2q24.2c	L1FLnI_3q25.2q	ERVLE_8p22d
ENSG00000089199.10	ENSG00000089250.19	ENSG00000089250.19			ERVLE_22q11.23b	L1FLnI_2q24.2d	L1FLnI_3q25.2v	ERVLE_8p22e
ENSG00000089220.5	ENSG00000089280.19	ENSG00000089280.19			ERVLE_22q12.1	L1FLnI_2q24.2p	L1FLnI_3q25.32b	ERVLE_8p23.2b
ENSG00000089225.20	ENSG00000089289.16	ENSG00000089289.16			ERVLE_22q12.3b	L1FLnI_2q24.2v	L1FLnI_3q25.32m	ERVLE_8p23.2c
ENSG00000089234.16	ENSG00000089327.15	ENSG00000089327.15			ERVLE_22q12.3c	L1FLnI_2q31.1ba	L1FLnI_3q25.33h	ERVLE_8q12.1e
ENSG00000089248.7	ENSG00000089335.21	ENSG00000089335.21			ERVLE_22q13.1b	L1FLnI_2q31.1s	L1FLnI_3q26.1ja	ERVLE_8q12.2
ENSG00000089250.19	ENSG00000089351.14	ENSG00000089351.14			ERVLE_22q13.2a	L1FLnI_2q31.2g	L1FLnI_3q26.2a	ERVLE_8q13.1b
ENSG00000089280.19	ENSG00000089356.18	ENSG00000089356.18			ERVLE_22q13.2b	L1FLnI_2q31.2r	L1FLnI_3q26.2g	ERVLE_8q13.1c
ENSG00000089289.16	ENSG00000089472.16	ENSG00000089472.16			ERVLE_22q13.2e	L1FLnI_2q32.1f	L1FLnI_3q26.2i	ERVLE_8q13.2a
ENSG00000089327.15	ENSG00000089486.17	ENSG00000089486.17			ERVLE_22q13.2f	L1FLnI_2q32.1ma	L1FLnI_3q26.32p	ERVLE_8q13.2b
ENSG00000089335.21	ENSG00000089505.18	ENSG00000089505.18			ERVLE_22q13.2g	L1FLnI_2q32.3ca	L1FLnI_3q27.3b	ERVLE_8q21.13a
ENSG00000089351.14	ENSG00000089558.9	ENSG00000089558.9			ERVLE_22q13.31a	L1FLnI_2q33.1a	L1FLnI_3q29e	ERVLE_8q21.13g
ENSG00000089356.18	ENSG00000089597.18	ENSG00000089597.18			ERVLE_22q13.31c	L1FLnI_2q33.1aa	L1FLnI_4p11a	ERVLE_8q21.3d
ENSG00000089472.16	ENSG00000089639.11	ENSG00000089639.11			ERVLE_22q13.31d	L1FLnI_2q33.1g	L1FLnI_4p11b	ERVLE_8q21.3e
ENSG00000089486.17	ENSG00000089682.16	ENSG00000089682.16			ERVLE_22q13.31e	L1FLnI_2q33.1r	L1FLnI_4p11f	ERVLE_8q21.3f
ENSG00000089505.18	ENSG00000089685.15	ENSG00000089685.15			ERVLE_22q13.32	L1FLnI_2q33.1s	L1FLnI_4p12a	ERVLE_8q21.3g
ENSG00000089558.9	ENSG00000089692.9	ENSG00000089692.9			ERVLE_22q13.33	L1FLnI_2q33.1t	L1FLnI_4p13d	ERVLE_8q22.2b
ENSG00000089597.18	ENSG00000089693.11	ENSG00000089693.11			ERVLE_2p11.2b	L1FLnI_2q33.3c	L1FLnI_4p13m	ERVLE_8q22.3a
ENSG00000089639.11	ENSG00000089723.10	ENSG00000089723.10			ERVLE_2p11.2c	L1FLnI_2q33.3d	L1FLnI_4p14i	ERVLE_8q23.1b
ENSG00000089682.16	ENSG00000089737.17	ENSG00000089737.17			ERVLE_2p12a	L1FLnI_2q34ba	L1FLnI_4p14p	ERVLE_8q23.1e
ENSG00000089685.15	ENSG00000089775.12	ENSG00000089775.12			ERVLE_2p12c	L1FLnI_2q34na	L1FLnI_4p15.2c	ERVLE_8q23.2c
ENSG00000089692.9	ENSG00000089818.18	ENSG00000089818.18			ERVLE_2p12d	L1FLnI_2q34y	L1FLnI_4p15.2d	ERVLE_8q23.3d
ENSG00000089693.11	ENSG00000089820.16	ENSG00000089820.16			ERVLE_2p12h	L1FLnI_2q35g	L1FLnI_4p15.2x	ERVLE_8q24.13g
ENSG00000089723.10	ENSG00000089847.12	ENSG00000089847.12			ERVLE_2p13.2a	L1FLnI_2q35h	L1FLnI_4p15.2y	ERVLE_8q24.22e
ENSG00000089737.17	ENSG00000089876.12	ENSG00000089876.12			ERVLE_2p14a	L1FLnI_2q36.2	L1FLnI_4p15.31q	ERVLE_8q24.22f
ENSG00000089775.12	ENSG00000089902.10	ENSG00000089902.10			ERVLE_2p14b	L1FLnI_2q37.1e	L1FLnI_4p15.31r	ERVLE_8q24.22g
ENSG00000089818.18	ENSG00000089916.18	ENSG00000089916.18			ERVLE_2p16.3b	L1FLnI_2q37.1l	L1FLnI_4p15.32e	ERVLE_8q24.23a
ENSG00000089820.16	ENSG00000090006.18	ENSG00000090006.18			ERVLE_2p22.1b	L1FLnI_3p11.1a	L1FLnI_4p15.32f	ERVLE_8q24.3e
ENSG00000089847.12	ENSG00000090013.11	ENSG00000090013.11			ERVLE_2p22.1c	L1FLnI_3p11.1d	L1FLnI_4p16.2h	ERVLE_8q24.3i
ENSG00000089876.12	ENSG00000090020.11	ENSG00000090020.11			ERVLE_2p22.2a	L1FLnI_3p11.1o	L1FLnI_4p16.2i	ERVLE_8q24.3j
ENSG00000089902.10	ENSG00000090054.15	ENSG00000090054.15			ERVLE_2p22.3a	L1FLnI_3p12.1j	L1FLnI_4p16.2j	ERVLE_9p13.1a
ENSG00000089916.18	ENSG00000090060.18	ENSG00000090060.18			ERVLE_2p22.3b	L1FLnI_3p12.3c	L1FLnI_4p16.3a	ERVLE_9p13.1b
ENSG00000090006.18	ENSG00000090061.17	ENSG00000090061.17			ERVLE_2p22.3d	L1FLnI_3p12.3m	L1FLnI_4q12d	ERVLE_9p13.3a
ENSG00000090013.11	ENSG00000090097.22	ENSG00000090097.22			ERVLE_2p23.1a	L1FLnI_3p14.1d	L1FLnI_4q12e	ERVLE_9p21.2a
ENSG00000090020.11	ENSG00000090104.12	ENSG00000090104.12			ERVLE_2p23.3a	L1FLnI_3p14.3l	L1FLnI_4q12eb	ERVLE_9p21.2b
ENSG00000090054.15	ENSG00000090238.12	ENSG00000090238.12			ERVLE_2p23.3b	L1FLnI_3p14.3n	L1FLnI_4q12ha	ERVLE_9p21.3a
ENSG00000090060.18	ENSG00000090263.16	ENSG00000090263.16			ERVLE_2p24.1b	L1FLnI_3p14.3q	L1FLnI_4q12ia	ERVLE_9p21.3b
ENSG00000090061.17	ENSG00000090266.13	ENSG00000090266.13			ERVLE_2p24.1c	L1FLnI_3p21.2k	L1FLnI_4q13.1ia	ERVLE_9p22.1
ENSG00000090097.22	ENSG00000090273.14	ENSG00000090273.14			ERVLE_2p24.1d	L1FLnI_3p21.2m	L1FLnI_4q13.1ka	ERVLE_9p22.2
ENSG00000090104.12	ENSG00000090316.16	ENSG00000090316.16			ERVLE_2p24.1g	L1FLnI_3p22.1da	L1FLnI_4q13.2ba	ERVLE_9p22.3a
ENSG00000090238.12	ENSG00000090339.9	ENSG00000090339.9			ERVLE_2p24.2b	L1FLnI_3p22.3b	L1FLnI_4q13.2n	ERVLE_9p22.3b
ENSG00000090263.16	ENSG00000090372.15	ENSG00000090372.15			ERVLE_2p25.3a	L1FLnI_3p24.1u	L1FLnI_4q13.2o	ERVLE_9p22.3c
ENSG00000090266.13	ENSG00000090376.11	ENSG00000090376.11			ERVLE_2p25.3c	L1FLnI_3p24.3d	L1FLnI_4q13.2s	ERVLE_9p23a
ENSG00000090273.14	ENSG00000090382.7	ENSG00000090382.7			ERVLE_2q11.1a	L1FLnI_3p24.3i	L1FLnI_4q13.2v	ERVLE_9p24.1b
ENSG00000090316.16	ENSG00000090402.8	ENSG00000090402.8			ERVLE_2q11.1b	L1FLnI_3p24.3j	L1FLnI_4q13.2y	ERVLE_9p24.1d
ENSG00000090339.9	ENSG00000090432.7	ENSG00000090432.7			ERVLE_2q11.2a	L1FLnI_3p24.3ja	L1FLnI_4q13.3i	ERVLE_9p24.2a
ENSG00000090372.15	ENSG00000090447.12	ENSG00000090447.12			ERVLE_2q11.2b	L1FLnI_3p24.3k	L1FLnI_4q21.21e	ERVLE_9p24.2b
ENSG00000090376.11	ENSG00000090470.15	ENSG00000090470.15			ERVLE_2q11.2c	L1FLnI_3p24.3na	L1FLnI_4q21.21k	ERVLE_9p24.2c
ENSG00000090382.7	ENSG00000090487.11	ENSG00000090487.11			ERVLE_2q12.1e	L1FLnI_3p24.3ra	L1FLnI_4q21.21l	ERVLE_9p24.3
ENSG00000090402.8	ENSG00000090512.12	ENSG00000090512.12			ERVLE_2q12.1f	L1FLnI_3p25.1i	L1FLnI_4q21.21n	ERVLE_9q21.13b
ENSG00000090432.7	ENSG00000090520.11	ENSG00000090520.11			ERVLE_2q12.3a	L1FLnI_3p26.1v	L1FLnI_4q21.3d	ERVLE_9q21.13c
ENSG00000090447.12	ENSG00000090530.10	ENSG00000090530.10			ERVLE_2q12.3b	L1FLnI_3p26.3g	L1FLnI_4q21.3h	ERVLE_9q21.13d
ENSG00000090470.15	ENSG00000090534.20	ENSG00000090534.20			ERVLE_2q12.3c	L1FLnI_3q11.2x	L1FLnI_4q22.1b	ERVLE_9q21.32a
ENSG00000090487.11	ENSG00000090539.15	ENSG00000090539.15			ERVLE_2q14.1b	L1FLnI_3q11.2y	L1FLnI_4q22.1e	ERVLE_9q22.33
ENSG00000090512.12	ENSG00000090554.13	ENSG00000090554.13			ERVLE_2q14.1c	L1FLnI_3q12.1c	L1FLnI_4q22.1f	ERVLE_9q31.1a
ENSG00000090520.11	ENSG00000090565.17	ENSG00000090565.17			ERVLE_2q14.3b	L1FLnI_3q12.1j	L1FLnI_4q22.3a	ERVLE_9q31.3
ENSG00000090530.10	ENSG00000090581.10	ENSG00000090581.10			ERVLE_2q14.3c	L1FLnI_3q12.2f	L1FLnI_4q23k	ERVLE_9q32a
ENSG00000090534.20	ENSG00000090612.22	ENSG00000090612.22			ERVLE_2q14.3g	L1FLnI_3q13.13c	L1FLnI_4q24a	ERVLE_9q33.2b
ENSG00000090539.15	ENSG00000090615.15	ENSG00000090615.15			ERVLE_2q21.2a	L1FLnI_3q13.13d	L1FLnI_4q24k	ERVLE_9q33.2c
ENSG00000090554.13	ENSG00000090621.15	ENSG00000090621.15			ERVLE_2q22.3a	L1FLnI_3q13.2a	L1FLnI_4q24qa	ERVLE_9q33.3a
ENSG00000090565.17	ENSG00000090659.18	ENSG00000090659.18			ERVLE_2q22.3b	L1FLnI_3q13.2d	L1FLnI_4q24ya	ERVLE_Xp11.21
ENSG00000090581.10	ENSG00000090661.12	ENSG00000090661.12			ERVLE_2q23.3a	L1FLnI_3q13.2m	L1FLnI_4q24za	ERVLE_Xp11.22b
ENSG00000090612.22	ENSG00000090674.16	ENSG00000090674.16			ERVLE_2q24.1a	L1FLnI_3q13.32g	L1FLnI_4q25f	ERVLE_Xp11.3b
ENSG00000090615.15	ENSG00000090686.16	ENSG00000090686.16			ERVLE_2q24.1b	L1FLnI_3q13.33a	L1FLnI_4q26b	ERVLE_Xp21.1a
ENSG00000090621.15	ENSG00000090776.6	ENSG00000090776.6			ERVLE_2q24.1c	L1FLnI_3q13.33aa	L1FLnI_4q26ta	ERVLE_Xp21.1c
ENSG00000090659.18	ENSG00000090857.14	ENSG00000090857.14			ERVLE_2q24.2b	L1FLnI_3q13.33b	L1FLnI_4q26wa	ERVLE_Xp21.1d
ENSG00000090661.12	ENSG00000090861.17	ENSG00000090861.17			ERVLE_2q24.2c	L1FLnI_3q13.33d	L1FLnI_4q27u	ERVLE_Xp21.3b
ENSG00000090674.16	ENSG00000090863.12	ENSG00000090863.12			ERVLE_2q24.3b	L1FLnI_3q13.33k	L1FLnI_4q27w	ERVLE_Xq22.1b
ENSG00000090686.16	ENSG00000090889.12	ENSG00000090889.12			ERVLE_2q24.3c	L1FLnI_3q13.33n	L1FLnI_4q28.1i	ERVLE_Xq22.1c
ENSG00000090776.6	ENSG00000090905.19	ENSG00000090905.19			ERVLE_2q31.1a	L1FLnI_3q13.33r	L1FLnI_4q28.1la	ERVLE_Xq22.1d
ENSG00000090857.14	ENSG00000090924.15	ENSG00000090924.15			ERVLE_2q31.1b	L1FLnI_3q21.1c	L1FLnI_4q28.2a	ERVLE_Xq24
ENSG00000090861.17	ENSG00000090932.11	ENSG00000090932.11			ERVLE_2q31.2	L1FLnI_3q21.2a	L1FLnI_4q28.2l	ERVLE_Xq26.3c
ENSG00000090863.12	ENSG00000090971.5	ENSG00000090971.5			ERVLE_2q31.3b	L1FLnI_3q21.2c	L1FLnI_4q31.1e	ERVLE_Xq27.3b
ENSG00000090889.12	ENSG00000090975.13	ENSG00000090975.13			ERVLE_2q32.1a	L1FLnI_3q22.1q	L1FLnI_4q31.21q	ERVLE_Xq28c
ENSG00000090905.19	ENSG00000090989.18	ENSG00000090989.18			ERVLE_2q32.1b	L1FLnI_3q22.2b	L1FLnI_4q31.21t	ERVLE_Xq28d
ENSG00000090924.15	ENSG00000091009.8	ENSG00000091009.8			ERVLE_2q32.1c	L1FLnI_3q22.2g	L1FLnI_4q31.22d	ERVLE_Xq28e
ENSG00000090932.11	ENSG00000091010.6	ENSG00000091039.17			ERVLE_2q32.1e	L1FLnI_3q22.3e	L1FLnI_4q31.22l	ERVLE_Xq28i
ENSG00000090971.5	ENSG00000091039.17	ENSG00000091073.19			ERVLE_2q32.1f	L1FLnI_3q22.3h	L1FLnI_4q31.3a	ERVLE_Xq28j
ENSG00000090975.13	ENSG00000091073.19	ENSG00000091106.19			ERVLE_2q32.1h	L1FLnI_3q23f	L1FLnI_4q32.2j	HARLEQUIN_10q21.2a
ENSG00000090989.18	ENSG00000091106.19	ENSG00000091127.14			ERVLE_2q32.2a	L1FLnI_3q23k	L1FLnI_4q32.3da	HARLEQUIN_10q21.3
ENSG00000091009.8	ENSG00000091127.14	ENSG00000091128.13			ERVLE_2q32.2c	L1FLnI_3q23u	L1FLnI_4q32.3w	HARLEQUIN_11q12.2a
ENSG00000091039.17	ENSG00000091128.13	ENSG00000091129.21			ERVLE_2q32.3c	L1FLnI_3q23w	L1FLnI_4q33p	HARLEQUIN_11q13.4
ENSG00000091073.19	ENSG00000091129.21	ENSG00000091136.15			ERVLE_2q32.3f	L1FLnI_3q24o	L1FLnI_4q34.1l	HARLEQUIN_11q22.1a
ENSG00000091106.19	ENSG00000091136.15	ENSG00000091137.14			ERVLE_2q33.1a	L1FLnI_3q24w	L1FLnI_5p12j	HARLEQUIN_11q22.1b
ENSG00000091127.14	ENSG00000091137.14	ENSG00000091138.13			ERVLE_2q33.1d	L1FLnI_3q25.1b	L1FLnI_5p12k	HARLEQUIN_11q22.3
ENSG00000091128.13	ENSG00000091138.13	ENSG00000091140.14			ERVLE_2q34a	L1FLnI_3q25.2q	L1FLnI_5p12l	HARLEQUIN_12p12.2
ENSG00000091129.21	ENSG00000091140.14	ENSG00000091157.14			ERVLE_2q34c	L1FLnI_3q25.2v	L1FLnI_5p13.1c	HARLEQUIN_13q22.3
ENSG00000091136.15	ENSG00000091157.14	ENSG00000091164.13			ERVLE_2q34d	L1FLnI_3q25.32b	L1FLnI_5p13.1d	HARLEQUIN_17q25.3b
ENSG00000091137.14	ENSG00000091164.13	ENSG00000091181.20			ERVLE_2q34e	L1FLnI_3q25.32m	L1FLnI_5p13.1q	HARLEQUIN_19p12a
ENSG00000091138.13	ENSG00000091181.20	ENSG00000091262.16			ERVLE_2q34f	L1FLnI_3q25.33h	L1FLnI_5p13.1s	HARLEQUIN_19p12b
ENSG00000091140.14	ENSG00000091262.16	ENSG00000091317.8			ERVLE_2q34g	L1FLnI_3q26.1ja	L1FLnI_5p13.1t	HARLEQUIN_19p12d
ENSG00000091157.14	ENSG00000091317.8	ENSG00000091409.15			ERVLE_2q34h	L1FLnI_3q26.2a	L1FLnI_5p13.2k	HARLEQUIN_1q42.13a
ENSG00000091164.13	ENSG00000091409.15	ENSG00000091428.18			ERVLE_2q35a	L1FLnI_3q26.2g	L1FLnI_5p13.2u	HARLEQUIN_1q44
ENSG00000091181.20	ENSG00000091428.18	ENSG00000091436.17			ERVLE_2q35b	L1FLnI_3q26.2i	L1FLnI_5p13.2v	HARLEQUIN_2q12.3
ENSG00000091262.16	ENSG00000091436.17	ENSG00000091482.8			ERVLE_2q35c	L1FLnI_3q26.32p	L1FLnI_5p13.2z	HARLEQUIN_2q21.2
ENSG00000091317.8	ENSG00000091482.8	ENSG00000091483.7			ERVLE_2q36.3b	L1FLnI_3q27.3b	L1FLnI_5p13.3aa	HARLEQUIN_2q34
ENSG00000091409.15	ENSG00000091483.7	ENSG00000091490.11			ERVLE_2q36.3e	L1FLnI_3q29e	L1FLnI_5p13.3r	HARLEQUIN_3p26.1
ENSG00000091428.18	ENSG00000091490.11	ENSG00000091513.16			ERVLE_2q36.3f	L1FLnI_4p11a	L1FLnI_5p14.3i	HARLEQUIN_3q22.1c
ENSG00000091436.17	ENSG00000091513.16	ENSG00000091527.16			ERVLE_2q37.1	L1FLnI_4p11b	L1FLnI_5p15.31f	HARLEQUIN_3q22.2
ENSG00000091482.8	ENSG00000091527.16	ENSG00000091536.19			ERVLE_2q37.3a	L1FLnI_4p11f	L1FLnI_5p15.33b	HARLEQUIN_4p14b
ENSG00000091483.7	ENSG00000091536.19	ENSG00000091542.9			ERVLE_2q37.3e	L1FLnI_4p12a	L1FLnI_5q11.2ca	HARLEQUIN_4q28.2
ENSG00000091490.11	ENSG00000091542.9	ENSG00000091583.11			ERVLE_2q37.3f	L1FLnI_4p13d	L1FLnI_5q11.2o	HARLEQUIN_4q34.1
ENSG00000091513.16	ENSG00000091583.11	ENSG00000091592.16			ERVLE_3p11.2c	L1FLnI_4p13m	L1FLnI_5q12.1m	HARLEQUIN_5p12a
ENSG00000091527.16	ENSG00000091592.16	ENSG00000091622.16			ERVLE_3p12.1d	L1FLnI_4p14i	L1FLnI_5q12.1o	HARLEQUIN_5p13.2
ENSG00000091536.19	ENSG00000091622.16	ENSG00000091640.8			ERVLE_3p12.1e	L1FLnI_4p14p	L1FLnI_5q12.3j	HARLEQUIN_5p14.2
ENSG00000091542.9	ENSG00000091640.8	ENSG00000091651.9			ERVLE_3p12.2d	L1FLnI_4p15.2c	L1FLnI_5q12.3r	HARLEQUIN_6p22.2
ENSG00000091583.11	ENSG00000091651.9	ENSG00000091656.19			ERVLE_3p12.2e	L1FLnI_4p15.2d	L1FLnI_5q13.1b	HARLEQUIN_6p25.2
ENSG00000091592.16	ENSG00000091656.19	ENSG00000091664.9			ERVLE_3p12.2f	L1FLnI_4p15.2x	L1FLnI_5q13.2a	HARLEQUIN_6q13
ENSG00000091622.16	ENSG00000091664.9	ENSG00000091704.10			ERVLE_3p12.2g	L1FLnI_4p15.2y	L1FLnI_5q13.2c	HARLEQUIN_6q23.1
ENSG00000091640.8	ENSG00000091704.10	ENSG00000091732.17			ERVLE_3p12.2h	L1FLnI_4p15.31q	L1FLnI_5q13.2j	HARLEQUIN_7p14.3
ENSG00000091651.9	ENSG00000091732.17	ENSG00000091831.24			ERVLE_3p14.2a	L1FLnI_4p15.31r	L1FLnI_5q13.3b	HARLEQUIN_7p15.3
ENSG00000091656.19	ENSG00000091831.24	ENSG00000091844.8			ERVLE_3p14.2b	L1FLnI_4p15.32e	L1FLnI_5q13.3c	HARLEQUIN_7p21.3
ENSG00000091664.9	ENSG00000091844.8	ENSG00000091879.14			ERVLE_3p14.3a	L1FLnI_4p15.32f	L1FLnI_5q13.3h	HARLEQUIN_7q22.1
ENSG00000091704.10	ENSG00000091879.14	ENSG00000091947.10			ERVLE_3p21.1	L1FLnI_4p16.2h	L1FLnI_5q14.1aa	HARLEQUIN_7q32.1b
ENSG00000091732.17	ENSG00000091947.10	ENSG00000091972.18			ERVLE_3p21.2	L1FLnI_4p16.2i	L1FLnI_5q14.1ba	HARLEQUIN_7q36.1
ENSG00000091831.24	ENSG00000091972.18	ENSG00000091986.16			ERVLE_3p21.31a	L1FLnI_4p16.2j	L1FLnI_5q14.1c	HARLEQUIN_8p11.21
ENSG00000091844.8	ENSG00000091986.16	ENSG00000092009.10			ERVLE_3p21.31c	L1FLnI_4p16.3a	L1FLnI_5q14.1h	HARLEQUIN_8p21.2
ENSG00000091879.14	ENSG00000092009.10	ENSG00000092010.15			ERVLE_3p21.31f	L1FLnI_4q12d	L1FLnI_5q14.1z	HARLEQUIN_8q12.1a
ENSG00000091947.10	ENSG00000092010.15	ENSG00000092020.10			ERVLE_3p21.31g	L1FLnI_4q12e	L1FLnI_5q14.2h	HARLEQUIN_Xq11.1
ENSG00000091972.18	ENSG00000092020.10	ENSG00000092036.18			ERVLE_3p22.1b	L1FLnI_4q12eb	L1FLnI_5q14.3c	HARLEQUIN_Xq12
ENSG00000091986.16	ENSG00000092036.18	ENSG00000092051.17			ERVLE_3p22.1d	L1FLnI_4q12ha	L1FLnI_5q14.3ea	HARLEQUIN_Xq13.3
ENSG00000092009.10	ENSG00000092051.17	ENSG00000092054.13			ERVLE_3p22.2b	L1FLnI_4q12ia	L1FLnI_5q14.3ha	HARLEQUIN_Yq11.221c
ENSG00000092010.15	ENSG00000092054.13	ENSG00000092067.6			ERVLE_3p22.2c	L1FLnI_4q13.1ia	L1FLnI_5q14.3w	HERV3_11p14.1
ENSG00000092020.10	ENSG00000092067.6	ENSG00000092068.20			ERVLE_3p22.3b	L1FLnI_4q13.1ka	L1FLnI_5q14.3x	HERV3_14q12
ENSG00000092036.18	ENSG00000092068.20	ENSG00000092094.11			ERVLE_3p22.3c	L1FLnI_4q13.2ba	L1FLnI_5q15g	HERV3_14q24.2
ENSG00000092051.17	ENSG00000092094.11	ENSG00000092096.18			ERVLE_3p24.1c	L1FLnI_4q13.2n	L1FLnI_5q15o	HERV3_14q32.33
ENSG00000092054.13	ENSG00000092096.18	ENSG00000092098.17			ERVLE_3p24.1e	L1FLnI_4q13.2o	L1FLnI_5q15z	HERV3_15q23
ENSG00000092067.6	ENSG00000092098.17	ENSG00000092108.22			ERVLE_3p24.3a	L1FLnI_4q13.2s	L1FLnI_5q21.1l	HERV3_18q12.1a
ENSG00000092068.20	ENSG00000092108.22	ENSG00000092140.16			ERVLE_3p24.3b	L1FLnI_4q13.2v	L1FLnI_5q21.1z	HERV3_18q12.1b
ENSG00000092094.11	ENSG00000092140.16	ENSG00000092148.13			ERVLE_3p24.3d	L1FLnI_4q13.2y	L1FLnI_5q22.1j	HERV3_19p12d
ENSG00000092096.18	ENSG00000092148.13	ENSG00000092199.18			ERVLE_3p24.3e	L1FLnI_4q13.3i	L1FLnI_5q23.1c	HERV3_19p12e
ENSG00000092098.17	ENSG00000092199.18	ENSG00000092200.12			ERVLE_3p24.3f	L1FLnI_4q21.21e	L1FLnI_5q23.1ja	HERV3_19p13.12
ENSG00000092108.22	ENSG00000092200.12	ENSG00000092201.10			ERVLE_3q11.1	L1FLnI_4q21.21h	L1FLnI_5q23.3c	HERV3_19q13.42d
ENSG00000092140.16	ENSG00000092201.10	ENSG00000092203.15			ERVLE_3q11.2d	L1FLnI_4q21.21k	L1FLnI_5q23.3h	HERV3_1q23.3
ENSG00000092148.13	ENSG00000092203.15	ENSG00000092208.17			ERVLE_3q11.2h	L1FLnI_4q21.21l	L1FLnI_5q23.3i	HERV3_1q32.2
ENSG00000092199.18	ENSG00000092208.17	ENSG00000092295.12			ERVLE_3q12.3b	L1FLnI_4q21.21n	L1FLnI_5q31.1a	HERV3_22q13.31
ENSG00000092200.12	ENSG00000092295.12	ENSG00000092330.18			ERVLE_3q13.11b	L1FLnI_4q21.3d	L1FLnI_5q31.1b	HERV3_2q14.3
ENSG00000092201.10	ENSG00000092330.18	ENSG00000092345.14			ERVLE_3q13.11d	L1FLnI_4q21.3h	L1FLnI_5q31.1c	HERV3_3q13.2
ENSG00000092203.15	ENSG00000092345.14	ENSG00000092377.15			ERVLE_3q13.13a	L1FLnI_4q22.1b	L1FLnI_5q31.1d	HERV3_4q13.2a
ENSG00000092208.17	ENSG00000092377.15	ENSG00000092421.17			ERVLE_3q13.13b	L1FLnI_4q22.1e	L1FLnI_5q31.1l	HERV3_6q14.3b
ENSG00000092295.12	ENSG00000092421.17	ENSG00000092439.16			ERVLE_3q13.13c	L1FLnI_4q22.1f	L1FLnI_5q31.3a	HERV3_7q34a
ENSG00000092330.18	ENSG00000092439.16	ENSG00000092445.12			ERVLE_3q13.13f	L1FLnI_4q22.3a	L1FLnI_5q31.3b	HERV3_Xq26.3
ENSG00000092345.14	ENSG00000092445.12	ENSG00000092470.12			ERVLE_3q13.2a	L1FLnI_4q23k	L1FLnI_5q32m	HERV3_Yq11.223b
ENSG00000092377.15	ENSG00000092470.12	ENSG00000092529.25			ERVLE_3q13.2b	L1FLnI_4q24a	L1FLnI_5q32n	HERV30_11q14.1
ENSG00000092421.17	ENSG00000092529.25	ENSG00000092531.10			ERVLE_3q13.2c	L1FLnI_4q24k	L1FLnI_5q32q	HERV30_11q14.2
ENSG00000092439.16	ENSG00000092531.10	ENSG00000092607.15			ERVLE_3q13.32	L1FLnI_4q24qa	L1FLnI_5q32t	HERV30_13q21.2
ENSG00000092445.12	ENSG00000092607.15	ENSG00000092621.13			ERVLE_3q13.33c	L1FLnI_4q24ya	L1FLnI_5q33.1a	HERV30_19p13.11
ENSG00000092470.12	ENSG00000092621.13	ENSG00000092758.18			ERVLE_3q13.33d	L1FLnI_4q24za	L1FLnI_5q33.1b	HERV30_4q13.2d
ENSG00000092529.25	ENSG00000092758.18	ENSG00000092820.18			ERVLE_3q21.3b	L1FLnI_4q25f	L1FLnI_5q34b	HERV30_6q22.31
ENSG00000092531.10	ENSG00000092820.18	ENSG00000092841.19			ERVLE_3q22.3a	L1FLnI_4q26b	L1FLnI_5q35.1c	HERV30_8q24.23
ENSG00000092607.15	ENSG00000092841.19	ENSG00000092847.13			ERVLE_3q22.3b	L1FLnI_4q26ta	L1FLnI_5q35.2h	HERV4_12p11.21
ENSG00000092621.13	ENSG00000092847.13	ENSG00000092850.12			ERVLE_3q23a	L1FLnI_4q26wa	L1FLnI_5q35.2i	HERV4_12q21.32
ENSG00000092758.18	ENSG00000092850.12	ENSG00000092853.14			ERVLE_3q23d	L1FLnI_4q27u	L1FLnI_5q35.3c	HERV4_15q11.2
ENSG00000092820.18	ENSG00000092853.14	ENSG00000092871.17			ERVLE_3q24a	L1FLnI_4q27w	L1FLnI_5q35.3h	HERV4_15q21.3
ENSG00000092841.19	ENSG00000092871.17	ENSG00000092929.12			ERVLE_3q24f	L1FLnI_4q28.1i	L1FLnI_5q35.3i	HERV4_16q23.1a
ENSG00000092847.13	ENSG00000092929.12	ENSG00000092931.11			ERVLE_3q24g	L1FLnI_4q28.1la	L1FLnI_5q35.3j	HERV4_16q23.1b
ENSG00000092850.12	ENSG00000092931.11	ENSG00000092964.18			ERVLE_3q25.32	L1FLnI_4q28.2a	L1FLnI_6p12.1f	HERV4_17p12
ENSG00000092853.14	ENSG00000092964.18	ENSG00000092969.12			ERVLE_3q26.1a	L1FLnI_4q28.2l	L1FLnI_6p12.3d	HERV4_19p12
ENSG00000092871.17	ENSG00000092969.12	ENSG00000092978.11			ERVLE_3q26.1g	L1FLnI_4q31.1e	L1FLnI_6p12.3h	HERV4_1p31.1
ENSG00000092929.12	ENSG00000092978.11	ENSG00000093000.19			ERVLE_3q26.1i	L1FLnI_4q31.21q	L1FLnI_6p21.31	HERV4_2q31.1
ENSG00000092931.11	ENSG00000093000.19	ENSG00000093009.11			ERVLE_3q26.2	L1FLnI_4q31.21t	L1FLnI_6p21.32b	HERV4_4q13.3
ENSG00000092964.18	ENSG00000093009.11	ENSG00000093010.15			ERVLE_3q27.1a	L1FLnI_4q31.22d	L1FLnI_6p22.1b	HERV4_4q24b
ENSG00000092969.12	ENSG00000093010.15	ENSG00000093072.18			ERVLE_3q27.1b	L1FLnI_4q31.22l	L1FLnI_6p22.2b	HERV4_5q14.1a
ENSG00000092978.11	ENSG00000093072.18	ENSG00000093134.15			ERVLE_3q28b	L1FLnI_4q31.3a	L1FLnI_6p22.3ba	HERV4_5q14.1b
ENSG00000093000.19	ENSG00000093134.15	ENSG00000093144.19			ERVLE_3q28c	L1FLnI_4q32.2j	L1FLnI_6p22.3e	HERV4_5q22.1
ENSG00000093009.11	ENSG00000093144.19	ENSG00000093167.18			ERVLE_3q28d	L1FLnI_4q32.3da	L1FLnI_6p22.3r	HERV4_6q14.1
ENSG00000093010.15	ENSG00000093167.18	ENSG00000093183.14			ERVLE_3q28e	L1FLnI_4q32.3w	L1FLnI_6p24.1b	HERV4_7q21.13a
ENSG00000093072.18	ENSG00000093183.14	ENSG00000093217.11			ERVLE_3q29b	L1FLnI_4q33p	L1FLnI_6p24.2a	HERV4_8p21.2
ENSG00000093134.15	ENSG00000093217.11	ENSG00000094631.21			ERVLE_4p12b	L1FLnI_4q34.1l	L1FLnI_6p25.1a	HERV4_9p21.1
ENSG00000093144.19	ENSG00000094631.21	ENSG00000094755.17			ERVLE_4p12e	L1FLnI_5p12j	L1FLnI_6p25.1k	HERV4_9q34.3a
ENSG00000093167.18	ENSG00000094755.17	ENSG00000094796.5			ERVLE_4p13c	L1FLnI_5p12k	L1FLnI_6p25.2c	HERV9_10p11.21
ENSG00000093183.14	ENSG00000094796.5	ENSG00000094804.12			ERVLE_4p14c	L1FLnI_5p12l	L1FLnI_6p25.3e	HERV9_10p13
ENSG00000093217.11	ENSG00000094804.12	ENSG00000094841.14			ERVLE_4p14d	L1FLnI_5p13.1c	L1FLnI_6q12ta	HERV9_10q21.1b
ENSG00000094631.21	ENSG00000094841.14	ENSG00000094880.11			ERVLE_4p15.1b	L1FLnI_5p13.1d	L1FLnI_6q12ua	HERV9_10q23.33
ENSG00000094755.17	ENSG00000094880.11	ENSG00000094914.14			ERVLE_4p15.2c	L1FLnI_5p13.1q	L1FLnI_6q13f	HERV9_11q21
ENSG00000094796.5	ENSG00000094914.14	ENSG00000094916.16			ERVLE_4p16.1a	L1FLnI_5p13.1s	L1FLnI_6q13m	HERV9_11q22.1b
ENSG00000094804.12	ENSG00000094916.16	ENSG00000094963.14			ERVLE_4p16.1b	L1FLnI_5p13.1t	L1FLnI_6q14.1b	HERV9_12q14.1
ENSG00000094841.14	ENSG00000094963.14	ENSG00000094975.14			ERVLE_4p16.1c	L1FLnI_5p13.2k	L1FLnI_6q14.1ia	HERV9_12q24.33b
ENSG00000094880.11	ENSG00000094975.14	ENSG00000095002.15			ERVLE_4p16.1d	L1FLnI_5p13.2u	L1FLnI_6q14.1na	HERV9_13q31.2
ENSG00000094914.14	ENSG00000095002.15	ENSG00000095015.6			ERVLE_4p16.1e	L1FLnI_5p13.2v	L1FLnI_6q14.1pa	HERV9_13q34
ENSG00000094916.16	ENSG00000095015.6	ENSG00000095059.16			ERVLE_4p16.3	L1FLnI_5p13.2z	L1FLnI_6q14.2a	HERV9_17q22a
ENSG00000094963.14	ENSG00000095059.16	ENSG00000095066.12			ERVLE_4q12e	L1FLnI_5p13.3aa	L1FLnI_6q14.2d	HERV9_18q11.2
ENSG00000094975.14	ENSG00000095066.12	ENSG00000095110.8			ERVLE_4q13.1a	L1FLnI_5p13.3r	L1FLnI_6q14.2f	HERV9_1p31.3
ENSG00000095002.15	ENSG00000095110.8	ENSG00000095139.14			ERVLE_4q13.1d	L1FLnI_5p14.3i	L1FLnI_6q14.2j	HERV9_1p32.2
ENSG00000095015.6	ENSG00000095139.14	ENSG00000095203.14			ERVLE_4q13.1e	L1FLnI_5p15.31f	L1FLnI_6q14.3ba	HERV9_1q25.1
ENSG00000095059.16	ENSG00000095203.14	ENSG00000095209.12			ERVLE_4q13.1h	L1FLnI_5p15.33b	L1FLnI_6q14.3f	HERV9_3q25.1
[truncated: 16,479 more rows]

## Sheet: Supplemental Table_S2
Supplemental Table S2. PolyA:Total TPM Ratios
Protein-Coding Genes			Retroelements			Polyadenylated Retroelements
Protein-Coding Genes	Polya:Total TPM Ratio	Log2(PolyA+1/Total+1)	All Retroelements	Polya:Total TPM Ratio	Log2(PolyA+1/Total+1)	PolyA Retroelements	Log2(PolyA+1/Total+1)
ENSG00000000003.15	0.961632	-0.056443	ERV316A3_10p11.21e	0.38017	-1.39528	ERV316A3_10p11.21e	-1.39528
ENSG00000000005.6	1.16999	0.226493	ERV316A3_10p11.21f	0.254865	-1.97219	ERV316A3_10p12.31	-0.637934
ENSG00000000419.13	0.862569	-0.213287	ERV316A3_10p11.22a	0.204344	-2.29093	ERV316A3_10p14b	0.0782504
ENSG00000000457.14	0.739141	-0.436079	ERV316A3_10p11.22c	0.124626	-3.00432	ERV316A3_10p15.1a	-0.400175
ENSG00000000460.17	0.831645	-0.26596	ERV316A3_10p11.22d	0.907189	-0.140524	ERV316A3_10q11.21c	-0.604397
ENSG00000000938.13	0.527985	-0.921432	ERV316A3_10p12.2	0.237068	-2.07663	ERV316A3_10q22.3d	-2.41373
ENSG00000000971.16	0.700983	-0.512548	ERV316A3_10p12.31	0.642632	-0.637934	ERV316A3_10q23.2a	-3.59394
ENSG00000001036.14	1.05811	0.0814873	ERV316A3_10p14b	1.05574	0.0782504	ERV316A3_10q23.2b	-3.94607
ENSG00000001084.13	0.890649	-0.167071	ERV316A3_10p14c	0.449617	-1.15323	ERV316A3_10q26.12	-0.605365
ENSG00000001167.14	1.44905	0.535106	ERV316A3_10p15.1a	0.757766	-0.400175	ERV316A3_11p15.4a	-3.87006
ENSG00000001460.18	1.38208	0.466841	ERV316A3_10q11.21c	0.657746	-0.604397	ERV316A3_11p15.4i	-0.0165029
ENSG00000001461.17	1.00259	0.00373251	ERV316A3_10q11.22b	0.327697	-1.60956	ERV316A3_11q13.1a	0.0288003
ENSG00000001497.18	1.36973	0.453892	ERV316A3_10q11.23c	0.164812	-2.6011	ERV316A3_11q13.3	-0.596573
ENSG00000001561.7	0.552888	-0.854941	ERV316A3_10q21.1b	0.0702804	-3.83073	ERV316A3_11q25a	-0.426967
ENSG00000001617.12	1.75673	0.812888	ERV316A3_10q21.2b	0.235889	-2.08382	ERV316A3_12p11.23b	-2.06684
ENSG00000001626.16	0.347516	-1.52485	ERV316A3_10q21.3	0.0852071	-3.55288	ERV316A3_12p12.3b	-4.30255
ENSG00000001629.10	0.709774	-0.494568	ERV316A3_10q22.1a	0.10776	-3.2141	ERV316A3_12p12.3c	-2.26737
ENSG00000001630.17	0.661878	-0.595362	ERV316A3_10q22.1b	0.169742	-2.55858	ERV316A3_12p12.3d	-0.91426
ENSG00000001631.16	0.800306	-0.321375	ERV316A3_10q22.3b	0.394538	-1.34176	ERV316A3_12q14.1e	-2.38874
ENSG00000002016.18	0.869207	-0.202228	ERV316A3_10q22.3c	0.0360087	-4.79551	ERV316A3_12q21.33e	-0.00968704
ENSG00000002330.14	1.10384	0.142527	ERV316A3_10q22.3d	0.187671	-2.41373	ERV316A3_12q24.13	0.536894
ENSG00000002549.12	0.793518	-0.333665	ERV316A3_10q23.2a	0.0828162	-3.59394	ERV316A3_13q14.11a	-2.19684
ENSG00000002586.20	1.69419	0.760594	ERV316A3_10q23.2b	0.0648804	-3.94607	ERV316A3_13q14.13	-0.945776
ENSG00000002587.10	0.961176	-0.0571271	ERV316A3_10q23.31a	0.052935	-4.23963	ERV316A3_13q21.32c	0.0321582
ENSG00000002726.21	1.08996	0.124277	ERV316A3_10q23.31b	0.275242	-1.86123	ERV316A3_13q31.3c	-0.687576
ENSG00000002745.13	0.920526	-0.11947	ERV316A3_10q23.33	0.0607218	-4.04164	ERV316A3_13q32.1b	-2.21291
ENSG00000002746.15	0.586911	-0.768787	ERV316A3_10q24.2	0.0785535	-3.67018	ERV316A3_13q32.3	-4.05728
ENSG00000002822.15	0.510737	-0.969348	ERV316A3_10q25.1d	0.281163	-1.83052	ERV316A3_13q33.2	-1.78262
ENSG00000002834.18	1.48047	0.566056	ERV316A3_10q25.1e	0.203819	-2.29464	ERV316A3_14q21.1b	-2.7981
ENSG00000002919.15	1.30468	0.383692	ERV316A3_10q25.1h	0.261964	-1.93256	ERV316A3_14q21.3c	-0.195224
ENSG00000002933.9	1.65351	0.725531	ERV316A3_10q25.1j	0.0789476	-3.66296	ERV316A3_14q24.2a	-0.756631
ENSG00000003056.8	0.840987	-0.249845	ERV316A3_10q25.1k	0.435935	-1.19782	ERV316A3_14q31.1b	-2.93422
ENSG00000003096.14	0.835944	-0.258521	ERV316A3_10q25.2b	0.229051	-2.12626	ERV316A3_15q13.3a	-0.368793
ENSG00000003137.8	1.76404	0.81888	ERV316A3_10q25.3b	0.0869608	-3.52349	ERV316A3_15q14a	-2.91208
ENSG00000003147.19	0.696735	-0.521317	ERV316A3_10q25.3c	0.129605	-2.94781	ERV316A3_15q21.2a	-0.530709
ENSG00000003249.15	1.75393	0.810589	ERV316A3_10q26.12	0.657305	-0.605365	ERV316A3_16p12.1	-0.417917
ENSG00000003393.15	0.750923	-0.413263	ERV316A3_10q26.13	0.330138	-1.59886	ERV316A3_17q12d	-1.20835
ENSG00000003400.15	0.837812	-0.255301	ERV316A3_11p12b	0.0809023	-3.62767	ERV316A3_17q12e	-1.04066
ENSG00000003402.20	0.848946	-0.236256	ERV316A3_11p13a	0.779817	-0.358793	ERV316A3_18q11.2c	0.546291
ENSG00000003436.16	0.762126	-0.391898	ERV316A3_11p13b	0.254815	-1.97248	ERV316A3_18q22.3e	-0.518868
ENSG00000003509.16	0.758179	-0.399389	ERV316A3_11p13c	0.140465	-2.83171	ERV316A3_19q13.2	0.009275
ENSG00000003756.17	0.892631	-0.163864	ERV316A3_11p14.3a	0.112744	-3.14888	ERV316A3_1p31.3f	-2.20113
ENSG00000003987.14	0.546469	-0.871788	ERV316A3_11p15.2a	0.0872986	-3.5179	ERV316A3_1p32.1a	0.243218
ENSG00000003989.18	0.757908	-0.399905	ERV316A3_11p15.3	0.0784409	-3.67225	ERV316A3_1p32.3b	0.272462
ENSG00000004059.11	1.40823	0.493884	ERV316A3_11p15.4a	0.0683907	-3.87006	ERV316A3_1p36.22a	0.0155274
ENSG00000004139.14	1.3002	0.378731	ERV316A3_11p15.4g	0.116708	-3.09903	ERV316A3_1p36.22b	-0.572568
ENSG00000004142.12	1.38207	0.466829	ERV316A3_11p15.4i	0.988626	-0.0165029	ERV316A3_1q21.2	-0.827836
ENSG00000004399.13	1.3478	0.430603	ERV316A3_11p15.4j	0.079266	-3.65715	ERV316A3_1q21.3b	-1.85779
ENSG00000004455.17	1.04437	0.0626326	ERV316A3_11p15.4k	0.11975	-3.06191	ERV316A3_1q24.2a	-0.976477
ENSG00000004468.13	0.8812	-0.182459	ERV316A3_11q12.1a	0.181405	-2.46271	ERV316A3_1q32.2a	-1.52844
ENSG00000004478.8	1.07251	0.100995	ERV316A3_11q12.3	0.256944	-1.96048	ERV316A3_1q42.12a	-0.863177
ENSG00000004487.17	0.87849	-0.186902	ERV316A3_11q13.1a	1.02016	0.0288003	ERV316A3_1q43e	-1.25024
ENSG00000004534.15	0.965495	-0.0506599	ERV316A3_11q13.3	0.661323	-0.596573	ERV316A3_1q44c	-2.37035
ENSG00000004660.15	0.968204	-0.0466169	ERV316A3_11q14.1a	0.133122	-2.90918	ERV316A3_20p11.21	-1.55253
ENSG00000004700.16	0.741778	-0.430941	ERV316A3_11q14.1b	0.125825	-2.99051	ERV316A3_20p13	-1.46597
ENSG00000004766.17	0.569533	-0.812148	ERV316A3_11q14.3a	0.0715296	-3.80532	ERV316A3_20q13.12	-2.52399
ENSG00000004776.13	40.7659	5.34929	ERV316A3_11q14.3b	0.159856	-2.64516	ERV316A3_20q13.33b	-1.68927
ENSG00000004777.18	3.80428	1.92762	ERV316A3_11q14.3c	0.0947878	-3.39916	ERV316A3_21q21.1e	-1.04898
ENSG00000004779.10	0.991362	-0.0125164	ERV316A3_11q14.3d	0.101398	-3.3019	ERV316A3_21q21.2g	-2.34451
ENSG00000004799.8	0.528099	-0.921121	ERV316A3_11q21a	0.362402	-1.46434	ERV316A3_21q22.11b	-0.267901
ENSG00000004809.14	0.853008	-0.229368	ERV316A3_11q21c	0.106664	-3.22885	ERV316A3_21q22.3b	-1.32527
ENSG00000004838.14	1.15522	0.208165	ERV316A3_11q22.1d	0.186282	-2.42444	ERV316A3_21q22.3c	-0.861471
ENSG00000004846.16	1.10131	0.139223	ERV316A3_11q22.1f	0.0294019	-5.08795	ERV316A3_21q22.3d	-1.56337
ENSG00000004848.8	2.83708	1.50441	ERV316A3_11q22.1g	0.108915	-3.19872	ERV316A3_21q22.3e	-1.45341
ENSG00000004864.14	0.794651	-0.331607	ERV316A3_11q22.1i	0.209566	-2.25453	ERV316A3_22q11.22c	-0.820888
ENSG00000004866.22	1.46481	0.55071	ERV316A3_11q22.1l	0.2138	-2.22566	ERV316A3_22q12.3b	-0.721839
ENSG00000004897.12	0.723518	-0.466899	ERV316A3_11q22.3a	0.149926	-2.73767	ERV316A3_22q13.1	-5.26557
ENSG00000004939.15	0.449204	-1.15456	ERV316A3_11q22.3b	0.338095	-1.5645	ERV316A3_22q13.31a	-0.847525
ENSG00000004948.16	0.513746	-0.960873	ERV316A3_11q22.3c	0.127615	-2.97013	ERV316A3_22q13.31b	0.392206
ENSG00000004961.15	1.3772	0.461741	ERV316A3_11q22.3d	0.18169	-2.46045	ERV316A3_22q13.33a	-1.61214
ENSG00000004975.12	1.14741	0.19838	ERV316A3_11q23.1d	0.160255	-2.64156	ERV316A3_22q13.33b	-1.22948
ENSG00000005001.10	1.5753	0.655631	ERV316A3_11q23.2	0.290275	-1.78451	ERV316A3_2p16.1a	-0.366757
ENSG00000005007.13	1.03892	0.0550859	ERV316A3_11q23.3e	0.28236	-1.82439	ERV316A3_2p16.1e	-1.02476
ENSG00000005020.13	1.06601	0.092225	ERV316A3_11q23.3f	0.100912	-3.30883	ERV316A3_2p22.3c	-1.99682
ENSG00000005022.6	1.47204	0.557813	ERV316A3_11q24.1	0.0490672	-4.3491	ERV316A3_2p24.1a	-1.24795
ENSG00000005059.16	0.889888	-0.168304	ERV316A3_11q24.2	0.122358	-3.03082	ERV316A3_2p24.3b	-0.170799
ENSG00000005073.6	1.20832	0.273008	ERV316A3_11q25a	0.743824	-0.426967	ERV316A3_2p25.1a	-3.65106
ENSG00000005075.15	1.53155	0.614993	ERV316A3_11q25b	0.087504	-3.51451	ERV316A3_2q12.3d	-1.01425
ENSG00000005100.13	1.84255	0.8817	ERV316A3_12p11.22a	0.305416	-1.71115	ERV316A3_2q14.1c	-0.516652
ENSG00000005102.14	0.948314	-0.0765636	ERV316A3_12p11.22b	0.0318123	-4.97427	ERV316A3_2q21.2b	-2.26953
ENSG00000005108.16	0.447853	-1.1589	ERV316A3_12p11.23a	0.273364	-1.87111	ERV316A3_2q22.2b	-5.03629
ENSG00000005156.12	0.789667	-0.340683	ERV316A3_12p11.23b	0.238682	-2.06684	ERV316A3_2q22.3a	-3.60908
ENSG00000005175.10	0.960923	-0.0575072	ERV316A3_12p11.23c	0.185737	-2.42867	ERV316A3_2q33.1h	-1.30752
ENSG00000005187.12	0.765214	-0.386066	ERV316A3_12p12.1a	0.0618662	-4.01471	ERV316A3_2q35e	-1.85318
ENSG00000005189.20	0.876289	-0.190521	ERV316A3_12p12.1b	0.261077	-1.93745	ERV316A3_2q35f	-0.733799
ENSG00000005194.15	1.04815	0.0678392	ERV316A3_12p12.3a	0.234094	-2.09484	ERV316A3_2q36.2	-2.35379
ENSG00000005206.17	1.41396	0.499737	ERV316A3_12p12.3b	0.0506763	-4.30255	ERV316A3_2q37.1a	-0.337333
ENSG00000005238.20	1.2134	0.279054	ERV316A3_12p12.3c	0.207708	-2.26737	ERV316A3_3p25.2a	-0.258512
ENSG00000005243.10	1.17915	0.237748	ERV316A3_12p12.3d	0.530616	-0.91426	ERV316A3_3q13.12c	-0.192448
ENSG00000005249.13	0.926604	-0.109975	ERV316A3_12p12.3e	0.233166	-2.10057	ERV316A3_3q27.1a	-0.849787
ENSG00000005302.19	1.13163	0.178401	ERV316A3_12p13.33	0.445182	-1.16753	ERV316A3_3q27.3a	-0.868759
ENSG00000005339.15	1.25737	0.330406	ERV316A3_12q14.1d	0.0832966	-3.5856	ERV316A3_3q27.3c	1.34631
ENSG00000005379.17	0.531495	-0.911872	ERV316A3_12q14.1e	0.190949	-2.38874	ERV316A3_3q29	-1.32723
ENSG00000005381.8	1.60548	0.683007	ERV316A3_12q14.3a	0.223455	-2.16194	ERV316A3_4p15.1b	0.703189
ENSG00000005421.9	0.936089	-0.0952819	ERV316A3_12q14.3b	0.363714	-1.45912	ERV316A3_4p15.1c	-2.25289
ENSG00000005436.14	0.655783	-0.60871	ERV316A3_12q21.2	0.351047	-1.51026	ERV316A3_4p15.32b	0.262054
ENSG00000005448.17	1.09947	0.136815	ERV316A3_12q21.33e	0.993308	-0.00968704	ERV316A3_4p16.1a	-0.11793
ENSG00000005469.12	0.83744	-0.255942	ERV316A3_12q21.33f	0.202161	-2.30642	ERV316A3_4q13.1j	-3.39412
ENSG00000005471.19	0.620423	-0.688677	ERV316A3_12q21.33g	0.144729	-2.78858	ERV316A3_4q21.1a	-1.49773
ENSG00000005483.21	1.09887	0.136025	ERV316A3_12q21.33h	0.0939824	-3.41147	ERV316A3_4q25b	-0.957812
ENSG00000005486.17	1.81194	0.857538	ERV316A3_12q21.33i	0.197277	-2.34171	ERV316A3_4q26k	-3.43696
ENSG00000005513.10	1.05903	0.0827436	ERV316A3_12q21.33j	0.0839121	-3.57498	ERV316A3_4q31.23c	-1.01423
ENSG00000005700.15	0.632536	-0.66078	ERV316A3_12q21.33k	0.159487	-2.64849	ERV316A3_4q35.2b	-0.457857
ENSG00000005801.18	0.748577	-0.417777	ERV316A3_12q23.1	0.122602	-3.02795	ERV316A3_4q35.2c	-1.33153
ENSG00000005810.18	0.428114	-1.22393	ERV316A3_12q23.2a	0.152478	-2.71333	ERV316A3_4q35.2d	-1.01681
ENSG00000005812.11	0.675001	-0.567039	ERV316A3_12q23.2b	0.178298	-2.48764	ERV316A3_5p14.1e	-0.220667
ENSG00000005844.19	0.544691	-0.876491	ERV316A3_12q23.3a	0.189867	-2.39694	ERV316A3_5p14.2a	0.140763
ENSG00000005882.12	1.35244	0.435569	ERV316A3_12q23.3b	0.109862	-3.18623	ERV316A3_5q11.2h	-1.05459
ENSG00000005884.18	1.15195	0.204076	ERV316A3_12q24.11	0.161162	-2.63341	ERV316A3_5q13.3b	-2.3851
ENSG00000005889.16	0.488095	-1.03477	ERV316A3_12q24.13	1.45085	0.536894	ERV316A3_5q14.3a	-0.442969
ENSG00000005893.16	1.00481	0.00692077	ERV316A3_12q24.21	0.0668686	-3.90253	ERV316A3_5q14.3e	-1.11462
ENSG00000005961.19	0.804524	-0.313792	ERV316A3_12q24.32b	0.160748	-2.63713	ERV316A3_5q21.1a	-2.43878
ENSG00000005981.13	0.4711	-1.0859	ERV316A3_12q24.32d	0.329496	-1.60167	ERV316A3_5q21.2b	-0.768101
ENSG00000006007.12	0.96083	-0.0576464	ERV316A3_12q24.33	0.1815	-2.46195	ERV316A3_5q21.2c	-1.73892
ENSG00000006015.18	1.04562	0.0643602	ERV316A3_13q12.12b	0.195386	-2.3556	ERV316A3_5q23.3a	-0.847948
ENSG00000006016.11	1.41802	0.503881	ERV316A3_13q12.13a	0.359289	-1.47678	ERV316A3_5q35.2a	-2.06486
ENSG00000006025.12	1.0596	0.0835147	ERV316A3_13q12.13b	0.078758	-3.66643	ERV316A3_5q35.2b	-1.16509
ENSG00000006042.12	1.48298	0.568499	ERV316A3_13q12.13c	0.0881521	-3.50386	ERV316A3_5q35.3a	-2.20987
ENSG00000006047.13	2.23342	1.15925	ERV316A3_13q13.1b	0.0675762	-3.88734	ERV316A3_5q35.3c	-0.438224
ENSG00000006059.4	1.25742	0.330472	ERV316A3_13q13.3a	0.138613	-2.85087	ERV316A3_5q35.3d	-2.26821
ENSG00000006062.17	1.30759	0.386911	ERV316A3_13q13.3b	0.0906146	-3.46411	ERV316A3_6p21.2a	-2.33206
ENSG00000006071.15	0.683804	-0.548345	ERV316A3_13q13.3c	0.0552851	-4.17697	ERV316A3_6p21.2b	-2.36429
ENSG00000006116.4	2.6237	1.3916	ERV316A3_13q13.3e	0.0581702	-4.10358	ERV316A3_6p21.33c	-1.00998
ENSG00000006118.15	1.22041	0.287364	ERV316A3_13q14.11a	0.218114	-2.19684	ERV316A3_6p22.1b	-2.65799
ENSG00000006125.18	1.64377	0.717005	ERV316A3_13q14.11b	0.146302	-2.77298	ERV316A3_6p22.1i	0.103418
ENSG00000006128.12	1.07653	0.10639	ERV316A3_13q14.13	0.51915	-0.945776	ERV316A3_6p22.1l	-2.78783
ENSG00000006194.10	0.837952	-0.255061	ERV316A3_13q14.3a	0.12511	-2.99873	ERV316A3_6p22.1n	-2.06087
ENSG00000006210.7	1.7705	0.824157	ERV316A3_13q14.3b	0.167255	-2.57988	ERV316A3_6p22.1o	-0.446241
ENSG00000006282.21	1.09026	0.124667	ERV316A3_13q21.1b	0.116747	-3.09855	ERV316A3_6p22.1p	-2.53921
ENSG00000006283.18	1.08487	0.117522	ERV316A3_13q21.1c	0.197196	-2.3423	ERV316A3_6p24.3e	-0.659318
ENSG00000006327.14	1.23343	0.302671	ERV316A3_13q21.31b	0.423262	-1.24038	ERV316A3_6p25.1b	-1.86183
ENSG00000006377.11	2.35245	1.23417	ERV316A3_13q21.32c	1.02254	0.0321582	ERV316A3_6p25.1e	-0.594211
ENSG00000006432.15	0.824139	-0.27904	ERV316A3_13q21.32d	0.239849	-2.0598	ERV316A3_6p25.2c	-0.634355
ENSG00000006451.8	1.33071	0.412199	ERV316A3_13q21.32e	0.471943	-1.08332	ERV316A3_6q13b	-1.50079
ENSG00000006453.14	1.18038	0.239247	ERV316A3_13q22.3a	0.0537735	-4.21696	ERV316A3_6q22.31a	-1.92405
ENSG00000006459.11	0.448771	-1.15595	ERV316A3_13q31.1a	0.140449	-2.83188	ERV316A3_6q22.33	-2.61526
ENSG00000006468.14	0.852767	-0.229776	ERV316A3_13q31.2a	0.0891965	-3.48687	ERV316A3_6q23.2b	-0.429924
ENSG00000006530.18	0.886279	-0.174168	ERV316A3_13q31.3b	0.298601	-1.74371	ERV316A3_6q24.1a	-0.650176
ENSG00000006534.16	1.34151	0.423857	ERV316A3_13q31.3c	0.620896	-0.687576	ERV316A3_6q24.2a	0.350851
ENSG00000006555.11	0.966172	-0.0496486	ERV316A3_13q31.3e	0.192893	-2.37413	ERV316A3_6q25.1d	-0.0685238
ENSG00000006576.16	0.828487	-0.271449	ERV316A3_13q31.3f	0.0661904	-3.91723	ERV316A3_6q26c	0.219649
ENSG00000006606.9	0.971782	-0.0412957	ERV316A3_13q32.1a	0.159273	-2.65043	ERV316A3_7p13a	-2.80155
ENSG00000006607.14	0.834134	-0.261649	ERV316A3_13q32.1b	0.215699	-2.21291	ERV316A3_7p14.1b	-0.0965242
ENSG00000006611.17	0.6963	-0.522219	ERV316A3_13q32.1c	0.0993267	-3.33167	ERV316A3_7q21.3b	-2.36794
ENSG00000006625.18	0.995988	-0.00579939	ERV316A3_13q32.3	0.0600673	-4.05728	ERV316A3_7q35a	-0.795899
ENSG00000006634.8	0.712063	-0.489923	ERV316A3_13q33.2	0.290654	-1.78262	ERV316A3_8p21.2b	-0.396084
ENSG00000006638.13	2.19793	1.13615	ERV316A3_13q33.3a	0.07244	-3.78707	ERV316A3_8p22f	-3.28434
ENSG00000006652.15	0.557144	-0.843879	ERV316A3_13q33.3b	0.0850116	-3.5562	ERV316A3_8q11.23b	-3.5784
ENSG00000006659.13	0.617685	-0.695056	ERV316A3_13q33.3c	0.0751415	-3.73425	ERV316A3_8q21.13d	-2.56965
ENSG00000006695.12	1.13341	0.180669	ERV316A3_14q11.2g	0.248872	-2.00652	ERV316A3_8q23.1c	-2.09434
ENSG00000006704.11	1.38721	0.472189	ERV316A3_14q11.2h	0.307321	-1.70218	ERV316A3_8q24.12b	-2.41865
ENSG00000006712.15	1.39295	0.478143	ERV316A3_14q12b	0.140861	-2.82766	ERV316A3_8q24.13b	-1.37363
ENSG00000006715.16	0.769485	-0.378034	ERV316A3_14q12c	0.214984	-2.2177	ERV316A3_8q24.23i	-2.02471
ENSG00000006740.17	1.0007	0.00100247	ERV316A3_14q12d	0.133802	-2.90183	ERV316A3_8q24.3k	-0.178269
ENSG00000006744.19	0.987626	-0.0179639	ERV316A3_14q12e	0.42151	-1.24636	ERV316A3_9p22.3	-2.88814
ENSG00000006747.15	0.720171	-0.473588	ERV316A3_14q12f	0.380685	-1.39333	ERV316A3_9q13	-1.64097
ENSG00000006756.16	0.908284	-0.138784	ERV316A3_14q12g	0.546553	-0.871565	ERV316A3_9q21.33	-4.55774
ENSG00000006757.12	1.33139	0.412934	ERV316A3_14q21.1a	0.0760454	-3.71699	ERV316A3_9q31.1d	-1.33487
ENSG00000006788.14	1.23358	0.302853	ERV316A3_14q21.1b	0.143777	-2.7981	ERV316A3_9q34.2b	-0.146182
ENSG00000006831.10	1.1365	0.184601	ERV316A3_14q21.1c	0.118153	-3.08127	ERV316A3_9q34.3b	0.0503348
ENSG00000006837.12	0.704086	-0.506177	ERV316A3_14q21.1d	0.10483	-3.25387	ERV316A3_Xp22.11	-0.774731
ENSG00000007001.13	0.579052	-0.788235	ERV316A3_14q21.3a	0.0983173	-3.34641	ERV316A3_Xq23b	-1.51878
ENSG00000007038.11	1.25982	0.333217	ERV316A3_14q21.3b	0.0303641	-5.04149	ERV316A3_Xq26.1	-0.079455
ENSG00000007047.15	2.39168	1.25802	ERV316A3_14q21.3c	0.873437	-0.195224	ERV316A3_Xq26.3a	-1.47686
ENSG00000007062.12	0.668513	-0.580973	ERV316A3_14q22.3a	0.104961	-3.25207	ERV316A3_Xq28b	-0.856063
ENSG00000007080.11	3.06911	1.61782	ERV316A3_14q22.3b	0.0732561	-3.77091	ERV316A3_Xq28k	-1.77958
ENSG00000007129.18	0.84626	-0.240826	ERV316A3_14q23.1a	0.102046	-3.29271	ERVL_10q11.22a	-1.92809
ENSG00000007168.14	0.83666	-0.257287	ERV316A3_14q23.1b	0.227108	-2.13855	ERVL_10q26.12	-2.27136
ENSG00000007171.18	0.723579	-0.466778	ERV316A3_14q23.1e	0.246158	-2.02234	ERVL_12q22a	-3.56086
ENSG00000007174.18	0.386486	-1.37151	ERV316A3_14q24.2a	0.591877	-0.756631	ERVL_14q12	-0.58062
ENSG00000007202.15	0.787744	-0.3442	ERV316A3_14q24.2c	0.180654	-2.4687	ERVL_1p32.2a	-1.82079
ENSG00000007216.15	0.954716	-0.0668566	ERV316A3_14q24.2d	0.0521459	-4.2613	ERVL_1p34.2	-3.72422
ENSG00000007237.19	0.827912	-0.272451	ERV316A3_14q24.2e	0.0362898	-4.78429	ERVL_1q44a	-1.11883
ENSG00000007255.10	1.41844	0.504306	ERV316A3_14q24.2f	0.111326	-3.16713	ERVL_22q12.1	-5.04289
ENSG00000007264.15	0.887594	-0.172029	ERV316A3_14q31.1b	0.130831	-2.93422	ERVL_5q11.2	-3.85202
ENSG00000007306.15	0.936034	-0.0953677	ERV316A3_14q31.2	0.200011	-2.32185	ERVL_6q16.1c	-1.70814
ENSG00000007312.13	1.22742	0.295633	ERV316A3_14q31.3	0.167051	-2.58164	ERVL_6q23.3b	-1.19874
ENSG00000007314.12	0.931212	-0.102818	ERV316A3_14q32.11b	0.0494892	-4.33674	ERVL_7p12.1a	-2.72521
ENSG00000007341.19	0.741747	-0.431001	ERV316A3_14q32.11c	0.0359407	-4.79824	ERVL_8p23.1	-2.65596
ENSG00000007350.17	1.1738	0.231181	ERV316A3_14q32.2b	0.255217	-1.9702	ERVL_Xp11.22a	-1.6258
ENSG00000007372.24	0.945636	-0.0806439	ERV316A3_14q32.31a	0.388261	-1.3649	ERVLB4_10p14	-2.01328
ENSG00000007376.8	1.16662	0.222329	ERV316A3_15q13.3a	0.77443	-0.368793	ERVLB4_10q11.22a	-3.11137
ENSG00000007384.15	1.32202	0.402749	ERV316A3_15q13.3b	0.347631	-1.52437	ERVLB4_10q11.22b	-3.20911
ENSG00000007392.17	0.94885	-0.0757486	ERV316A3_15q14a	0.132854	-2.91208	ERVLB4_11p15.4a	-0.989262
ENSG00000007402.12	1.00557	0.00801661	ERV316A3_15q14c	0.12154	-3.0405	ERVLB4_11p15.5a	-0.0660599
ENSG00000007516.14	0.618254	-0.693729	ERV316A3_15q14d	0.0871021	-3.52115	ERVLB4_11p15.5c	-0.483909
ENSG00000007520.4	1.41227	0.498015	ERV316A3_15q15.1a	0.553729	-0.852747	ERVLB4_11p15.5d	-1.95888
ENSG00000007541.17	1.46023	0.546196	ERV316A3_15q21.1e	0.433104	-1.20721	ERVLB4_11q12.2b	-0.896839
ENSG00000007545.16	1.35776	0.441228	ERV316A3_15q21.1k	0.10526	-3.24797	ERVLB4_11q22.3b	-4.57966
ENSG00000007866.22	2.05744	1.04085	ERV316A3_15q21.1l	0.0830642	-3.58963	ERVLB4_12p13.2b	-4.41855
ENSG00000007908.16	0.757268	-0.401124	ERV316A3_15q21.1m	0.220077	-2.18392	ERVLB4_12p13.2c	-3.42844
ENSG00000007923.16	1.24025	0.310633	ERV316A3_15q21.2a	0.692214	-0.530709	ERVLB4_12p13.31e	-0.591771
ENSG00000007933.13	1.06136	0.0859156	ERV316A3_15q21.2b	0.24142	-2.05038	ERVLB4_12q13.12a	-0.0311162
ENSG00000007944.15	0.674954	-0.56714	ERV316A3_15q21.3a	0.08121	-3.6222	ERVLB4_12q21.2	-4.54128
ENSG00000007952.18	0.583648	-0.776829	ERV316A3_15q21.3c	0.0967091	-3.37021	ERVLB4_12q23.2a	-0.947224
ENSG00000007968.7	0.884282	-0.177421	ERV316A3_15q24.1a	0.483463	-1.04852	ERVLB4_13q12.12a	-1.32074
ENSG00000008018.9	1.00343	0.0049344	ERV316A3_15q24.1b	0.502042	-0.99412	ERVLB4_13q21.32c	0.292703
ENSG00000008056.14	6.70376	2.74497	ERV316A3_15q24.3b	0.745642	-0.423445	ERVLB4_13q34b	-0.394117
ENSG00000008083.14	0.611851	-0.708749	ERV316A3_15q25.1a	0.198033	-2.33619	ERVLB4_14q21.3d	-1.91289
ENSG00000008086.13	0.592927	-0.754074	ERV316A3_15q25.1b	0.211371	-2.24215	ERVLB4_15q11.2e	-1.88132
ENSG00000008118.10	1.45844	0.544422	ERV316A3_15q25.2a	0.160962	-2.63521	ERVLB4_15q11.2l	-3.2171
ENSG00000008128.23	0.911434	-0.13379	ERV316A3_15q26.1	0.165847	-2.59208	ERVLB4_15q11.2n	-3.29709
ENSG00000008130.15	0.917843	-0.12368	ERV316A3_15q26.2b	0.411007	-1.28277	ERVLB4_15q21.2	-1.62757
ENSG00000008196.13	1.85698	0.892956	ERV316A3_16p12.1	0.748504	-0.417917	ERVLB4_16p13.3a	0.256014
ENSG00000008197.5	1.11124	0.152165	ERV316A3_16q21j	0.0972513	-3.36214	ERVLB4_17p13.3a	0.180799
ENSG00000008226.20	0.730757	-0.452536	ERV316A3_16q22.2	0.200924	-2.31528	ERVLB4_17p13.3b	0.0546253
ENSG00000008256.16	1.0355	0.050333	ERV316A3_16q23.1b	0.119017	-3.07077	ERVLB4_17q12	-2.47126
ENSG00000008277.14	0.524522	-0.930926	ERV316A3_17p11.2b	0.487139	-1.03759	ERVLB4_17q21.32	0.40623
ENSG00000008282.9	1.63637	0.710502	ERV316A3_17q12c	0.144187	-2.79398	ERVLB4_17q22c	0.106064
ENSG00000008283.16	1.35595	0.439303	ERV316A3_17q12d	0.432763	-1.20835	ERVLB4_17q24.3	-1.52873
ENSG00000008294.21	0.658939	-0.601782	ERV316A3_17q12e	0.486106	-1.04066	ERVLB4_17q25.1	-0.511755
ENSG00000008300.17	0.95021	-0.0736824	ERV316A3_17q21.31	0.280094	-1.83602	ERVLB4_17q25.3a	-3.52541
ENSG00000008311.15	0.695638	-0.523591	ERV316A3_17q21.33a	0.173454	-2.52738	ERVLB4_18p11.32c	0.517117
ENSG00000008323.15	0.770545	-0.376049	ERV316A3_17q21.33b	0.185324	-2.43188	ERVLB4_18q21.32	-3.17172
ENSG00000008324.12	1.12612	0.171366	ERV316A3_17q21.33c	0.207501	-2.26881	ERVLB4_19p13.11	-0.280317
ENSG00000008382.16	1.75765	0.813644	ERV316A3_17q22c	0.133851	-2.9013	ERVLB4_19q13.12	-1.17512
ENSG00000008394.13	1.83928	0.879144	ERV316A3_17q24.2b	0.175361	-2.5116	ERVLB4_19q13.31a	-0.55531
ENSG00000008405.12	0.878979	-0.186099	ERV316A3_17q24.3a	0.0649106	-3.9454	ERVLB4_19q13.32	-2.23893
ENSG00000008438.5	0.526668	-0.925034	ERV316A3_17q24.3c	0.231347	-2.11187	ERVLB4_19q13.33a	0.465892
ENSG00000008441.18	3.32025	1.73129	ERV316A3_17q24.3d	0.123638	-3.01581	ERVLB4_19q13.33b	-0.909675
ENSG00000008513.16	0.929871	-0.104897	ERV316A3_17q24.3e	0.271819	-1.87928	ERVLB4_19q13.42d	0.281729
ENSG00000008516.17	0.142323	-2.81276	ERV316A3_18p11.21a	0.506109	-0.982479	ERVLB4_1p22.3c	-0.611336
ENSG00000008517.18	2.61846	1.38872	ERV316A3_18p11.22a	0.405526	-1.30213	ERVLB4_1q23.1a	-1.52004
ENSG00000008710.20	0.87498	-0.192678	ERV316A3_18q11.2a	0.0926581	-3.43194	ERVLB4_20q13.12a	-2.3853
ENSG00000008735.14	1.31358	0.393506	ERV316A3_18q11.2b	0.312533	-1.67792	ERVLB4_21q21.3e	-0.366291
ENSG00000008838.20	1.37873	0.463335	ERV316A3_18q11.2c	1.46033	0.546291	ERVLB4_22q11.21a	-1.95491
ENSG00000008853.17	1.3803	0.464977	ERV316A3_18q11.2f	0.0556549	-4.16735	ERVLB4_22q13.2	0.93655
ENSG00000008869.12	0.594235	-0.750894	ERV316A3_18q11.2g	0.208147	-2.26432	ERVLB4_22q13.31b	-1.70054
ENSG00000008952.17	1.15679	0.210125	ERV316A3_18q12.1e	0.300596	-1.7341	ERVLB4_22q13.32b	0.17808
ENSG00000008988.11	1.03636	0.0515207	ERV316A3_18q21.1a	0.350971	-1.51058	ERVLB4_2p12a	-2.48417
ENSG00000009307.16	0.759516	-0.396848	ERV316A3_18q21.1b	0.058026	-4.10716	ERVLB4_2p16.1a	-1.44835
ENSG00000009335.18	0.812946	-0.298769	ERV316A3_18q21.31	0.180245	-2.47197	ERVLB4_2p16.3	-4.38174
ENSG00000009413.16	0.600909	-0.734783	ERV316A3_18q22.1k	0.486008	-1.04095	ERVLB4_2q11.1a	0.11904
ENSG00000009694.13	0.323982	-1.62601	ERV316A3_18q22.1m	0.269564	-1.8913	ERVLB4_2q13b	-0.192754
ENSG00000009709.12	1.26082	0.33436	ERV316A3_18q22.1o	0.229489	-2.1235	ERVLB4_2q13c	-0.350449
ENSG00000009724.17	1.25516	0.327876	ERV316A3_18q22.3a	0.125294	-2.99661	ERVLB4_2q21.1c	-0.59482
ENSG00000009765.15	0.696869	-0.521041	ERV316A3_18q22.3e	0.697919	-0.518868	ERVLB4_2q32.3	-2.27325
ENSG00000009780.16	0.735502	-0.443199	ERV316A3_19q12a	0.254532	-1.97408	ERVLB4_2q37.1a	0.614242
ENSG00000009790.15	0.568088	-0.815813	ERV316A3_19q12c	0.249808	-2.00111	ERVLB4_2q37.1b	-0.392106
ENSG00000009830.12	1.23884	0.30899	ERV316A3_19q12f	0.434437	-1.20278	ERVLB4_2q37.3b	1.69705
ENSG00000009844.16	0.89124	-0.166115	ERV316A3_19q13.2	1.00645	0.009275	ERVLB4_3p11.1c	-2.79678
ENSG00000009950.16	1.42052	0.506424	ERV316A3_1p13.3a	0.0777687	-3.68467	ERVLB4_3p12.2b	-2.63918
ENSG00000009954.11	0.881948	-0.181234	ERV316A3_1p21.1b	0.429636	-1.21881	ERVLB4_3p14.2	0.0432952
ENSG00000010017.13	1.03668	0.051968	ERV316A3_1p21.1d	0.212893	-2.2318	ERVLB4_3p21.31a	-0.40874
ENSG00000010030.14	0.946811	-0.0788516	ERV316A3_1p21.1j	0.361019	-1.46985	ERVLB4_3q13.31	-2.28519
ENSG00000010072.16	0.757973	-0.399781	ERV316A3_1p21.2b	0.274245	-1.86646	ERVLB4_3q21.2	0.192635
ENSG00000010165.20	1.38426	0.46912	ERV316A3_1p21.3a	0.0510428	-4.29215	ERVLB4_3q22.1a	-1.13392
ENSG00000010219.13	1.00355	0.00510537	ERV316A3_1p21.3b	0.140112	-2.83535	ERVLB4_3q25.2c	-0.901255
ENSG00000010244.19	0.841054	-0.249729	ERV316A3_1p22.1a	0.373643	-1.42027	ERVLB4_3q26.31d	-0.47982
ENSG00000010256.11	1.03216	0.0456679	ERV316A3_1p22.1c	0.205441	-2.28321	ERVLB4_3q29b	0.20386
ENSG00000010270.14	0.89739	-0.156193	ERV316A3_1p22.2c	0.177169	-2.4968	ERVLB4_4p15.2b	-5.45519
ENSG00000010278.15	1.327	0.408168	ERV316A3_1p22.3a	0.11975	-3.06191	ERVLB4_4q22.1a	-0.856307
ENSG00000010282.15	0.798707	-0.324261	ERV316A3_1p22.3c	0.232935	-2.102	ERVLB4_4q23b	-1.18417
ENSG00000010292.13	1.27435	0.349761	ERV316A3_1p31.1a	0.0290559	-5.10502	ERVLB4_5q12.3a	-3.05766
ENSG00000010295.20	1.31763	0.397948	ERV316A3_1p31.1d	0.0633563	-3.98037	ERVLB4_5q13.3b	-4.50583
ENSG00000010310.9	1.24095	0.311445	ERV316A3_1p31.3b	0.124343	-3.0076	ERVLB4_5q21.3a	-5.69747
ENSG00000010318.21	1.10641	0.145887	ERV316A3_1p31.3c	0.154108	-2.69799	ERVLB4_5q34d	-1.49618
ENSG00000010319.7	1.14843	0.199669	ERV316A3_1p31.3f	0.217467	-2.20113	ERVLB4_5q35.3c	-4.85786
ENSG00000010322.16	1.00756	0.0108694	ERV316A3_1p31.3g	0.0322303	-4.95544	ERVLB4_6q14.1e	-2.7114
ENSG00000010327.10	0.61349	-0.704887	ERV316A3_1p31.3h	0.0400838	-4.64084	ERVLB4_6q16.1d	-0.29981
ENSG00000010361.14	1.18141	0.240507	ERV316A3_1p32.1a	1.18363	0.243218	ERVLB4_6q21b	-1.03288
ENSG00000010379.16	0.766273	-0.38407	ERV316A3_1p32.1b	0.211726	-2.23973	ERVLB4_6q23.2c	-0.73654
ENSG00000010404.18	0.618235	-0.693772	ERV316A3_1p32.1c	0.212405	-2.23511	ERVLB4_6q24.1c	-3.0744
ENSG00000010438.17	1.24625	0.317593	ERV316A3_1p32.2b	0.144572	-2.79014	ERVLB4_7p12.3b	-2.81298
ENSG00000010539.12	0.817706	-0.290346	ERV316A3_1p32.2e	0.0796207	-3.65071	ERVLB4_7q21.3b	-0.462162
ENSG00000010610.10	1.4032	0.488717	ERV316A3_1p32.2f	0.337797	-1.56577	ERVLB4_7q22.1a	-1.6647
ENSG00000010626.15	1.27777	0.353626	ERV316A3_1p32.3a	0.115849	-3.10969	ERVLB4_7q34b	-0.96101
ENSG00000010671.16	0.640455	-0.642831	ERV316A3_1p32.3b	1.20787	0.272462	ERVLB4_7q36.1a	-3.079
ENSG00000010704.18	1.40873	0.494399	ERV316A3_1p33	0.0386418	-4.69369	ERVLB4_7q36.3a	-3.35037
ENSG00000010803.16	1.29959	0.378055	ERV316A3_1p34.1b	0.21455	-2.22061	ERVLB4_8p11.23b	0.369029
ENSG00000010810.17	0.973186	-0.0392126	ERV316A3_1p34.2a	0.0354306	-4.81886	ERVLB4_8p12b	-3.53644
ENSG00000010818.10	0.678464	-0.559656	ERV316A3_1p34.2b	0.289215	-1.78978	ERVLB4_8p21.1a	-1.07443
ENSG00000010932.17	1.03267	0.0463816	ERV316A3_1p35.1a	0.199671	-2.3243	ERVLB4_8p21.1b	-0.882655
ENSG00000011007.12	0.937062	-0.0937831	ERV316A3_1p35.1b	0.208561	-2.26146	ERVLB4_8p21.3a	-1.93658
ENSG00000011009.11	1.28815	0.365303	ERV316A3_1p36.22a	1.01082	0.0155274	ERVLB4_8p21.3b	-1.32711
ENSG00000011021.23	1.50413	0.588926	ERV316A3_1p36.22b	0.672419	-0.572568	ERVLB4_8p23.1b	-1.4212
ENSG00000011028.14	1.12458	0.16939	ERV316A3_1p36.23	0.0778916	-3.68239	ERVLB4_8p23.1e	-1.80317
ENSG00000011083.9	0.938136	-0.0921307	ERV316A3_1q21.2	0.563374	-0.827836	ERVLB4_8p23.1f	-0.243413
ENSG00000011105.14	1.40423	0.489776	ERV316A3_1q21.3b	0.275899	-1.85779	ERVLB4_8p23.1h	-1.28486
ENSG00000011114.15	0.884323	-0.177355	ERV316A3_1q23.3d	0.20509	-2.28567	ERVLB4_8p23.1k	-0.653914
ENSG00000011132.12	1.19278	0.254326	ERV316A3_1q23.3g	0.255562	-1.96825	ERVLB4_8p23.1l	-1.32623
ENSG00000011143.19	1.05013	0.0705705	ERV316A3_1q24.2a	0.508219	-0.976477	ERVLB4_8p23.1n	-1.60877
ENSG00000011198.10	0.725963	-0.462032	ERV316A3_1q24.2b	0.125562	-2.99353	ERVLB4_8p23.3	-1.27096
ENSG00000011201.12	0.654135	-0.61234	ERV316A3_1q24.3b	0.136752	-2.87037	ERVLB4_8q12.3a	-0.838051
ENSG00000011243.18	1.06835	0.0953813	ERV316A3_1q25.2b	0.202359	-2.30501	ERVLB4_8q21.11b	-3.40274
ENSG00000011258.16	0.886043	-0.174551	ERV316A3_1q25.3b	0.199283	-2.32711	ERVLB4_8q21.13c	-2.04231
ENSG00000011260.14	0.885731	-0.175059	ERV316A3_1q25.3e	0.291834	-1.77678	ERVLB4_8q21.13d	-2.2092
ENSG00000011275.19	0.737951	-0.438402	ERV316A3_1q31.2a	0.201666	-2.30996	ERVLB4_8q22.1	-3.0425
ENSG00000011295.16	0.916159	-0.126329	ERV316A3_1q31.2b	0.229832	-2.12135	ERVLB4_8q24.3d	0.634024
ENSG00000011304.22	1.55909	0.640702	ERV316A3_1q31.3a	0.292485	-1.77357	ERVLB4_9p13.3	-0.459772
ENSG00000011332.19	1.36261	0.446371	ERV316A3_1q31.3c	0.410947	-1.28298	ERVLB4_9q22.33b	-0.114839
ENSG00000011347.10	1.42067	0.506569	ERV316A3_1q31.3d	0.163604	-2.61172	ERVLB4_9q22.33c	-0.810374
ENSG00000011376.12	0.844863	-0.24321	ERV316A3_1q31.3e	0.0448596	-4.47844	ERVLB4_9q31.2	-2.0315
ENSG00000011405.13	0.538286	-0.893556	ERV316A3_1q32.1b	0.173236	-2.52919	ERVLB4_9q31.3	-0.552839
ENSG00000011422.12	0.808209	-0.307199	ERV316A3_1q32.2a	0.346651	-1.52844	ERVLB4_Xp11.21a	-2.21088
ENSG00000011426.11	0.902975	-0.147243	ERV316A3_1q32.2b	0.184336	-2.43959	ERVLB4_Xq21.33b	-2.49908
ENSG00000011451.21	2.37323	1.24685	ERV316A3_1q32.3a	0.186158	-2.4254	ERVLB4_Xq21.33c	-4.34448
ENSG00000011454.18	0.839299	-0.252743	ERV316A3_1q41b	0.42934	-1.21981	ERVLB4_Xq26.3a	-1.57868
ENSG00000011465.18	1.06608	0.0923103	ERV316A3_1q41c	0.827795	-0.272654	ERVLB4_Xq26.3y	-1.09425
ENSG00000011478.13	1.75694	0.813062	ERV316A3_1q42.12a	0.54974	-0.863177	ERVLB4_Xq28b	-1.19272
ENSG00000011485.15	1.32675	0.407897	ERV316A3_1q42.13d	0.0999262	-3.32299	ERVLE_10p15.1d	-3.51972
ENSG00000011523.14	0.815499	-0.294245	ERV316A3_1q42.13f	0.444611	-1.16938	ERVLE_10q26.3b	-0.491785
ENSG00000011566.15	0.677222	-0.562299	ERV316A3_1q42.2a	0.386667	-1.37084	ERVLE_11p11.2a	-3.92598
ENSG00000011590.14	0.899442	-0.152898	ERV316A3_1q43d	0.107649	-3.2156	ERVLE_11p11.2c	-1.9507
ENSG00000011600.12	1.68159	0.749825	ERV316A3_1q43e	0.420379	-1.25024	ERVLE_11p15.4b	-2.00708
ENSG00000011638.11	0.835426	-0.259416	ERV316A3_1q44b	0.434157	-1.20371	ERVLE_11q13.3b	-4.16601
ENSG00000011677.13	1.31032	0.389916	ERV316A3_1q44c	0.193399	-2.37035	ERVLE_11q13.5a	-0.39669
ENSG00000012048.23	0.769898	-0.37726	ERV316A3_1q44d	0.179661	-2.47665	ERVLE_11q14.2a	-0.85671
ENSG00000012061.16	1.09298	0.128265	ERV316A3_20p11.21	0.340911	-1.55253	ERVLE_11q14.2c	-0.53632
ENSG00000012124.17	0.961828	-0.0561487	ERV316A3_20p12.1a	0.0881106	-3.50454	ERVLE_11q22.3i	-0.843881
ENSG00000012171.20	1.04034	0.0570523	ERV316A3_20p13	0.361992	-1.46597	ERVLE_11q22.3l	-1.08984
ENSG00000012174.12	1.96369	0.973566	ERV316A3_20q12a	0.0879048	-3.50791	ERVLE_11q23.3c	0.534046
ENSG00000012211.13	1.94323	0.958457	ERV316A3_20q12b	0.175519	-2.5103	ERVLE_12p11.21b	-1.18759
ENSG00000012223.13	0.574483	-0.799665	ERV316A3_20q13.12	0.173861	-2.52399	ERVLE_12p11.23	-0.882892
ENSG00000012232.9	1.19524	0.2573	ERV316A3_20q13.33a	0.20407	-2.29286	ERVLE_12p12.3a	-1.32576
ENSG00000012504.15	0.745833	-0.423076	ERV316A3_20q13.33b	0.310084	-1.68927	ERVLE_12p13.1b	0.145804
ENSG00000012660.14	1.01916	0.0273794	ERV316A3_21q21.1a	0.040986	-4.60872	ERVLE_12p13.2b	-4.87998
ENSG00000012779.11	0.633456	-0.658683	ERV316A3_21q21.1b	0.0796204	-3.65072	ERVLE_12p13.2c	-5.07283
ENSG00000012817.16	0.667179	-0.583854	ERV316A3_21q21.1e	0.48331	-1.04898	ERVLE_12p13.31d	-0.12363
ENSG00000012822.16	1.14603	0.196651	ERV316A3_21q21.1f	0.65194	-0.617188	ERVLE_12q14.3a	-2.27483
ENSG00000012963.15	1.03062	0.0435116	ERV316A3_21q21.1g	0.15594	-2.68094	ERVLE_12q21.33	-2.13852
ENSG00000012983.11	0.913159	-0.131062	ERV316A3_21q21.2a	0.188659	-2.40615	ERVLE_12q23.1a	-0.16615
ENSG00000013016.16	1.0788	0.109421	ERV316A3_21q21.2f	0.380376	-1.3945	ERVLE_12q23.3a	-1.15794
ENSG00000013275.8	1.08655	0.119758	ERV316A3_21q21.2g	0.196894	-2.34451	ERVLE_13q12.11	-2.70367
ENSG00000013288.9	1.23542	0.304997	ERV316A3_21q21.3a	0.105543	-3.2441	ERVLE_13q14.13	-0.54737
ENSG00000013293.6	0.569642	-0.811874	ERV316A3_21q21.3b	0.125726	-2.99164	ERVLE_13q32.3	-4.45824
ENSG00000013297.12	1.09618	0.132479	ERV316A3_21q21.3c	0.14953	-2.74149	ERVLE_14q12b	0.222621
ENSG00000013306.16	1.44517	0.531237	ERV316A3_21q21.3d	0.0731857	-3.77229	ERVLE_14q24.3	-2.36139
ENSG00000013364.19	1.10831	0.148355	ERV316A3_21q21.3e	0.0473705	-4.39987	ERVLE_14q31.1b	-2.65711
ENSG00000013374.16	0.917705	-0.123898	ERV316A3_21q22.11b	0.830527	-0.267901	ERVLE_15q12b	-0.380671
ENSG00000013375.16	0.711754	-0.49055	ERV316A3_21q22.12a	0.17292	-2.53183	ERVLE_15q21.2	-0.580962
ENSG00000013392.8	1.03947	0.0558533	ERV316A3_21q22.3b	0.399076	-1.32527	ERVLE_15q24.3b	-0.321435
ENSG00000013441.16	0.649116	-0.623451	ERV316A3_21q22.3c	0.550391	-0.861471	ERVLE_15q24.3c	0.168922
ENSG00000013503.10	0.880315	-0.183909	ERV316A3_21q22.3d	0.338361	-1.56337	ERVLE_15q25.1a	-2.96384
ENSG00000013523.11	1.17765	0.235913	ERV316A3_21q22.3e	0.365157	-1.45341	ERVLE_15q25.1e	-3.00953
ENSG00000013561.18	0.776578	-0.364797	ERV316A3_22q11.22c	0.566094	-0.820888	ERVLE_15q25.1f	-0.437261
ENSG00000013563.14	1.07453	0.103711	ERV316A3_22q12.3b	0.606324	-0.721839	ERVLE_15q25.3a	-3.72516
ENSG00000013573.17	1.01168	0.0167598	ERV316A3_22q12.3c	0.211429	-2.24175	ERVLE_15q25.3b	0.586003
ENSG00000013583.10	3.50397	1.80899	ERV316A3_22q13.1	0.0259959	-5.26557	ERVLE_15q26.3c	-2.039
ENSG00000013588.9	1.69684	0.762855	ERV316A3_22q13.31a	0.555737	-0.847525	ERVLE_15q26.3d	-0.659961
ENSG00000013619.14	3.13618	1.64901	ERV316A3_22q13.31b	1.3124	0.392206	ERVLE_16p11.2d	-2.30245
ENSG00000013725.14	0.775507	-0.366789	ERV316A3_22q13.33a	0.327113	-1.61214	ERVLE_16p12.1b	-2.77954
ENSG00000013810.20	2.04248	1.03032	ERV316A3_22q13.33b	0.42647	-1.22948	ERVLE_16p13.3a	-0.521542
ENSG00000014123.10	0.750189	-0.414674	ERV316A3_2p11.2a	0.290086	-1.78545	ERVLE_16p13.3b	0.123952
ENSG00000014138.9	1.21853	0.285139	ERV316A3_2p13.3	0.263448	-1.92441	ERVLE_16q23.3	-1.17147
ENSG00000014164.7	2.03166	1.02266	ERV316A3_2p15b	0.0312218	-5.0013	ERVLE_17p11.2c	1.24195
ENSG00000014216.16	1.40015	0.485577	ERV316A3_2p16.1a	0.775524	-0.366757	ERVLE_17q21.1	-1.14739
ENSG00000014257.16	0.747982	-0.418925	ERV316A3_2p16.1e	0.491493	-1.02476	ERVLE_17q24.3a	-1.12627
ENSG00000014641.21	0.910793	-0.134804	ERV316A3_2p16.2	0.296998	-1.75147	ERVLE_17q25.3a	-3.73755
ENSG00000014824.14	0.727762	-0.458462	ERV316A3_2p22.1	0.263225	-1.92563	ERVLE_18p11.21b	-1.3345
ENSG00000014914.21	1.11715	0.159817	ERV316A3_2p22.3c	0.250552	-1.99682	ERVLE_18q11.2c	-3.08551
ENSG00000014919.13	0.964569	-0.0520439	ERV316A3_2p22.3d	0.122352	-3.03089	ERVLE_18q12.2a	-3.36598
ENSG00000015133.19	0.576677	-0.794164	ERV316A3_2p23.3b	0.308907	-1.69475	ERVLE_18q22.2a	-2.53337
ENSG00000015153.15	0.616501	-0.697825	ERV316A3_2p24.1a	0.421045	-1.24795	ERVLE_19p12	-1.30036
ENSG00000015171.20	0.829291	-0.27005	ERV316A3_2p24.3a	0.180814	-2.46742	ERVLE_19p13.2a	-0.428604
ENSG00000015285.11	1.00342	0.00493103	ERV316A3_2p24.3b	0.88835	-0.170799	ERVLE_19p13.2c	-2.79478
ENSG00000015413.9	0.934599	-0.0975799	ERV316A3_2p25.1a	0.0796016	-3.65106	ERVLE_19p13.2d	-2.31673
ENSG00000015475.19	0.820885	-0.284748	ERV316A3_2p25.3b	0.217878	-2.19841	ERVLE_19q13.12d	-2.44419
ENSG00000015479.20	0.213612	-2.22693	ERV316A3_2p25.3c	0.434601	-1.20224	ERVLE_19q13.2b	-1.19348
ENSG00000015520.15	0.788021	-0.343693	ERV316A3_2q11.2	0.139849	-2.83806	ERVLE_19q13.31a	0.131816
ENSG00000015532.10	0.991988	-0.0116057	ERV316A3_2q12.3d	0.495087	-1.01425	ERVLE_19q13.31c	-1.5434
ENSG00000015592.16	1.6349	0.709203	ERV316A3_2q14.1a	0.131432	-2.92761	ERVLE_19q13.31d	-0.530435
ENSG00000015676.18	1.00386	0.00556244	ERV316A3_2q14.1b	0.302177	-1.72654	ERVLE_19q13.42	-1.52633
ENSG00000016082.15	1.04512	0.0636691	ERV316A3_2q14.1c	0.698992	-0.516652	ERVLE_1p13.2a	-1.3311
ENSG00000016391.11	0.721088	-0.471752	ERV316A3_2q14.1e	0.333852	-1.58272	ERVLE_1p21.3c	-0.638963
ENSG00000016402.13	0.864514	-0.210038	ERV316A3_2q14.1f	0.089207	-3.4867	ERVLE_1p22.3a	-2.14904
ENSG00000016490.16	0.324674	-1.62294	ERV316A3_2q14.1j	0.203434	-2.29737	ERVLE_1p31.1j	-1.7674
ENSG00000016602.9	0.834226	-0.26149	ERV316A3_2q21.2a	0.0707959	-3.82019	ERVLE_1p31.1k	-1.80117
ENSG00000016864.18	1.12448	0.169258	ERV316A3_2q21.2b	0.207398	-2.26953	ERVLE_1p32.1	-0.967354
ENSG00000017260.20	1.04642	0.0654682	ERV316A3_2q22.1a	0.219981	-2.18455	ERVLE_1p34.2a	-1.76603
ENSG00000017427.17	0.523038	-0.935012	ERV316A3_2q22.1b	0.0866212	-3.52914	ERVLE_1p34.2g	-1.85611
ENSG00000017483.15	1.35536	0.438677	ERV316A3_2q22.2a	0.0752062	-3.73301	ERVLE_1p35.1c	-0.359402
ENSG00000017797.13	0.932201	-0.101288	ERV316A3_2q22.2b	0.0304737	-5.03629	ERVLE_1p36.12	-0.589322
ENSG00000018189.13	0.697346	-0.520054	ERV316A3_2q22.3a	0.0819517	-3.60908	ERVLE_1p36.22	-2.54307
ENSG00000018236.15	0.484931	-1.04415	ERV316A3_2q23.2	0.0719031	-3.7978	ERVLE_1p36.32a	-0.188456
ENSG00000018280.17	0.37377	-1.41978	ERV316A3_2q23.3a	0.351564	-1.50814	ERVLE_1q23.2b	-0.588232
ENSG00000018408.15	1.17266	0.229782	ERV316A3_2q23.3b	0.362797	-1.46277	ERVLE_1q23.3a	-0.221594
ENSG00000018510.17	0.697022	-0.520724	ERV316A3_2q24.1e	0.215181	-2.21638	ERVLE_1q25.3g	-2.67707
ENSG00000018610.15	0.954874	-0.0666174	ERV316A3_2q24.1f	0.119219	-3.06831	ERVLE_1q32.1b	-1.99509
ENSG00000018625.15	0.909413	-0.136993	ERV316A3_2q24.2a	0.264619	-1.91801	ERVLE_1q32.2a	-1.72245
ENSG00000018699.13	0.897329	-0.156291	ERV316A3_2q24.2c	0.271198	-1.88258	ERVLE_1q32.2c	-0.136912
ENSG00000018869.17	0.776858	-0.364277	ERV316A3_2q24.3d	0.105215	-3.24858	ERVLE_1q32.2d	-2.67145
ENSG00000019102.12	1.35679	0.440197	ERV316A3_2q31.1a	0.106565	-3.23019	ERVLE_1q32.2e	0.41471
ENSG00000019144.19	1.19129	0.252523	ERV316A3_2q31.2	0.166274	-2.58837	ERVLE_1q42.12a	-0.141836
ENSG00000019169.10	1.12527	0.170273	ERV316A3_2q31.3a	0.206768	-2.27391	ERVLE_1q42.12b	-1.37988
ENSG00000019186.10	0.848126	-0.23765	ERV316A3_2q32.1a	0.0359498	-4.79787	ERVLE_20p12.3a	-1.19787
ENSG00000019485.13	0.961071	-0.0572854	ERV316A3_2q32.1c	0.435394	-1.19961	ERVLE_20p13b	-2.20533
ENSG00000019505.8	0.741153	-0.432156	ERV316A3_2q32.1f	0.0131473	-6.24909	ERVLE_20q13.12d	-2.53134
ENSG00000019549.13	1.44581	0.531881	ERV316A3_2q32.1h	0.0390975	-4.67678	ERVLE_20q13.32b	-3.56931
ENSG00000019582.15	1.70078	0.766193	ERV316A3_2q32.1i	0.189942	-2.39637	ERVLE_20q13.33b	0.48626
ENSG00000019991.18	0.757703	-0.400296	ERV316A3_2q32.2a	0.0356035	-4.81184	ERVLE_21p11.2	-1.87918
ENSG00000019995.6	0.710054	-0.493999	ERV316A3_2q32.2b	0.501839	-0.994702	ERVLE_21q22.2	-0.9652
ENSG00000020129.16	1.36588	0.449826	ERV316A3_2q32.2c	0.195609	-2.35395	ERVLE_21q22.3b	-0.687597
ENSG00000020181.18	1.52228	0.606234	ERV316A3_2q33.1e	0.233074	-2.10114	ERVLE_22q11.22a	-1.07519
ENSG00000020256.20	1.12904	0.175099	ERV316A3_2q33.1f	0.089978	-3.47428	ERVLE_22q12.1	-4.8807
ENSG00000020426.11	0.665533	-0.587418	ERV316A3_2q33.1g	0.148109	-2.75526	ERVLE_22q13.2a	0.505269
ENSG00000020577.14	0.708624	-0.496908	ERV316A3_2q33.1h	0.404015	-1.30752	ERVLE_22q13.2b	0.86571
ENSG00000020633.19	1.01206	0.01729	ERV316A3_2q33.2	0.259831	-1.94435	ERVLE_22q13.2f	-0.075754
ENSG00000020922.13	0.739039	-0.436278	ERV316A3_2q33.3b	0.21069	-2.24681	ERVLE_22q13.31a	-2.15904
ENSG00000021300.14	1.72774	0.788884	ERV316A3_2q34a	0.185209	-2.43278	ERVLE_22q13.32	-1.20115
ENSG00000021355.13	0.926943	-0.109447	ERV316A3_2q34d	0.0980736	-3.34999	ERVLE_22q13.33	-0.277322
ENSG00000021461.17	0.614042	-0.703591	ERV316A3_2q34e	0.0511364	-4.2895	ERVLE_2p14a	-1.09991
ENSG00000021488.13	0.672874	-0.571592	ERV316A3_2q34f	0.19259	-2.37639	ERVLE_2p14b	-0.840054
ENSG00000021574.13	0.640882	-0.641869	ERV316A3_2q35a	0.110866	-3.17311	ERVLE_2p23.3a	-2.83917
ENSG00000021645.20	0.820075	-0.286172	ERV316A3_2q35b	0.109246	-3.19434	ERVLE_2p24.2b	-1.68147
ENSG00000021762.20	1.03646	0.0516589	ERV316A3_2q35c	0.0592568	-4.07688	ERVLE_2q11.1a	-0.00929883
ENSG00000021776.11	0.638349	-0.647584	ERV316A3_2q35e	0.276782	-1.85318	ERVLE_2q11.2b	-1.06905
ENSG00000021826.17	0.59936	-0.738504	ERV316A3_2q35f	0.601318	-0.733799	ERVLE_2q12.1e	-1.02434
ENSG00000021852.13	0.814398	-0.296194	ERV316A3_2q35g	0.0823641	-3.60184	ERVLE_2q12.3c	-0.487322
ENSG00000022267.19	1.16287	0.217691	ERV316A3_2q35h	0.070607	-3.82405	ERVLE_2q22.3b	-3.01105
ENSG00000022277.13	0.995251	-0.00686808	ERV316A3_2q35i	0.117871	-3.08472	ERVLE_2q24.1a	-1.12611
ENSG00000022355.18	0.381051	-1.39194	ERV316A3_2q35j	0.170045	-2.55601	ERVLE_2q24.2c	0.079985
ENSG00000022556.16	0.932714	-0.100493	ERV316A3_2q36.2	0.195631	-2.35379	ERVLE_2q35a	-2.67727
ENSG00000022567.10	0.568163	-0.815623	ERV316A3_2q36.3a	0.235492	-2.08625	ERVLE_2q37.3a	-3.95375
ENSG00000022840.16	1.27674	0.352464	ERV316A3_2q37.1a	0.791503	-0.337333	ERVLE_3p12.2g	-5.45415
ENSG00000022976.15	0.922109	-0.116991	ERV316A3_2q37.3b	0.0844852	-3.56516	ERVLE_3p12.2h	-4.79293
ENSG00000023041.11	1.07271	0.101257	ERV316A3_2q37.3c	0.286763	-1.80207	ERVLE_3p21.31a	-2.52024
ENSG00000023171.18	0.725769	-0.462417	ERV316A3_3p12.1d	0.278579	-1.84384	ERVLE_3p21.31f	-0.516544
ENSG00000023191.17	1.08693	0.120265	ERV316A3_3p12.2a	0.47689	-1.06827	ERVLE_3p24.3a	-4.4434
ENSG00000023228.14	0.747613	-0.419637	ERV316A3_3p12.2b	0.177925	-2.49066	ERVLE_3p24.3d	-4.13629
ENSG00000023287.13	0.54888	-0.865437	ERV316A3_3p12.2c	0.20393	-2.29386	ERVLE_3q13.11d	-1.91859
ENSG00000023318.8	1.33557	0.417454	ERV316A3_3p12.2e	0.18516	-2.43316	ERVLE_3q13.33c	-4.32047
ENSG00000023330.15	0.905237	-0.143632	ERV316A3_3p12.2f	0.357191	-1.48523	ERVLE_3q13.33d	-2.40912
ENSG00000023445.16	0.456417	-1.13157	ERV316A3_3p12.3a	0.099051	-3.33569	ERVLE_3q22.3b	-4.00687
ENSG00000023516.9	0.756689	-0.402228	ERV316A3_3p12.3b	0.0711436	-3.81312	ERVLE_3q26.2	-1.47445
ENSG00000023572.10	0.725494	-0.462965	ERV316A3_3p12.3e	0.0854843	-3.5482	ERVLE_3q27.1b	-0.0102382
ENSG00000023608.5	1.00593	0.00852609	ERV316A3_3p21.31a	0.150886	-2.72847	ERVLE_3q28e	-2.18706
ENSG00000023697.13	0.905485	-0.143237	ERV316A3_3p21.31c	0.117463	-3.08972	ERVLE_3q29b	0.13194
ENSG00000023734.11	1.28738	0.364443	ERV316A3_3p21.31e	0.146096	-2.77501	ERVLE_4p12e	-2.73168
ENSG00000023839.12	0.709358	-0.495414	ERV316A3_3p25.1	0.0545015	-4.19756	ERVLE_4p14d	-3.47294
ENSG00000023892.11	0.770705	-0.37575	ERV316A3_3p25.2a	0.835949	-0.258512	ERVLE_4p15.1b	0.136606
ENSG00000023902.14	1.03411	0.048391	ERV316A3_3q12.1b	0.161517	-2.63024	ERVLE_4p16.1b	-0.690784
ENSG00000023909.10	0.903388	-0.146583	ERV316A3_3q12.1d	0.201065	-2.31427	ERVLE_4p16.1c	-3.14257
ENSG00000024048.11	0.556137	-0.846488	ERV316A3_3q13.11b	0.306332	-1.70683	ERVLE_4q13.3g	-1.56703
ENSG00000024422.12	5.32672	2.41325	ERV316A3_3q13.11e	0.548402	-0.866694	ERVLE_4q21.1c	-2.02276
ENSG00000024526.17	0.722705	-0.468521	ERV316A3_3q13.11f	0.208589	-2.26127	ERVLE_4q21.23a	-2.60535
ENSG00000024862.18	1.11353	0.155146	ERV316A3_3q13.11h	0.108218	-3.20799	ERVLE_4q24g	-1.93756
ENSG00000025039.15	0.589765	-0.761789	ERV316A3_3q13.11i	0.116374	-3.10316	ERVLE_4q24i	0.103966
ENSG00000025156.13	0.776954	-0.364099	ERV316A3_3q13.12a	0.108528	-3.20386	ERVLE_4q31.21a	-2.45437
ENSG00000025293.17	0.857341	-0.222059	ERV316A3_3q13.12b	0.0322348	-4.95524	ERVLE_4q31.3c	-1.88671
ENSG00000025423.11	1.02629	0.0374445	ERV316A3_3q13.12c	0.87512	-0.192448	ERVLE_5p12a	-0.824318
ENSG00000025434.19	1.08395	0.116294	ERV316A3_3q13.12d	0.116491	-3.10171	ERVLE_5p13.3m	-0.483619
ENSG00000025708.14	0.869178	-0.202276	ERV316A3_3q13.12e	0.30099	-1.73221	ERVLE_5p14.3a	-3.40385
ENSG00000025770.19	0.881121	-0.182589	ERV316A3_3q13.12f	0.197936	-2.3369	ERVLE_5p15.31a	-1.68908
ENSG00000025772.8	1.30574	0.384863	ERV316A3_3q13.13a	0.143669	-2.79918	ERVLE_5p15.31b	-1.51717
ENSG00000025796.14	2.16096	1.11168	ERV316A3_3q13.13c	0.0922912	-3.43766	ERVLE_5q12.3a	-2.61358
ENSG00000025800.14	0.848404	-0.237177	ERV316A3_3q13.2a	0.244379	-2.03281	ERVLE_5q15a	-4.51769
ENSG00000026025.16	1.23529	0.304851	ERV316A3_3q13.31c	0.0350111	-4.83604	ERVLE_5q22.1c	-4.54406
ENSG00000026036.22	0.777678	-0.362755	ERV316A3_3q13.33a	0.0759074	-3.71962	ERVLE_5q22.3e	-2.05355
ENSG00000026103.22	0.890569	-0.167201	ERV316A3_3q13.33b	0.0466347	-4.42245	ERVLE_5q31.1a	-2.46821
ENSG00000026297.16	0.798347	-0.324912	ERV316A3_3q22.2b	0.270502	-1.88629	ERVLE_5q31.1b	-1.31738
ENSG00000026508.20	1.78272	0.834084	ERV316A3_3q23b	0.403696	-1.30866	ERVLE_5q31.1h	-0.733442
ENSG00000026559.14	1.14369	0.193697	ERV316A3_3q24a	0.0800576	-3.64282	ERVLE_5q32	-1.62092
ENSG00000026652.15	0.814275	-0.296412	ERV316A3_3q24b	0.0472872	-4.40241	ERVLE_5q35.3b	-0.61215
ENSG00000026751.17	1.03622	0.0513292	ERV316A3_3q25.2a	0.194077	-2.3653	ERVLE_5q35.3c	0.184676
ENSG00000026950.17	0.738892	-0.436565	ERV316A3_3q25.32a	0.0862414	-3.53547	ERVLE_6p21.32	-0.535076
ENSG00000027001.10	0.929334	-0.105732	ERV316A3_3q25.32b	0.0790013	-3.66198	ERVLE_6p21.33	-0.339432
ENSG00000027075.15	0.63501	-0.65515	ERV316A3_3q26.1d	0.0770129	-3.69876	ERVLE_6p22.1a	-1.90058
ENSG00000027644.5	1.14558	0.196076	ERV316A3_3q26.33	0.219662	-2.18664	ERVLE_6q14.1m	-2.72575
ENSG00000027697.15	0.767431	-0.381892	ERV316A3_3q27.1a	0.554867	-0.849787	ERVLE_6q16.1c	-2.38328
ENSG00000027847.14	1.10801	0.147969	ERV316A3_3q27.3a	0.547618	-0.868759	ERVLE_6q22.31b	-3.45606
ENSG00000027869.12	0.678592	-0.559383	ERV316A3_3q27.3c	2.5426	1.34631	ERVLE_6q22.32	-2.19676
ENSG00000028116.18	0.71902	-0.475895	ERV316A3_3q27.3d	0.162065	-2.62535	ERVLE_6q23.2d	-1.23229
ENSG00000028137.19	0.926579	-0.110015	ERV316A3_3q27.3e	0.340181	-1.55563	ERVLE_6q27d	-2.03456
ENSG00000028203.18	0.73065	-0.452748	ERV316A3_3q28d	0.154207	-2.69706	ERVLE_7p14.1b	-0.800522
ENSG00000028277.21	1.94184	0.957426	ERV316A3_3q28e	0.186178	-2.42525	ERVLE_7p14.2b	-2.2847
ENSG00000028310.18	1.12033	0.163927	ERV316A3_3q28g	0.0786255	-3.66886	ERVLE_7p15.3a	-1.42921
ENSG00000028528.15	1.30585	0.384984	ERV316A3_3q29	0.398533	-1.32723	ERVLE_7p22.1a	-2.30522
ENSG00000028839.10	0.876513	-0.190152	ERV316A3_4p12b	0.334468	-1.58006	ERVLE_7p22.3	0.226199
ENSG00000029153.14	0.903015	-0.147178	ERV316A3_4p12g	0.153539	-2.70332	ERVLE_7q11.22g	-3.08845
ENSG00000029363.17	0.679292	-0.557896	ERV316A3_4p15.1b	1.6281	0.703189	ERVLE_7q21.2	-1.35419
ENSG00000029364.12	0.718472	-0.476995	ERV316A3_4p15.1c	0.209803	-2.25289	ERVLE_7q22.1c	-0.846095
ENSG00000029534.21	0.830278	-0.268333	ERV316A3_4p15.1f	0.344576	-1.5371	ERVLE_7q31.32g	-1.96708
ENSG00000029559.7	1.22168	0.288861	ERV316A3_4p15.1k	0.218587	-2.19372	ERVLE_7q34c	-1.51494
ENSG00000029639.11	0.899335	-0.153069	ERV316A3_4p15.2b	0.0769632	-3.69969	ERVLE_7q36.1a	-3.99262
ENSG00000029725.17	0.732906	-0.4483	ERV316A3_4p15.31a	0.30585	-1.7091	ERVLE_8p23.1a	-1.38517
ENSG00000029993.15	1.37328	0.457623	ERV316A3_4p15.31b	0.350646	-1.51191	ERVLE_8p23.1b	-1.36598
ENSG00000030066.13	1.05401	0.0758918	ERV316A3_4p15.32a	0.0826663	-3.59656	ERVLE_8p23.1e	-0.903277
ENSG00000030110.13	1.23428	0.303671	ERV316A3_4p15.32b	1.19918	0.262054	ERVLE_8q11.23b	-2.09447
ENSG00000030304.14	0.663424	-0.591998	ERV316A3_4p15.33c	0.180923	-2.46655	ERVLE_8q12.3b	-2.51396
ENSG00000030419.16	0.475666	-1.07198	ERV316A3_4p16.1a	0.921509	-0.11793	ERVLE_8q12.3c	-2.33556
ENSG00000030582.18	1.4039	0.48944	ERV316A3_4p16.1b	0.10736	-3.21948	ERVLE_8q22.3b	-2.24132
ENSG00000031003.10	0.676673	-0.563469	ERV316A3_4p16.1e	0.192144	-2.37974	ERVLE_8q22.3c	-1.08928
ENSG00000031081.11	0.794878	-0.331194	ERV316A3_4p16.3a	0.0938458	-3.41356	ERVLE_8q23.2b	-1.02085
ENSG00000031691.7	0.858723	-0.219735	ERV316A3_4p16.3b	0.154494	-2.69438	ERVLE_8q24.11	-2.03576
ENSG00000031698.13	0.999237	-0.00110079	ERV316A3_4q13.1j	0.0951194	-3.39412	ERVLE_8q24.13b	-2.229
ENSG00000031823.14	1.273	0.348229	ERV316A3_4q13.1m	0.193459	-2.3699	ERVLE_8q24.13c	-1.22909
ENSG00000032219.19	0.674085	-0.568997	ERV316A3_4q13.2a	0.244402	-2.03267	ERVLE_8q24.13f	-1.39816
ENSG00000032389.13	0.956488	-0.0641808	ERV316A3_4q13.2b	0.386481	-1.37153	ERVLE_8q24.22b	0.232336
ENSG00000032444.17	1.00253	0.00364199	ERV316A3_4q13.2e	0.101168	-3.30518	ERVLE_8q24.3f	-0.120875
ENSG00000032742.18	0.701941	-0.510578	ERV316A3_4q13.2f	0.0869321	-3.52397	ERVLE_8q24.3h	0.160565
ENSG00000033011.13	1.18393	0.243588	ERV316A3_4q13.3b	0.166613	-2.58543	ERVLE_9p24.1a	-2.87145
ENSG00000033030.15	0.914418	-0.129075	ERV316A3_4q13.3d	0.17591	-2.50709	ERVLE_9q21.31c	-3.88318
ENSG00000033050.9	1.12696	0.172437	ERV316A3_4q13.3e	0.258834	-1.9499	ERVLE_9q22.1	-2.22275
ENSG00000033100.16	0.995095	-0.00709398	ERV316A3_4q21.1a	0.354109	-1.49773	ERVLE_9q22.31	-1.01903
ENSG00000033122.21	0.442408	-1.17655	ERV316A3_4q21.1b	0.0554971	-4.17144	ERVLE_9q31.2b	-3.30213
ENSG00000033170.17	0.798344	-0.324917	ERV316A3_4q21.1c	0.0480663	-4.37883	ERVLE_9q32b	-0.00930281
ENSG00000033178.13	0.526418	-0.92572	ERV316A3_4q21.1d	0.133602	-2.90399	ERVLE_9q33.2d	-0.990887
ENSG00000033327.13	0.784737	-0.349719	ERV316A3_4q21.1e	0.0618756	-4.01448	ERVLE_9q34.2	0.0842169
ENSG00000033627.17	1.19259	0.254096	ERV316A3_4q21.1f	0.0842365	-3.56941	ERVLE_Xp11.22a	-1.45228
ENSG00000033800.14	0.792978	-0.334647	ERV316A3_4q21.1g	0.0559267	-4.16032	ERVLE_Xp11.4b	-0.0325544
ENSG00000033867.16	0.503953	-0.988639	ERV316A3_4q21.1h	0.113581	-3.13821	ERVLE_Xq22.1a	-0.199146
ENSG00000034053.14	0.823605	-0.279975	ERV316A3_4q21.1i	0.09261	-3.43269	ERVLE_Xq26.2f	0.280781
ENSG00000034152.19	1.62716	0.70236	ERV316A3_4q21.1l	0.0783745	-3.67347	HARLEQUIN_10q23.1	0.0353294
ENSG00000034239.11	1.21664	0.282901	ERV316A3_4q21.21b	0.17078	-2.54979	HARLEQUIN_10q24.2	-2.3296
ENSG00000034510.6	1.10758	0.147412	ERV316A3_4q21.21c	0.0994277	-3.33021	HARLEQUIN_12q13.12	-0.996444
ENSG00000034533.12	0.767329	-0.382083	ERV316A3_4q21.3	0.0780995	-3.67854	HARLEQUIN_13q12.12	-2.88836
ENSG00000034677.13	0.576428	-0.794789	ERV316A3_4q22.1b	0.114601	-3.12531	HARLEQUIN_17q12	-2.46432
ENSG00000034693.15	0.765002	-0.386464	ERV316A3_4q22.1c	0.152184	-2.71612	HARLEQUIN_17q21.31	-0.0898482
ENSG00000034713.8	1.2327	0.301823	ERV316A3_4q22.3a	0.0847289	-3.561	HARLEQUIN_17q25.3a	-0.799421
ENSG00000034971.17	1.14595	0.196546	ERV316A3_4q24e	0.193951	-2.36623	HARLEQUIN_19p13.11	-0.577852
ENSG00000035115.22	0.941365	-0.0871741	ERV316A3_4q24f	0.311245	-1.68388	HARLEQUIN_19q13.41	-0.311168
ENSG00000035141.8	1.15096	0.202837	ERV316A3_4q24g	0.380255	-1.39496	HARLEQUIN_1p13.2a	-0.250656
ENSG00000035403.18	0.942805	-0.0849684	ERV316A3_4q24h	0.311247	-1.68387	HARLEQUIN_1p33	-0.662565
ENSG00000035499.13	0.870927	-0.199376	ERV316A3_4q25a	0.502422	-0.993028	HARLEQUIN_1p35.3	0.0508988
ENSG00000035664.11	0.673755	-0.569704	ERV316A3_4q25b	0.514837	-0.957812	HARLEQUIN_1p36.33	0.391638
ENSG00000035681.9	0.849921	-0.234599	ERV316A3_4q25c	0.346342	-1.52973	HARLEQUIN_1q24.2	-1.99243
ENSG00000035687.10	1.01719	0.024586	ERV316A3_4q25e	0.869826	-0.201202	HARLEQUIN_1q32.1	-1.13733
ENSG00000035720.8	0.542089	-0.883399	ERV316A3_4q26d	0.284026	-1.8159	HARLEQUIN_1q32.3	-0.528668
ENSG00000035862.12	2.7419	1.45518	ERV316A3_4q26g	0.338223	-1.56395	HARLEQUIN_1q42.13c	-0.13134
ENSG00000035928.16	0.677318	-0.562095	ERV316A3_4q26h	0.188043	-2.41087	HARLEQUIN_20p12.1	-2.28039
ENSG00000036054.13	0.653061	-0.614709	ERV316A3_4q26k	0.0923363	-3.43696	HARLEQUIN_21q22.3a	-0.748744
ENSG00000036257.13	0.866932	-0.20601	ERV316A3_4q27b	0.13739	-2.86365	HARLEQUIN_21q22.3b	-1.2606
ENSG00000036448.10	0.352927	-1.50256	ERV316A3_4q28.1a	0.250867	-1.99501	HARLEQUIN_2q32.1	-2.15596
ENSG00000036473.8	0.571513	-0.807142	ERV316A3_4q28.3i	0.143719	-2.79868	HARLEQUIN_4p15.2	-0.20025
ENSG00000036530.9	1.56076	0.642248	ERV316A3_4q28.3j	0.368702	-1.43947	HARLEQUIN_4q13.2b	-0.997326
ENSG00000036549.13	0.587686	-0.766884	ERV316A3_4q28.3k	0.10986	-3.18627	HARLEQUIN_4q22.1a	-3.94403
ENSG00000036565.15	0.570994	-0.808452	ERV316A3_4q28.3p	0.142117	-2.81485	HARLEQUIN_4q32.1	-3.48209
ENSG00000036672.16	1.54021	0.62313	ERV316A3_4q28.3r	0.47027	-1.08844	HARLEQUIN_5q12.3	-0.955844
ENSG00000036828.17	0.309597	-1.69154	ERV316A3_4q31.1b	0.643273	-0.636496	HARLEQUIN_5q14.2	0.00756081
ENSG00000037042.9	1.77279	0.826024	ERV316A3_4q31.21a	0.0779699	-3.68094	HARLEQUIN_5q31.2	-1.17267
ENSG00000037241.7	1.10444	0.143318	ERV316A3_4q31.21b	0.0713304	-3.80934	HARLEQUIN_6p21.31	-3.24111
ENSG00000037280.16	1.01114	0.0159821	ERV316A3_4q31.21c	0.133989	-2.89981	HARLEQUIN_6p21.33	-1.42269
ENSG00000037474.15	1.04202	0.0593829	ERV316A3_4q31.22a	0.260318	-1.94165	HARLEQUIN_6q21	-2.98749
ENSG00000037637.11	0.885973	-0.174666	ERV316A3_4q31.23a	0.0543024	-4.20284	HARLEQUIN_7p22.1	-1.63663
ENSG00000037749.12	0.61236	-0.707549	ERV316A3_4q31.23b	0.0860938	-3.53795	HARLEQUIN_7q33a	-0.921707
ENSG00000037757.14	1.1951	0.257127	ERV316A3_4q31.23c	0.495091	-1.01423	HARLEQUIN_7q33b	-2.74382
ENSG00000037897.17	1.76975	0.823548	ERV316A3_4q31.3b	0.121259	-3.04383	HARLEQUIN_Xp11.23	-0.235348
ENSG00000037965.6	2.76435	1.46694	ERV316A3_4q32.1h	0.237631	-2.07321	HARLEQUIN_Xp22.2	-2.81539
ENSG00000038002.9	0.858313	-0.220425	ERV316A3_4q32.1i	0.127051	-2.97652	HARLEQUIN_Xq23b	-4.57986
ENSG00000038210.14	0.923362	-0.115032	ERV316A3_4q32.2d	0.530037	-0.915836	HARLEQUIN_Xq24	-0.835345
ENSG00000038219.13	0.614171	-0.703288	ERV316A3_4q32.3a	0.073067	-3.77464	HERV3_11p15.5	-0.352207
ENSG00000038274.17	1.00132	0.00189878	ERV316A3_4q32.3b	0.270546	-1.88605	HERV3_11q13.3	-0.205517
ENSG00000038295.8	0.515493	-0.955975	ERV316A3_4q32.3c	0.0840438	-3.57271	HERV3_11q14.1	-0.0634188
ENSG00000038358.15	0.796604	-0.328065	ERV316A3_4q34.3a	0.126938	-2.97781	HERV3_14q11.2	-0.0350277
ENSG00000038382.20	0.651654	-0.617822	ERV316A3_4q35.2b	0.728067	-0.457857	HERV3_16p13.3	-0.658132
ENSG00000038427.16	0.677415	-0.561889	ERV316A3_4q35.2c	0.397348	-1.33153	HERV3_19p12a	-0.902168
ENSG00000038532.16	0.969697	-0.0443947	ERV316A3_4q35.2d	0.494208	-1.01681	HERV3_19p12b	-1.73211
ENSG00000038945.15	0.466583	-1.09979	ERV316A3_4q35.2e	0.143686	-2.79901	HERV3_19p12c	-2.92567
ENSG00000039068.19	1.0133	0.0190564	ERV316A3_5p12a	0.211374	-2.24213	HERV3_19p13.3	0.418461
ENSG00000039123.16	0.758317	-0.399128	ERV316A3_5p13.1a	0.313199	-1.67485	HERV3_19q13.33	-0.272962
ENSG00000039139.9	0.404307	-1.30648	ERV316A3_5p13.2	0.352813	-1.50302	HERV3_19q13.42a	-1.80755
ENSG00000039319.17	0.553179	-0.854183	ERV316A3_5p13.3a	0.375706	-1.41232	HERV3_19q13.42b	-1.63465
ENSG00000039523.20	3.88656	1.9585	ERV316A3_5p13.3e	0.111309	-3.16735	HERV3_19q13.42c	-1.20494
ENSG00000039537.14	0.530656	-0.914152	ERV316A3_5p14.1b	0.29046	-1.78359	HERV3_1p34.3	-0.346601
ENSG00000039560.14	1.02802	0.0398654	ERV316A3_5p14.1c	0.29799	-1.74666	HERV3_3q21.3	-0.39308
ENSG00000039600.11	2.07987	1.05649	ERV316A3_5p14.1e	0.858169	-0.220667	HERV3_4p16.1	-1.48899
ENSG00000039650.12	1.11638	0.158826	ERV316A3_5p14.2a	1.10249	0.140763	HERV3_4q13.2b	-0.108115
ENSG00000039987.7	0.860948	-0.216001	ERV316A3_5p14.2c	0.45798	-1.12665	HERV3_4q13.3a	0.445445
ENSG00000040199.18	0.796494	-0.328264	ERV316A3_5p14.3e	0.314138	-1.67053	HERV3_4q13.3b	-0.6119
ENSG00000040275.17	1.04113	0.0581553	ERV316A3_5p14.3f	0.16475	-2.60165	HERV3_6q14.3a	-1.01019
ENSG00000040341.18	0.735023	-0.444139	ERV316A3_5p15.1c	0.263559	-1.9238	HERV3_7q11.21	-0.756539
ENSG00000040487.13	1.32119	0.401833	ERV316A3_5p15.2a	0.185436	-2.43101	HERV3_7q33	-1.10953
ENSG00000040531.16	1.17059	0.227232	ERV316A3_5p15.2b	0.150547	-2.73171	HERV3_7q34c	-0.789751
ENSG00000040608.14	1.1927	0.254232	ERV316A3_5p15.2c	0.183915	-2.44289	HERV3_8q11.23	-0.559382
ENSG00000040633.13	1.20722	0.271693	ERV316A3_5p15.31	0.0634997	-3.97711	HERV3_9q34.13	-0.246033
ENSG00000040731.10	0.613175	-0.705629	ERV316A3_5p15.32c	0.802467	-0.317486	HERV3_Yp11.2a	-4.21543
ENSG00000040933.16	0.723375	-0.467185	ERV316A3_5q11.2b	0.222279	-2.16956	HERV30_10q21.1	1.38631
ENSG00000041353.10	0.609709	-0.713806	ERV316A3_5q11.2d	0.317562	-1.65489	HERV30_4q13.2b	-0.429495
ENSG00000041357.16	0.982477	-0.0255049	ERV316A3_5q11.2f	0.212234	-2.23627	HERV30_5q11.2	-0.353785
ENSG00000041515.16	0.933922	-0.0986256	ERV316A3_5q11.2g	0.516965	-0.95186	HERV4_11q21	-0.251902
ENSG00000041802.11	0.813589	-0.297629	ERV316A3_5q11.2h	0.481432	-1.05459	HERV4_13q32.3	-0.180338
ENSG00000041880.14	1.17242	0.229488	ERV316A3_5q12.1a	0.0773933	-3.69165	HERV4_15q26.1	-1.66852
ENSG00000041982.16	0.969953	-0.0440134	ERV316A3_5q12.1b	0.147679	-2.75946	HERV4_16q11.2	0.398455
ENSG00000041988.15	0.988266	-0.0170283	ERV316A3_5q12.1c	0.324463	-1.62387	HERV4_17p13.1	-2.83298
ENSG00000042062.13	1.20287	0.266477	ERV316A3_5q12.1d	0.577515	-0.79207	HERV4_19q13.41	-0.541896
ENSG00000042088.14	0.825064	-0.277421	ERV316A3_5q12.1e	0.382642	-1.38593	HERV4_19q13.43a	-0.67345
ENSG00000042286.15	1.94083	0.956677	ERV316A3_5q12.1f	0.345615	-1.53276	HERV4_19q13.43b	-1.12671
ENSG00000042304.12	0.842426	-0.247378	ERV316A3_5q12.3c	0.242773	-2.04232	HERV4_1q22a	-0.560062
ENSG00000042317.17	0.578396	-0.78987	ERV316A3_5q12.3e	0.0892961	-3.48526	HERV4_1q22b	0.356712
ENSG00000042429.12	0.580732	-0.784055	ERV316A3_5q13.1	0.0983511	-3.34591	HERV4_20p12.3	-1.2479
ENSG00000042445.14	1.01118	0.0160442	ERV316A3_5q13.3b	0.191432	-2.3851	HERV4_20q13.33a	-2.89924
ENSG00000042493.16	1.16827	0.224379	ERV316A3_5q13.3c	0.177053	-2.49775	HERV4_20q13.33b	-2.33085
ENSG00000042753.12	1.37296	0.457286	ERV316A3_5q14.1	0.181771	-2.45981	HERV4_3q26.1	-1.69257
ENSG00000042781.14	0.458552	-1.12484	ERV316A3_5q14.2	0.0888964	-3.49173	HERV4_4q12	-0.713259
ENSG00000042813.8	1.04438	0.0626504	ERV316A3_5q14.3a	0.735619	-0.442969	HERV4_4q22.1	-0.0594041
ENSG00000042832.12	0.594115	-0.751186	ERV316A3_5q14.3c	0.238253	-2.06943	HERV4_5q33.1	-1.21029
ENSG00000042980.13	0.365815	-1.45081	ERV316A3_5q14.3e	0.461813	-1.11462	HERV4_8q21.13b	-1.75066
ENSG00000043039.7	2.11888	1.0833	ERV316A3_5q14.3h	0.564117	-0.825934	HERV4_9q34.3b	-2.88195
ENSG00000043093.15	0.619933	-0.689817	ERV316A3_5q15a	0.0326597	-4.93634	HERV9_11q22.3	-0.191428
ENSG00000043143.20	0.889604	-0.168765	ERV316A3_5q15b	0.16294	-2.61759	HERV9_19p13.3	-2.55747
ENSG00000043355.12	2.1082	1.07601	ERV316A3_5q15c	0.0714548	-3.80683	HERV9_1p31.1	-2.1827
ENSG00000043462.13	0.45528	-1.13517	ERV316A3_5q15d	0.0982584	-3.34728	HERV9_4q13.3	-0.136446
ENSG00000043514.17	0.769642	-0.377741	ERV316A3_5q21.1a	0.18444	-2.43878	HERV9_5q11.2	-0.35224
ENSG00000043591.6	0.797778	-0.325941	ERV316A3_5q21.1c	0.0833929	-3.58393	HERV9_5q13.2	-0.503347
ENSG00000044012.4	0.942863	-0.0848797	ERV316A3_5q21.2b	0.58719	-0.768101	HERV9_5q31.2	-0.747014
ENSG00000044090.10	1.07247	0.10094	ERV316A3_5q21.2c	0.299593	-1.73892	HERV9_6q13	-0.543262
ENSG00000044115.21	0.909031	-0.137599	ERV316A3_5q21.2d	0.217075	-2.20373	HERV9_6q25.1	-1.9746
ENSG00000044446.12	0.930843	-0.103391	ERV316A3_5q21.3d	0.0520385	-4.26428	HERV9_7p14.1	-4.79369
ENSG00000044459.15	0.677756	-0.561163	ERV316A3_5q22.1a	0.162769	-2.6191	HERV9_7p14.2	-3.75703
ENSG00000044524.11	0.637406	-0.649716	ERV316A3_5q22.1b	0.144776	-2.78811	HERV9_Xq22.3b	-4.37177
ENSG00000044574.8	2.96719	1.5691	ERV316A3_5q22.2a	0.14948	-2.74198	HERV9_Yq11.221d	-1.6824
ENSG00000046604.13	1.02859	0.0406675	ERV316A3_5q23.1a	0.0735096	-3.76592	HERVE_10p11.21	0.150742
ENSG00000046647.13	1.18569	0.245725	ERV316A3_5q23.1b	0.312893	-1.67626	HERVE_10p13c	-0.742514
ENSG00000046651.15	0.650756	-0.619811	ERV316A3_5q23.1d	0.374594	-1.4166	HERVE_11p15.4	-0.447842
ENSG00000046653.15	0.878299	-0.187217	ERV316A3_5q23.1e	0.203938	-2.29379	HERVE_11q13.2a	-0.708114
ENSG00000046774.10	1.09514	0.131113	ERV316A3_5q23.1f	0.0874324	-3.51569	HERVE_11q13.2b	-0.517786
ENSG00000046889.19	0.497581	-1.007	ERV316A3_5q23.2a	0.206973	-2.27248	HERVE_11q13.4c	-0.616617
ENSG00000047056.16	0.907822	-0.139519	ERV316A3_5q23.3a	0.555574	-0.847948	HERVE_12p13.31a	-1.80767
ENSG00000047188.16	0.781829	-0.355075	ERV316A3_5q23.3b	0.133244	-2.90786	HERVE_12q13.13	-2.61684
ENSG00000047230.15	0.769673	-0.377682	ERV316A3_5q23.3d	0.198395	-2.33355	HERVE_13q14.11a	-1.49089
ENSG00000047249.18	0.825333	-0.276952	ERV316A3_5q31.1a	0.0693501	-3.84996	HERVE_13q14.13a	-0.132781
ENSG00000047315.17	0.745527	-0.423668	ERV316A3_5q31.3a	0.190553	-2.39174	HERVE_13q14.13b	0.0192518
ENSG00000047346.12	0.764719	-0.386998	ERV316A3_5q31.3b	0.210871	-2.24557	HERVE_13q14.13c	-0.0469959
ENSG00000047365.12	0.2694	-1.89218	ERV316A3_5q31.3c	0.236056	-2.0828	HERVE_13q21.31a	-0.140314
ENSG00000047410.14	0.566686	-0.819378	ERV316A3_5q32	0.033001	-4.92134	HERVE_14q22.1	-0.617095
ENSG00000047457.14	0.510492	-0.97004	ERV316A3_5q33.1	0.143768	-2.79819	HERVE_17q11.2	-0.470093
ENSG00000047578.13	0.898633	-0.154196	ERV316A3_5q34a	0.139456	-2.84212	HERVE_19p12	-0.450527
ENSG00000047579.20	2.32716	1.21857	ERV316A3_5q34b	0.250351	-1.99798	HERVE_19p13.2	-0.700476
ENSG00000047597.7	0.506141	-0.98239	ERV316A3_5q35.2a	0.23901	-2.06486	HERVE_19q12	-2.03096
ENSG00000047617.15	0.344095	-1.53912	ERV316A3_5q35.2b	0.445936	-1.16509	HERVE_20p11.21b	-0.34651
ENSG00000047621.12	0.682044	-0.552063	ERV316A3_5q35.3a	0.216154	-2.20987	HERVE_2q24.1a	-1.15581
ENSG00000047634.15	0.974695	-0.0369775	ERV316A3_5q35.3b	0.0822249	-3.60428	HERVE_2q24.1b	-0.238186
ENSG00000047644.19	0.913702	-0.130205	ERV316A3_5q35.3c	0.738043	-0.438224	HERVE_2q37.1	-0.080092
ENSG00000047648.23	0.938521	-0.0915387	ERV316A3_5q35.3d	0.207587	-2.26821	HERVE_3p25.3b	-1.03932
ENSG00000047662.5	0.930475	-0.103961	ERV316A3_6p12.3a	0.356916	-1.48634	HERVE_3p26.3	-1.51368
ENSG00000047849.21	1.548	0.630401	ERV316A3_6p21.2a	0.198601	-2.33206	HERVE_3q21.2a	-1.53095
ENSG00000047932.14	0.830614	-0.26775	ERV316A3_6p21.2b	0.194212	-2.36429	HERVE_3q22.1a	-0.252654
ENSG00000047936.11	0.484588	-1.04517	ERV316A3_6p21.2d	0.410019	-1.28624	HERVE_5q14.3c	-0.873552
ENSG00000048028.11	0.662463	-0.594089	ERV316A3_6p21.31	0.139746	-2.83913	HERVE_7p22.1c	-0.305708
ENSG00000048052.22	0.600255	-0.736353	ERV316A3_6p21.33a	0.265825	-1.91145	HERVE_7q21.3	-1.61003
ENSG00000048140.18	1.23724	0.307123	ERV316A3_6p21.33b	0.5681	-0.815783	HERVE_7q36.1	-0.434579
ENSG00000048162.21	1.39307	0.478265	ERV316A3_6p21.33c	0.496553	-1.00998	HERVE_8p12a	-1.13611
ENSG00000048342.17	0.768827	-0.379268	ERV316A3_6p22.1a	0.218909	-2.1916	HERVE_8p23.1b	-1.24609
ENSG00000048392.12	0.675719	-0.565504	ERV316A3_6p22.1b	0.158441	-2.65799	HERVE_8p23.1c	-1.83369
ENSG00000048405.10	0.556004	-0.846833	ERV316A3_6p22.1d	0.277085	-1.8516	HERVE_8p23.1d	-1.36959
ENSG00000048462.11	0.838237	-0.25457	ERV316A3_6p22.1i	1.07432	0.103418	HERVE_8p23.1e	-0.618806
ENSG00000048471.14	0.757517	-0.40065	ERV316A3_6p22.1k	0.301775	-1.72846	HERVE_8p23.1f	-1.58752
ENSG00000048540.15	0.652985	-0.614878	ERV316A3_6p22.1l	0.144804	-2.78783	HERVE_8p23.1g	-0.384105
ENSG00000048544.6	0.884	-0.177882	ERV316A3_6p22.1m	0.127371	-2.9729	HERVE_8p23.1h	-3.09018
ENSG00000048545.16	0.804156	-0.314453	ERV316A3_6p22.1n	0.239671	-2.06087	HERVE_8p23.1n	-2.18137
ENSG00000048649.13	0.834332	-0.261306	ERV316A3_6p22.1o	0.733953	-0.446241	HERVE_9q34.3	-1.43184
ENSG00000048707.15	0.405398	-1.30259	ERV316A3_6p22.1p	0.172037	-2.53921	HERVE_Xp11.23	-0.520047
ENSG00000048740.18	0.97259	-0.0400966	ERV316A3_6p22.2	0.230893	-2.1147	HERVE_Xq21.32	-0.88949
ENSG00000048828.17	1.06001	0.0840773	ERV316A3_6p22.3b	0.120163	-3.05693	HERVEA_12p13.31	-0.531117
ENSG00000048991.16	2.22315	1.1526	ERV316A3_6p22.3c	0.183283	-2.44786	HERVEA_15q21.3	-1.00631
ENSG00000049089.15	1.34965	0.432586	ERV316A3_6p22.3f	0.0946505	-3.40125	HERVEA_19p12a	-0.597693
ENSG00000049130.16	0.729961	-0.45411	ERV316A3_6p23	0.171996	-2.53955	HERVEA_19p12b	-1.86299
ENSG00000049167.15	0.771633	-0.374013	ERV316A3_6p24.2	0.250938	-1.9946	HERVEA_19p13.11	-0.340971
ENSG00000049192.15	0.464133	-1.10739	ERV316A3_6p24.3a	0.355771	-1.49098	HERVEA_19q13.33	-0.549833
ENSG00000049239.13	1.32959	0.410981	ERV316A3_6p24.3b	0.134013	-2.89956	HERVEA_21q22.11	-4.01718
ENSG00000049245.13	0.987515	-0.0181253	ERV316A3_6p24.3e	0.633177	-0.659318	HERVEA_3p24.3a	-1.97957
ENSG00000049246.14	0.886867	-0.173211	ERV316A3_6p25.1b	0.275127	-1.86183	HERVEA_3q25.32	-1.82701
ENSG00000049247.14	1.13748	0.185838	ERV316A3_6p25.1d	0.372956	-1.42292	HERVEA_5q22.2	-1.01444
ENSG00000049249.9	1.26845	0.34307	ERV316A3_6p25.1e	0.662407	-0.594211	HERVEA_8q11.23a	-0.578523
ENSG00000049283.18	1.56057	0.642071	ERV316A3_6p25.2c	0.644229	-0.634355	HERVEA_Xp11.21	-3.57405
ENSG00000049323.16	1.04341	0.0613013	ERV316A3_6p25.3a	0.235793	-2.08441	HERVEA_Yq11.21	-1.28568
ENSG00000049449.10	1.32127	0.401923	ERV316A3_6p25.3b	0.298362	-1.74486	HERVEA_Yq11.221d	-1.09416
ENSG00000049540.18	2.12046	1.08438	ERV316A3_6q11.1	0.104698	-3.25569	HERVFC1_7q11.21	0.613308
ENSG00000049541.11	1.07912	0.109849	ERV316A3_6q13b	0.353361	-1.50079	HERVFH19_1p36.23a	-0.559893
ENSG00000049618.24	0.854555	-0.226755	ERV316A3_6q14.1a	0.0605327	-4.04614	HERVFH19_2q37.3	0.198193
ENSG00000049656.14	1.064	0.089501	ERV316A3_6q14.1b	0.109381	-3.19257	HERVFH19_7q32.2	0.795437
ENSG00000049759.19	0.896949	-0.156902	ERV316A3_6q14.1c	0.100362	-3.31671	HERVFH21_11p15.4	2.8037
ENSG00000049768.16	2.88626	1.5292	ERV316A3_6q14.1e	0.102647	-3.28424	HERVFH21_14q32.31a	0.0749723
ENSG00000049769.14	0.970891	-0.0426186	ERV316A3_6q14.2	0.0509158	-4.29574	HERVFH21_14q32.31b	-0.669339
ENSG00000049860.14	0.953102	-0.0692976	ERV316A3_6q14.3c	0.131403	-2.92793	HERVFH21_16p11.2	1.59892
ENSG00000049883.15	1.00032	0.000456354	ERV316A3_6q15a	0.11299	-3.14573	HERVFH21_1p34.3	1.93842
ENSG00000050030.16	0.466984	-1.09855	ERV316A3_6q16.1d	0.270096	-1.88846	HERVFH21_3q25.1	0.297496
ENSG00000050130.18	0.855266	-0.225555	ERV316A3_6q16.3a	0.139127	-2.84553	HERVFH21_7p21.3	-2.52573
ENSG00000050165.18	1.1406	0.189796	ERV316A3_6q21a	0.145682	-2.7791	HERVFH21_Xq11.2a	0.0229597
ENSG00000050327.15	1.19802	0.260653	ERV316A3_6q21b	0.104484	-3.25864	HERVFH21_Xq11.2b	1.59767
ENSG00000050344.9	0.910197	-0.135749	ERV316A3_6q21c	0.0697782	-3.84108	HERVFRD_12q24.33	-0.899781
ENSG00000050393.11	1.2524	0.324701	ERV316A3_6q22.1c	0.265129	-1.91523	HERVFRD_13q31.1	-4.14955
ENSG00000050405.13	1.00767	0.0110253	ERV316A3_6q22.31a	0.263514	-1.92405	HERVFRD_14q11.2	-0.724555
ENSG00000050426.16	1.20532	0.269416	ERV316A3_6q22.31b	0.30897	-1.69446	HERVFRD_19p12	-2.18001
ENSG00000050438.17	0.744081	-0.426469	ERV316A3_6q22.31f	0.104741	-3.25511	HERVFRD_19q13.41	-1.55619
ENSG00000050555.19	1.38282	0.467612	ERV316A3_6q22.31g	0.0565412	-4.14455	HERVFRD_20p12.3	-1.25644
ENSG00000050628.20	0.491476	-1.02481	ERV316A3_6q22.31h	0.250562	-1.99676	HERVFRD_21q22.3	0.511034
ENSG00000050730.16	0.778547	-0.361144	ERV316A3_6q22.33	0.163204	-2.61526	HERVFRD_2p11.2	-0.890965
ENSG00000050748.18	1.0537	0.0754579	ERV316A3_6q23.2b	0.742301	-0.429924	HERVFRD_3p22.1	-1.55784
ENSG00000050767.17	1.18303	0.242487	ERV316A3_6q23.3a	0.177907	-2.49081	HERVFRD_4p16.3	-1.51451
ENSG00000050820.17	1.28687	0.363866	ERV316A3_6q24.1a	0.637203	-0.650176	HERVFRD_6p24.2	-0.649927
ENSG00000051009.11	1.1829	0.24233	ERV316A3_6q24.1g	0.31316	-1.67503	HERVFRD_7p15.3	-4.03867
ENSG00000051108.15	1.04972	0.0700004	ERV316A3_6q24.1h	0.0524289	-4.25349	HERVFRD_8q12.1a	-2.32465
ENSG00000051128.19	1.13174	0.178542	ERV316A3_6q24.2a	1.27531	0.350851	HERVFRD_8q12.1b	-3.10722
ENSG00000051180.17	1.50396	0.588763	ERV316A3_6q24.3a	0.079373	-3.65521	HERVFRD_8q12.1c	-1.17498
ENSG00000051341.14	0.623147	-0.682357	ERV316A3_6q24.3b	0.227837	-2.13393	HERVFRD_8q12.1d	-1.36194
ENSG00000051382.9	1.21975	0.286581	ERV316A3_6q25.1b	0.141169	-2.8245	HERVFRD_9p21.3b	-0.647426
ENSG00000051523.11	0.944844	-0.0818523	ERV316A3_6q25.1c	0.234693	-2.09115	HERVFRD_9q22.31	-4.05199
ENSG00000051596.10	1.0243	0.0346438	ERV316A3_6q25.1d	0.953613	-0.0685238	HERVH_10p14a	-0.853927
ENSG00000051620.11	0.978479	-0.0313878	ERV316A3_6q25.1f	0.553222	-0.85407	HERVH_10q23.31a	1.05969
ENSG00000051825.15	0.499166	-1.00241	ERV316A3_6q25.1g	0.453841	-1.13974	HERVH_10q23.31c	2.30804
ENSG00000052126.14	0.738181	-0.437953	ERV316A3_6q25.1h	0.310166	-1.68889	HERVH_10q23.32	0.863108
ENSG00000052344.16	1.49965	0.584629	ERV316A3_6q25.2d	0.328906	-1.60425	HERVH_10q24.31a	2.05062
ENSG00000052723.12	0.701639	-0.511199	ERV316A3_6q25.2e	0.192211	-2.37924	HERVH_10q24.31b	0.493548
ENSG00000052749.14	0.700133	-0.514298	ERV316A3_6q26b	0.724865	-0.464216	HERVH_10q25.1c	-0.948134
ENSG00000052795.13	0.632814	-0.660148	ERV316A3_6q26c	1.16445	0.219649	HERVH_10q25.3	3.09711
ENSG00000052802.13	0.941657	-0.0867271	ERV316A3_7p12.1c	0.4085	-1.29159	HERVH_11q13.4a	-0.585389
ENSG00000052841.15	0.715524	-0.482928	ERV316A3_7p12.1d	0.469429	-1.09102	HERVH_11q14.1b	1.65589
ENSG00000052850.8	1.2385	0.3086	ERV316A3_7p12.2b	0.153151	-2.70697	HERVH_11q14.1g	0.578406
ENSG00000053108.17	0.827549	-0.273083	ERV316A3_7p13a	0.143433	-2.80155	HERVH_11q23.3a	-0.154748
ENSG00000053254.16	0.910707	-0.134941	ERV316A3_7p14.1b	0.935284	-0.0965242	HERVH_11q23.3b	0.275671
ENSG00000053328.8	0.393683	-1.34489	ERV316A3_7p15.3b	0.12291	-3.02433	HERVH_11q23.3c	0.52536
ENSG00000053371.12	1.00147	0.0021251	ERV316A3_7p21.2a	0.0558722	-4.16172	HERVH_11q24.1b	1.01931
ENSG00000053372.5	1.30648	0.385681	ERV316A3_7p21.2b	0.174632	-2.51761	HERVH_11q25a	0.327282
ENSG00000053438.11	1.85585	0.892082	ERV316A3_7p21.2c	0.0777153	-3.68566	HERVH_12p11.22a	2.05116
ENSG00000053501.13	1.52186	0.605835	ERV316A3_7p21.2d	0.199555	-2.32514	HERVH_12p13.31b	-0.0401603
ENSG00000053524.12	0.418956	-1.25513	ERV316A3_7p21.3a	0.320143	-1.64321	HERVH_12p13.31c	0.18022
ENSG00000053702.15	1.60458	0.682195	ERV316A3_7p21.3b	0.176472	-2.50249	HERVH_12p13.31d	-3.06105
ENSG00000053747.17	0.955518	-0.0656447	ERV316A3_7q21.11a	0.17911	-2.48108	HERVH_12p13.32	1.60461
ENSG00000053770.12	0.637799	-0.648826	ERV316A3_7q21.11d	0.114574	-3.12565	HERVH_12q13.2b	0.929581
ENSG00000053900.11	0.732566	-0.448968	ERV316A3_7q21.11f	0.0536996	-4.21895	HERVH_12q21.2a	1.74677
ENSG00000053918.18	1.00721	0.0103681	ERV316A3_7q21.3b	0.193722	-2.36794	HERVH_12q21.2b	-1.63075
ENSG00000054116.12	1.09499	0.130924	ERV316A3_7q21.3c	0.267519	-1.90229	HERVH_12q21.32c	-0.307161
ENSG00000054118.15	0.836811	-0.257027	ERV316A3_7q22.3	0.112582	-3.15095	HERVH_12q22	-1.01621
ENSG00000054148.18	1.36708	0.451097	ERV316A3_7q31.1d	0.250254	-1.99853	HERVH_13q13.3a	0.315163
ENSG00000054179.12	3.41686	1.77267	ERV316A3_7q31.31a	0.333094	-1.586	HERVH_13q13.3b	1.70295
ENSG00000054219.11	0.916647	-0.125561	ERV316A3_7q31.31b	0.117135	-3.09375	HERVH_13q14.11a	2.21512
ENSG00000054267.22	0.61032	-0.712363	ERV316A3_7q31.31c	0.255145	-1.97061	HERVH_13q14.11b	0.690636
ENSG00000054277.14	1.14977	0.201344	ERV316A3_7q31.32a	0.0743138	-3.75023	HERVH_13q14.2a	0.1346
ENSG00000054282.16	0.718633	-0.476674	ERV316A3_7q33d	0.0511792	-4.2883	HERVH_13q33.3	4.85842
ENSG00000054356.14	1.12994	0.176243	ERV316A3_7q34d	0.151151	-2.72594	HERVH_14q11.2a	2.4159
ENSG00000054392.13	0.853147	-0.229134	ERV316A3_7q35a	0.575984	-0.795899	HERVH_14q22.1a	0.582277
ENSG00000054523.18	0.702148	-0.510153	ERV316A3_7q36.1a	0.0498621	-4.32591	HERVH_14q23.1a	-1.11715
ENSG00000054598.9	1.24711	0.318586	ERV316A3_7q36.1b	0.382627	-1.38599	HERVH_14q24.2a	0.205555
ENSG00000054611.14	1.1116	0.152643	ERV316A3_8p11.22c	0.173737	-2.52502	HERVH_14q24.3a	1.92292
ENSG00000054654.19	0.233225	-2.10021	ERV316A3_8p11.23b	0.234711	-2.09104	HERVH_14q32.12a	1.74253
ENSG00000054690.14	0.785344	-0.348603	ERV316A3_8p12e	0.400405	-1.32047	HERVH_14q32.31b	0.0328302
ENSG00000054793.14	0.884469	-0.177117	ERV316A3_8p12f	0.0456246	-4.45404	HERVH_14q32.31c	-0.164376
ENSG00000054796.13	0.671647	-0.574226	ERV316A3_8p12g	0.149116	-2.74549	HERVH_15q24.1	-2.1684
ENSG00000054803.4	0.732782	-0.448544	ERV316A3_8p21.2a	0.259749	-1.94481	HERVH_15q25.2	0.317204
ENSG00000054938.16	3.5073	1.81036	ERV316A3_8p21.2b	0.759918	-0.396084	HERVH_15q26.1c	1.07714
ENSG00000054965.11	1.05257	0.0739176	ERV316A3_8p21.3c	0.26621	-1.90936	HERVH_15q26.3a	1.41002
ENSG00000054967.13	0.276429	-1.85502	ERV316A3_8p21.3e	0.467449	-1.09712	HERVH_15q26.3b	2.67164
ENSG00000054983.17	0.820508	-0.28541	ERV316A3_8p21.3f	0.194796	-2.35997	HERVH_16p11.2	-0.155247
ENSG00000055044.11	1.05047	0.0710362	ERV316A3_8p22b	0.108057	-3.21014	HERVH_16p13.2e	-0.322681
ENSG00000055070.17	1.67213	0.741685	ERV316A3_8p22c	0.191401	-2.38533	HERVH_17p12	1.13034
ENSG00000055118.16	1.27074	0.345664	ERV316A3_8p22f	0.10264	-3.28434	HERVH_17q12	2.12272
ENSG00000055130.17	0.888363	-0.170778	ERV316A3_8p23.1b	0.58832	-0.765327	HERVH_17q25.1b	-0.47269
ENSG00000055147.19	0.825028	-0.277485	ERV316A3_8p23.1c	0.215429	-2.21472	HERVH_17q25.1c	1.78107
ENSG00000055163.20	0.82494	-0.277639	ERV316A3_8p23.1d	0.0702603	-3.83115	HERVH_17q25.3	-1.5066
ENSG00000055208.19	1.49984	0.584811	ERV316A3_8p23.2	0.122784	-3.02581	HERVH_18q12.3c	0.584373
ENSG00000055211.14	0.968437	-0.0462698	ERV316A3_8q11.21c	0.121122	-3.04546	HERVH_19p13.12	1.18765
ENSG00000055332.18	0.903385	-0.146587	ERV316A3_8q11.23a	0.0611717	-4.03099	HERVH_19p13.2a	-0.51318
ENSG00000055483.19	1.18714	0.247487	ERV316A3_8q11.23b	0.0837132	-3.5784	HERVH_19p13.2c	0.800024
ENSG00000055609.19	0.401986	-1.31478	ERV316A3_8q12.1b	0.339637	-1.55794	HERVH_19p13.2d	1.50356
ENSG00000055732.13	0.920332	-0.119774	ERV316A3_8q12.2	0.215036	-2.21735	HERVH_19p13.3a	1.0812
ENSG00000055813.6	0.590386	-0.760269	ERV316A3_8q12.3a	0.085123	-3.55431	HERVH_19p13.3b	0.982843
ENSG00000055917.16	1.10251	0.140791	ERV316A3_8q12.3c	0.279207	-1.84059	HERVH_19q12	1.0349
ENSG00000055950.16	1.12375	0.168316	ERV316A3_8q13.1b	0.455315	-1.13506	HERVH_19q13.12a	-0.993933
ENSG00000055955.17	0.700406	-0.513736	ERV316A3_8q13.2a	0.0837915	-3.57705	HERVH_19q13.12b	0.0863788
ENSG00000055957.11	0.906974	-0.140868	ERV316A3_8q13.2b	0.575339	-0.797515	HERVH_19q13.2a	-0.329272
ENSG00000056050.7	1.05157	0.0725394	ERV316A3_8q13.3a	0.125221	-2.99745	HERVH_19q13.31	1.63998
ENSG00000056097.16	0.750656	-0.413775	ERV316A3_8q13.3b	0.117141	-3.09368	HERVH_19q13.32b	-0.00506196
ENSG00000056277.16	0.734076	-0.445999	ERV316A3_8q21.11d	0.21347	-2.2279	HERVH_19q13.32e	1.17483
ENSG00000056291.17	0.86258	-0.21327	ERV316A3_8q21.11e	0.251717	-1.99012	HERVH_19q13.41a	0.531549
ENSG00000056487.16	1.43024	0.516256	ERV316A3_8q21.13a	0.101571	-3.29944	HERVH_19q13.41b	-0.101919
ENSG00000056558.11	0.869348	-0.201994	ERV316A3_8q21.13d	0.168445	-2.56965	HERVH_19q13.42c	-3.31575
ENSG00000056586.16	0.619346	-0.691182	ERV316A3_8q21.13e	0.280831	-1.83222	HERVH_1p31.1a	2.80377
ENSG00000056736.10	0.624457	-0.679327	ERV316A3_8q21.13h	0.461401	-1.11591	HERVH_1p31.3d	5.79695
ENSG00000056972.20	1.13904	0.187822	ERV316A3_8q21.13i	0.547319	-0.869546	HERVH_1p32.3a	0.432263
ENSG00000056998.20	1.19559	0.257722	ERV316A3_8q21.3b	0.581825	-0.781344	HERVH_1p32.3b	0.525162
ENSG00000057019.16	0.811836	-0.30074	ERV316A3_8q21.3e	0.0741533	-3.75335	HERVH_1p34.2a	2.16904
ENSG00000057149.16	0.977607	-0.032673	ERV316A3_8q21.3g	0.185217	-2.43271	HERVH_1p34.3c	-1.48149
ENSG00000057252.13	0.804733	-0.313418	ERV316A3_8q22.1c	0.229737	-2.12194	HERVH_1q24.2	0.794395
ENSG00000057294.15	0.700405	-0.513738	ERV316A3_8q22.1d	0.0392834	-4.66994	HERVH_1q32.1a	0.512088
ENSG00000057468.7	0.303474	-1.72036	ERV316A3_8q22.3b	0.0544397	-4.1992	HERVH_1q32.1b	0.312653
ENSG00000057593.14	1.13837	0.186965	ERV316A3_8q22.3c	0.0638625	-3.96889	HERVH_1q42.13d	0.345369
ENSG00000057608.17	0.829668	-0.269394	ERV316A3_8q23.1c	0.234175	-2.09434	HERVH_1q42.2e	0.205702
ENSG00000057657.17	0.787417	-0.344801	ERV316A3_8q23.2b	0.166353	-2.58768	HERVH_20p11.23b	4.17775
ENSG00000057663.16	0.753396	-0.408521	ERV316A3_8q23.2c	0.1685	-2.56918	HERVH_20p13c	-0.586828
ENSG00000057704.13	0.775112	-0.367524	ERV316A3_8q23.3g	0.363569	-1.4597	HERVH_22q11.1	2.99975
ENSG00000057757.10	0.990204	-0.0142028	ERV316A3_8q24.11b	0.233589	-2.09796	HERVH_22q12.1	1.22264
ENSG00000057935.14	1.1175	0.160277	ERV316A3_8q24.12a	0.126191	-2.98632	HERVH_22q12.3a	1.89188
ENSG00000058056.9	0.868667	-0.203126	ERV316A3_8q24.12b	0.187031	-2.41865	HERVH_22q13.1b	0.113941
ENSG00000058063.16	0.589747	-0.761832	ERV316A3_8q24.12c	0.131112	-2.93113	HERVH_2p13.3a	0.40412
ENSG00000058085.15	1.15435	0.207079	ERV316A3_8q24.12d	0.136251	-2.87566	HERVH_2p14b	1.36385
ENSG00000058091.17	0.741213	-0.432041	ERV316A3_8q24.13a	0.267587	-1.90192	HERVH_2p22.2c	-0.994276
ENSG00000058262.10	1.33464	0.416448	ERV316A3_8q24.13b	0.385919	-1.37363	HERVH_2p22.3b	-1.49797
ENSG00000058272.19	0.650378	-0.620649	ERV316A3_8q24.13d	0.205511	-2.28271	HERVH_2p22.3d	0.363418
ENSG00000058335.16	0.976459	-0.0343681	ERV316A3_8q24.21a	0.0550192	-4.18392	HERVH_2p22.3e	-1.15029
ENSG00000058404.20	0.967466	-0.0477177	ERV316A3_8q24.21b	0.0746532	-3.74365	HERVH_2p24.2	1.2142
ENSG00000058453.17	1.0601	0.0842027	ERV316A3_8q24.21c	0.255647	-1.96777	HERVH_2p24.3a	2.33583
ENSG00000058600.16	0.790495	-0.339172	ERV316A3_8q24.22b	0.123546	-3.01688	HERVH_2q24.1d	-4.80945
ENSG00000058668.15	1.0581	0.0814704	ERV316A3_8q24.23b	0.520337	-0.942483	HERVH_2q24.1e	-3.77504
ENSG00000058673.17	0.212817	-2.23231	ERV316A3_8q24.23c	0.17243	-2.53592	HERVH_2q33.2	0.184095
ENSG00000058729.11	0.807624	-0.308244	ERV316A3_8q24.23g	0.0615275	-4.02262	HERVH_2q37.1b	-2.6321
ENSG00000058799.15	0.951788	-0.0712874	ERV316A3_8q24.23h	0.0968907	-3.3675	HERVH_3p14.3a	0.000680855
ENSG00000058804.12	0.75294	-0.409393	ERV316A3_8q24.23i	0.245755	-2.02471	HERVH_3p21.31a	-0.940656
ENSG00000058866.15	0.423526	-1.23948	ERV316A3_8q24.3d	0.27185	-1.87912	HERVH_3p21.31e	1.00571
ENSG00000059122.17	1.34087	0.423169	ERV316A3_8q24.3i	0.838635	-0.253885	HERVH_3p22.2a	1.18316
ENSG00000059145.19	0.900745	-0.15081	ERV316A3_8q24.3k	0.883763	-0.178269	HERVH_3p22.3b	-0.780142
ENSG00000059377.18	0.775507	-0.366789	ERV316A3_9p11.2	0.328085	-1.60786	HERVH_3q13.2	2.78538
ENSG00000059378.13	0.795942	-0.329265	ERV316A3_9p21.1a	0.177029	-2.49795	HERVH_3q13.31b	0.221464
ENSG00000059573.9	0.912361	-0.132324	ERV316A3_9p22.3	0.135078	-2.88814	HERVH_3q21.3a	1.11279
ENSG00000059588.10	0.737007	-0.440249	ERV316A3_9p23f	0.076552	-3.70742	HERVH_3q21.3b	-1.33852
ENSG00000059691.12	1.01425	0.020407	ERV316A3_9p24.1	0.157127	-2.66999	HERVH_3q21.3c	-0.672106
ENSG00000059728.11	0.661701	-0.595748	ERV316A3_9p24.2a	0.264513	-1.91859	HERVH_3q25.1	-1.6801
ENSG00000059758.8	0.596608	-0.745145	ERV316A3_9p24.2b	0.0577599	-4.11379	HERVH_3q26.1c	0.747804
ENSG00000059769.20	0.985076	-0.021693	ERV316A3_9p24.3c	0.104182	-3.26282	HERVH_3q26.33c	-0.542968
ENSG00000059804.16	0.750711	-0.41367	ERV316A3_9p24.3d	0.0853433	-3.55058	HERVH_3q27.3c	1.38605
ENSG00000059915.17	1.26738	0.34185	ERV316A3_9q13	0.32064	-1.64097	HERVH_3q28a	2.36213
ENSG00000060069.17	0.704785	-0.504744	ERV316A3_9q21.13b	0.111355	-3.16676	HERVH_4p16.1a	0.375405
ENSG00000060138.13	1.58891	0.668033	ERV316A3_9q21.31c	0.165675	-2.59357	HERVH_4p16.1d	-2.19351
ENSG00000060140.9	0.698757	-0.517136	ERV316A3_9q21.33	0.0424602	-4.55774	HERVH_4p16.3c	1.88114
ENSG00000060237.18	1.03632	0.0514659	ERV316A3_9q22.33a	0.0849058	-3.55799	HERVH_4q12a	-1.8659
ENSG00000060339.14	1.10058	0.138269	ERV316A3_9q22.33b	0.244298	-2.03329	HERVH_4q13.2	1.36001
ENSG00000060491.16	1.07814	0.108538	ERV316A3_9q31.1b	0.406334	-1.29926	HERVH_4q13.3	-0.0465811
ENSG00000060558.4	1.06348	0.088798	ERV316A3_9q31.1d	0.396428	-1.33487	HERVH_4q22.3a	0.048893
ENSG00000060566.14	1.61396	0.690603	ERV316A3_9q32b	0.427114	-1.22731	HERVH_4q28.3i	0.713109
ENSG00000060642.11	0.936759	-0.0942497	ERV316A3_9q33.2	0.35628	-1.48892	HERVH_4q31.1b	-1.8107
ENSG00000060656.20	1.00085	0.00122865	ERV316A3_9q33.3	0.0457465	-4.45019	HERVH_4q31.21b	0.623342
ENSG00000060688.13	0.756061	-0.403425	ERV316A3_9q34.13	0.0501216	-4.31842	HERVH_4q32.2c	1.19727
ENSG00000060709.15	0.949912	-0.0741339	ERV316A3_9q34.2a	0.259503	-1.94618	HERVH_4q35.1a	4.48494
ENSG00000060718.22	1.44213	0.528204	ERV316A3_9q34.2b	0.903639	-0.146182	HERVH_5p15.33	0.217448
ENSG00000060749.16	0.946822	-0.0788352	ERV316A3_9q34.3a	0.486901	-1.0383	HERVH_5q21.1a	0.227842
ENSG00000060762.19	0.945864	-0.0802955	ERV316A3_9q34.3b	1.03551	0.0503348	HERVH_5q23.2a	0.984201
ENSG00000060971.19	1.7459	0.803969	ERV316A3_9q34.3d	0.907897	-0.1394	HERVH_5q32b	0.774083
ENSG00000060982.15	0.501469	-0.995768	ERV316A3_Xp11.22c	0.173232	-2.52922	HERVH_5q35.1a	1.23443
ENSG00000061273.18	1.43289	0.518932	ERV316A3_Xp11.22d	0.264713	-1.9175	HERVH_6p21.1	0.765748
ENSG00000061337.15	1.38618	0.471119	ERV316A3_Xp11.23a	0.341914	-1.54829	HERVH_6p21.32	1.58234
ENSG00000061455.11	0.821554	-0.283574	ERV316A3_Xp11.4a	0.291408	-1.77889	HERVH_6p22.3a	0.176003
ENSG00000061492.12	0.781487	-0.355706	ERV316A3_Xp21.1a	0.136207	-2.87613	HERVH_6p22.3c	1.43887
ENSG00000061656.10	0.995839	-0.00601528	ERV316A3_Xp21.1c	0.326669	-1.6141	HERVH_6p22.3d	0.607083
ENSG00000061676.15	0.802284	-0.317815	ERV316A3_Xp22.11	0.584498	-0.774731	HERVH_6p25.1	2.44812
ENSG00000061794.13	0.793415	-0.333853	ERV316A3_Xp22.13	0.226101	-2.14496	HERVH_6q22.31e	0.642373
ENSG00000061918.14	0.841949	-0.248196	ERV316A3_Xq21.1a	0.0474516	-4.3974	HERVH_6q23.2b	-0.55466
ENSG00000061936.10	0.973315	-0.0390219	ERV316A3_Xq21.1b	0.171372	-2.5448	HERVH_6q23.2c	-0.0483417
ENSG00000061938.20	1.28264	0.359116	ERV316A3_Xq22.1c	0.063653	-3.97363	HERVH_7p14.3e	2.27389
ENSG00000061987.16	0.595619	-0.747538	ERV316A3_Xq23b	0.348982	-1.51878	HERVH_7p21.1a	-0.311571
ENSG00000062038.14	1.23695	0.306792	ERV316A3_Xq24a	0.334909	-1.57816	HERVH_7q11.21	1.79463
ENSG00000062096.15	0.658967	-0.601721	ERV316A3_Xq26.1	0.946415	-0.079455	HERVH_7q11.23a	-2.19599
ENSG00000062194.16	0.689166	-0.537076	ERV316A3_Xq26.3a	0.359269	-1.47686	HERVH_7q21.2	-0.145428
ENSG00000062282.15	0.637071	-0.650475	ERV316A3_Xq27.3d	0.205141	-2.28531	HERVH_7q31.1c	1.37448
ENSG00000062370.17	0.555218	-0.848874	ERV316A3_Xq28b	0.552458	-0.856063	HERVH_7q31.31b	0.243254
ENSG00000062485.19	1.75185	0.808881	ERV316A3_Xq28i	0.215096	-2.21695	HERVH_7q31.32b	-1.93466
ENSG00000062524.16	1.03311	0.0469879	ERV316A3_Xq28j	0.117584	-3.08824	HERVH_8p23.1c	-2.33257
ENSG00000062582.14	0.826553	-0.274821	ERV316A3_Xq28k	0.291267	-1.77958	HERVH_8p23.1i	-1.55635
ENSG00000062598.18	1.09634	0.132696	ERV316A3_Xq28l	0.116071	-3.10692	HERVH_8q22.1a	0.82194
ENSG00000062650.19	0.6336	-0.658356	ERVL_10p14	0.0389793	-4.68115	HERVH_8q22.1c	-1.32019
ENSG00000062716.13	0.58396	-0.776058	ERVL_10q11.22a	0.262776	-1.92809	HERVH_8q22.2	0.829386
ENSG00000062725.10	0.610619	-0.711655	ERVL_10q11.22b	0.104198	-3.26259	HERVH_8q22.3a	-0.671707
ENSG00000062822.15	0.922637	-0.116165	ERVL_10q21.2	0.335502	-1.57561	HERVH_8q22.3b	2.939
ENSG00000063015.20	1.78215	0.83362	ERVL_10q26.12	0.207134	-2.27136	HERVH_8q24.23c	-0.635217
ENSG00000063046.18	0.730616	-0.452814	ERVL_11p14.1	0.0575911	-4.11801	HERVH_9p13.3a	-0.532877
ENSG00000063127.16	1.49314	0.578349	ERVL_11p14.3	0.375627	-1.41263	HERVH_9p13.3b	-0.0863762
ENSG00000063169.11	4.45979	2.15698	ERVL_11p15.5	0.164929	-2.60008	HERVH_9p13.3d	-0.622332
ENSG00000063176.16	1.54519	0.627786	ERVL_11q12.1	0.176787	-2.49991	HERVH_9p21.3a	2.0812
ENSG00000063177.13	1.35624	0.439615	ERVL_11q22.3	0.196371	-2.34835	HERVH_9q21.33b	-0.838186
ENSG00000063180.9	1.47013	0.555948	ERVL_11q25	0.0461418	-4.43778	HERVH_9q21.33c	0.0312354
ENSG00000063241.8	1.1638	0.218847	ERVL_12p11.22	0.019992	-5.64444	HERVH_9q21.33d	-1.36502
ENSG00000063244.13	1.53695	0.620071	ERVL_12p13.2	0.0955294	-3.38791	HERVH_9q22.31a	0.914527
ENSG00000063245.15	2.32261	1.21575	ERVL_12q21.31b	0.0682262	-3.87353	HERVH_9q22.33a	-1.42741
ENSG00000063322.15	1.61633	0.692719	ERVL_12q21.32	0.408191	-1.29268	HERVH_9q33.3b	-0.538685
ENSG00000063438.19	0.644046	-0.634765	ERVL_12q22a	0.0847374	-3.56086	HERVH_9q34.13	-0.49342
ENSG00000063515.3	1.60015	0.678205	ERVL_12q22b	0.0985795	-3.34257	HERVH_Xq13.1a	1.9992
ENSG00000063587.15	1.28441	0.361111	ERVL_13q31.1b	0.0929036	-3.42812	HERVH_Xq13.1b	3.42912
ENSG00000063601.17	0.962876	-0.0545779	ERVL_14q12	0.668676	-0.58062	HERVH_Xq13.2c	-1.65537
ENSG00000063660.9	1.3083	0.387688	ERVL_14q22.1	0.0671377	-3.89673	HERVH_Xq22.2b	2.77332
ENSG00000063761.16	1.30185	0.380558	ERVL_14q23.1	0.0227474	-5.45815	HERVH_Xq22.2c	1.18539
ENSG00000063854.13	1.2656	0.339822	ERVL_14q23.3	0.0717742	-3.80039	HERVH_Xq23k	0.53542
ENSG00000063978.16	1.00387	0.00556814	ERVL_15q11.2a	0.0561352	-4.15495	HERVH_Xq26.2	0.0140602
ENSG00000064012.22	0.774109	-0.369391	ERVL_15q11.2b	0.163754	-2.6104	HERVH_Yp11.2e	0.0369569
ENSG00000064042.18	0.574748	-0.798997	ERVL_15q25.2	0.0528676	-4.24147	HERVH48_14q24.2	-1.11768
ENSG00000064102.15	0.844037	-0.244622	ERVL_15q26.1	0.122141	-3.03338	HERVH48_19p12b	-0.791154
ENSG00000064115.11	1.04875	0.0686679	ERVL_16p12.2	0.0232492	-5.42667	HERVH48_1q44a	-2.4411
ENSG00000064195.7	2.5383	1.34386	ERVL_16p12.3	0.271582	-1.88054	HERVH48_1q44b	-2.87762
ENSG00000064199.7	1.20921	0.27406	ERVL_16q13	0.302805	-1.72354	HERVH48_1q44c	-0.417592
ENSG00000064201.16	0.507693	-0.977971	ERVL_16q21a	0.179269	-2.4798	HERVH48_21q22.3	-0.0297433
ENSG00000064205.10	1.22069	0.287702	ERVL_18q12.1b	0.0676051	-3.88672	HERVH48_2p12	-0.0831788
ENSG00000064218.5	1.38348	0.468301	ERVL_18q22.1d	0.122876	-3.02473	HERVH48_2p25.1	-0.301162
ENSG00000064225.12	0.69048	-0.534329	ERVL_18q22.2	0.0502509	-4.31471	HERVH48_2q22.2	-2.75475
ENSG00000064270.13	0.636521	-0.651721	ERVL_19q11	0.099206	-3.33343	HERVH48_4p15.31	-0.156039
ENSG00000064300.9	1.45252	0.53856	ERVL_1p31.1	0.266105	-1.90993	HERVH48_5p12	0.303605
ENSG00000064309.14	0.666495	-0.585333	ERVL_1p32.2a	0.283066	-1.82079	HERVH48_7p15.2	0.207409
ENSG00000064313.12	0.71992	-0.474091	ERVL_1p34.2	0.0756654	-3.72422	HERVH48_7q22.1	-0.13713
ENSG00000064393.16	1.27103	0.345995	ERVL_1p36.22a	0.0603087	-4.05149	HERVH48_8q21.2	-1.81376
ENSG00000064419.13	0.850888	-0.232959	ERVL_1q41	0.0428112	-4.54587	HERVH48_8q24.13	-3.13701
ENSG00000064490.14	1.08896	0.122956	ERVL_1q42.13	0.0647689	-3.94855	HERVH48_Xp11.21	1.89828
ENSG00000064545.15	1.25695	0.329924	ERVL_1q44a	0.460468	-1.11883	HERVI_12p13.31	0.650361
ENSG00000064547.14	0.914819	-0.128442	ERVL_1q44b	0.206586	-2.27519	HERVI_15q25.1	-0.557601
ENSG00000064601.20	1.71089	0.774745	ERVL_21q21.1a	0.0550976	-4.18187	HERVI_16p13.13	-1.68753
ENSG00000064607.17	0.885698	-0.175114	ERVL_21q21.1c	0.189985	-2.39604	HERVI_16q22.2	-3.17689
ENSG00000064651.14	0.430398	-1.21626	ERVL_22q12.1	0.0303346	-5.04289	HERVI_18q21.1	-3.41407
ENSG00000064652.11	0.918519	-0.122619	ERVL_22q12.3b	0.305261	-1.71189	HERVI_7q33a	0.259891
ENSG00000064655.19	1.43041	0.516427	ERVL_2p12b	0.0535659	-4.22254	HERVI_7q33c	-1.26587
ENSG00000064666.15	1.39843	0.483811	ERVL_2p12c	0.0490066	-4.35088	HERVI_9q22.1	-1.14022
ENSG00000064687.13	0.750639	-0.413809	ERVL_2p15	0.275911	-1.85773	HERVIP10F_12p13.2	-1.26043
ENSG00000064692.20	0.845233	-0.242579	ERVL_2p22.1b	0.0950095	-3.39578	HERVIP10F_16p13.13	-2.41055
ENSG00000064703.12	0.725879	-0.462199	ERVL_2q14.1	0.213707	-2.22629	HERVIP10F_18p11.21b	-1.20776
ENSG00000064726.10	0.719187	-0.475562	ERVL_2q21.1	0.05622	-4.15277	HERVIP10F_19p12	-1.28427
ENSG00000064763.11	0.79089	-0.338452	ERVL_2q37.1	0.285813	-1.80685	HERVIP10F_19p13.11	0.272673
ENSG00000064787.13	0.715528	-0.48292	ERVL_3q24	0.200639	-2.31733	HERVIP10F_19p13.2b	0.237523
ENSG00000064886.14	1.06441	0.0900545	ERVL_3q26.1a	0.545958	-0.873138	HERVIP10F_19q13.41a	-0.299915
ENSG00000064932.16	0.796964	-0.327413	ERVL_3q26.32	0.101474	-3.30081	HERVIP10F_1p35.2a	-2.81895
ENSG00000064933.18	0.670021	-0.577721	ERVL_4p15.33	0.0838213	-3.57654	HERVIP10F_1p36.33	2.75273
ENSG00000064961.19	1.25251	0.324819	ERVL_4q13.1	0.454463	-1.13776	HERVIP10F_21q11.2a	-1.26044
ENSG00000064989.13	0.588498	-0.76489	ERVL_4q31.22	0.330154	-1.59879	HERVIP10F_2q21.2	-1.89805
ENSG00000064995.18	0.994045	-0.00861683	ERVL_4q32.1	0.176659	-2.50096	HERVIP10F_2q37.1	-3.95922
ENSG00000064999.15	1.05193	0.0730449	ERVL_5p14.3a	0.129913	-2.94438	HERVIP10F_3p21.31	0.277451
ENSG00000065000.19	1.20327	0.266963	ERVL_5q11.2	0.0692508	-3.85202	HERVIP10F_3p25.3	-1.93545
ENSG00000065029.15	1.28842	0.365607	ERVL_5q23.3a	0.220119	-2.18364	HERVIP10F_3p26.1	-0.728889
ENSG00000065054.14	1.96686	0.975892	ERVL_5q23.3b	0.216878	-2.20504	HERVIP10F_3q29	-4.40801
ENSG00000065057.9	1.18671	0.246963	ERVL_6p25.1	0.13938	-2.8429	HERVIP10F_6q15	-3.40063
ENSG00000065060.17	0.765041	-0.386391	ERVL_6q16.1a	0.112235	-3.15541	HERVIP10F_7p13	-0.028517
ENSG00000065135.12	0.813285	-0.298166	ERVL_6q16.1c	0.306054	-1.70814	HERVIP10F_8p22	-0.951744
ENSG00000065150.21	0.947	-0.0785642	ERVL_6q16.1d	0.285344	-1.80922	HERVIP10F_9q13	-1.10581
ENSG00000065154.12	0.879648	-0.185002	ERVL_6q16.3a	0.0571889	-4.12812	HERVIP10F_Xp21.1	-0.691812
ENSG00000065183.16	0.765282	-0.385937	ERVL_6q22.33	0.114179	-3.13063	HERVIP10FH_10p11.23	-1.67945
ENSG00000065243.20	0.689589	-0.536192	ERVL_6q23.3b	0.435655	-1.19874	HERVIP10FH_11p15.5	-0.930703
ENSG00000065268.11	1.25498	0.327665	ERVL_6q24.1	0.111142	-3.16953	HERVIP10FH_12p11.21	-1.64063
ENSG00000065308.5	1.56378	0.645038	ERVL_6q24.3	0.28233	-1.82454	HERVIP10FH_12p13.2	-0.583726
ENSG00000065320.9	1.11909	0.162326	ERVL_6q27b	0.492881	-1.02069	HERVIP10FH_12q24.31	-0.734062
ENSG00000065325.13	0.848517	-0.236984	ERVL_7p12.1a	0.151227	-2.72521	HERVIP10FH_14q23.1	-0.17496
ENSG00000065328.17	0.888909	-0.169892	ERVL_7p12.1b	0.234553	-2.09201	HERVIP10FH_15q25.1	-0.565994
ENSG00000065357.20	1.38997	0.475053	ERVL_7p21.2a	0.0825473	-3.59863	HERVIP10FH_17q21.32	-1.84829
ENSG00000065361.16	0.706862	-0.5005	ERVL_7p21.2c	0.344521	-1.53734	HERVIP10FH_19p12b	-2.55515
ENSG00000065371.17	1.27876	0.354745	ERVL_7p21.3	0.0454244	-4.46039	HERVIP10FH_19q13.43	-1.03247
ENSG00000065413.20	0.350318	-1.51326	ERVL_7q21.13b	0.175205	-2.51288	HERVIP10FH_1q23.1	-3.43868
ENSG00000065427.15	0.95831	-0.0614356	ERVL_8p23.1	0.158663	-2.65596	HERVIP10FH_20q13.12	-3.80488
ENSG00000065457.10	0.92742	-0.108706	ERVL_8q11.21b	0.121498	-3.041	HERVIP10FH_21q22.12	-0.980364
ENSG00000065485.20	1.24895	0.320714	ERVL_8q23.2b	0.196166	-2.34985	HERVIP10FH_2p14	-2.20673
ENSG00000065491.8	1.20166	0.265029	ERVL_8q24.13	0.167507	-2.57771	HERVIP10FH_2q14.2	-1.44064
ENSG00000065518.8	1.07536	0.104818	ERVL_9q21.13	0.206774	-2.27387	HERVIP10FH_2q14.3b	-1.11591
ENSG00000065526.12	0.953047	-0.0693807	ERVL_Xp11.21a	0.375805	-1.41195	HERVIP10FH_2q37.1	-3.50579
ENSG00000065534.19	0.907918	-0.139365	ERVL_Xp11.21b	0.343826	-1.54025	HERVIP10FH_4p13	-0.215921
ENSG00000065548.18	0.805956	-0.311227	ERVL_Xp11.22a	0.32403	-1.6258	HERVIP10FH_6q15a	-2.81159
ENSG00000065559.15	0.718071	-0.477801	ERVL_Xp22.31	0.262098	-1.93182	HERVIP10FH_6q26a	-0.106891
ENSG00000065600.13	0.862112	-0.214053	ERVL_Xq13.2a	0.384659	-1.37835	HERVIP10FH_7q36.1	-3.31858
ENSG00000065609.14	0.862019	-0.214208	ERVL_Xq21.1a	0.103831	-3.26769	HERVIP10FH_8q24.13a	-1.0113
ENSG00000065613.15	0.587405	-0.767572	ERVL_Xq21.1b	0.0405038	-4.6258	HERVIP10FH_8q24.13b	-1.54116
ENSG00000065615.14	0.743114	-0.428344	ERVL_Xq21.31d	0.0853866	-3.54985	HERVIP10FH_8q24.3	-0.297482
ENSG00000065618.21	1.06825	0.0952541	ERVL_Xq26.2	0.448197	-1.15779	HERVIP10FH_Xp21.1	0.128476
ENSG00000065621.15	1.0428	0.060458	ERVLB4_10p11.21	0.159669	-2.64684	HERVIP10FH_Xq24	-0.440709
ENSG00000065665.21	1.24261	0.313373	ERVLB4_10p11.22b	0.0780608	-3.67926	HERVIP10FH_Yq11.222b	-3.80523
ENSG00000065675.15	0.590108	-0.760948	ERVLB4_10p12.1b	0.45078	-1.1495	HERVK11_12q23.3b	-1.09922
ENSG00000065717.15	1.4329	0.518935	ERVLB4_10p14	0.24771	-2.01328	HERVK11_15q15.1	0.820909
ENSG00000065802.12	1.10064	0.138344	ERVLB4_10q11.22a	0.115713	-3.11137	HERVK11_18q21.1	-1.09786
ENSG00000065809.13	1.00076	0.00109903	ERVLB4_10q11.22b	0.108134	-3.20911	HERVK11_1p13.3	0.81335
ENSG00000065833.9	1.0785	0.109023	ERVLB4_10q21.1a	0.116084	-3.10675	HERVK11_1q23.3a	-2.3433
ENSG00000065882.16	0.76447	-0.387469	ERVLB4_10q21.3e	0.068503	-3.86769	HERVK11_22q11.21	-2.67627
ENSG00000065883.16	0.60251	-0.730942	ERVLB4_10q21.3f	0.140632	-2.83001	HERVK11_2q34a	-0.286197
ENSG00000065911.13	0.871278	-0.198794	ERVLB4_10q22.3a	0.14744	-2.7618	HERVK11_6q25.3	-2.57114
ENSG00000065923.10	0.623214	-0.682202	ERVLB4_10q23.1b	0.368355	-1.44083	HERVK11_8p23.1a	-1.82586
ENSG00000065970.9	1.86295	0.897587	ERVLB4_10q23.1c	0.044657	-4.48497	HERVK11_8p23.1b	-2.68751
ENSG00000065978.19	1.48969	0.575014	ERVLB4_10q23.31c	0.335453	-1.57582	HERVK11_8p23.1c	-3.06873
ENSG00000065989.16	2.88565	1.52889	ERVLB4_10q23.33b	0.0692091	-3.85289	HERVK11_Xp11.3	-1.47224
ENSG00000066027.12	0.830046	-0.268737	ERVLB4_10q25.2a	0.292269	-1.77463	HERVK11D_6q22.31	-1.94424
ENSG00000066032.18	0.565451	-0.822525	ERVLB4_10q25.2b	0.202242	-2.30585	HERVK14C_10q26.3	-1.53693
ENSG00000066044.15	1.57116	0.65183	ERVLB4_10q25.3	0.0639271	-3.96743	HERVK14C_13q31.1	-0.499378
ENSG00000066056.14	1.10204	0.140183	ERVLB4_10q26.2b	0.0382526	-4.7083	HERVK14C_19p13.2	-0.78128
ENSG00000066084.13	0.629287	-0.66821	ERVLB4_10q26.3b	0.171998	-2.53954	HERVK14C_1q32.1	-3.24115
ENSG00000066117.15	1.73994	0.799034	ERVLB4_11p15.4a	0.503735	-0.989262	HERVK14C_1q44	-0.141159
ENSG00000066135.13	1.02078	0.0296729	ERVLB4_11p15.4b	0.115608	-3.11268	HERVKC4_19p13.2	-0.835654
ENSG00000066136.20	1.47164	0.557425	ERVLB4_11p15.4c	0.23674	-2.07862	HERVL_10p13b	-2.43472
ENSG00000066185.13	1.02344	0.0334292	ERVLB4_11p15.5a	0.955243	-0.0660599	HERVL_10p13c	-2.12085
ENSG00000066230.12	0.33005	-1.59924	ERVLB4_11p15.5b	0.206653	-2.27472	HERVL_10p15.1	-2.09367
ENSG00000066248.15	0.898776	-0.153966	ERVLB4_11p15.5c	0.715038	-0.483909	HERVL_10q25.1d	-0.685244
ENSG00000066279.18	0.570185	-0.810499	ERVLB4_11p15.5d	0.257229	-1.95888	HERVL_10q26.3b	-1.43399
ENSG00000066294.15	0.383831	-1.38146	ERVLB4_11p15.5e	0.16586	-2.59196	HERVL_11p14.1b	-3.64784
ENSG00000066322.15	1.49952	0.584496	ERVLB4_11q12.1c	0.270385	-1.88691	HERVL_11q12.1c	0.108736
ENSG00000066336.12	0.94312	-0.0844875	ERVLB4_11q12.2b	0.537062	-0.896839	HERVL_11q12.2	-4.69166
ENSG00000066379.15	1.00595	0.00856444	ERVLB4_11q13.2	0.405816	-1.3011	HERVL_11q14.1f	-3.99383
ENSG00000066382.16	1.06412	0.0896596	ERVLB4_11q13.4b	0.229328	-2.12452	HERVL_11q14.3b	-1.25992
ENSG00000066405.13	1.30498	0.384028	ERVLB4_11q21a	0.10059	-3.31344	HERVL_12p13.1c	-3.20549
ENSG00000066422.5	0.585238	-0.772904	ERVLB4_11q22.1b	0.134441	-2.89495	HERVL_12p13.2a	-3.34517
ENSG00000066427.24	0.691286	-0.532645	ERVLB4_11q22.3a	0.173498	-2.52701	HERVL_12q13.12	-0.185219
ENSG00000066455.13	0.801506	-0.319214	ERVLB4_11q22.3b	0.0418201	-4.57966	HERVL_12q13.13	-1.83429
ENSG00000066468.23	0.722675	-0.468581	ERVLB4_11q22.3d	0.166126	-2.58965	HERVL_12q14.2a	-3.30175
ENSG00000066557.6	0.707478	-0.499242	ERVLB4_11q23.2	0.308751	-1.69548	HERVL_12q21.2a	-2.44245
ENSG00000066583.12	1.14841	0.199638	ERVLB4_11q23.3a	0.0737761	-3.7607	HERVL_12q21.2b	-2.00148
ENSG00000066629.18	0.876096	-0.190838	ERVLB4_11q24.3a	0.398787	-1.32631	HERVL_12q21.2c	-3.18215
ENSG00000066651.20	0.626002	-0.675761	ERVLB4_12p11.22a	0.0234044	-5.41708	HERVL_13q33.3	-2.39849
ENSG00000066654.14	0.679254	-0.557978	ERVLB4_12p11.22b	0.180477	-2.47011	HERVL_14q31.1a	-2.89876
ENSG00000066697.15	0.943939	-0.0832343	ERVLB4_12p11.22c	0.037611	-4.7327	HERVL_14q32.33c	-1.09634
ENSG00000066735.14	0.879617	-0.185052	ERVLB4_12p11.22d	0.702076	-0.510301	HERVL_15q11.2	-0.913384
ENSG00000066739.12	0.584926	-0.773675	ERVLB4_12p12.1b	0.232098	-2.10719	HERVL_15q26.3	-3.48414
ENSG00000066777.9	0.594383	-0.750536	ERVLB4_12p12.3d	0.166294	-2.58819	HERVL_16p12.3a	-3.08781
ENSG00000066813.14	0.770456	-0.376216	ERVLB4_12p13.2a	0.128957	-2.95504	HERVL_16q24.1	-4.012
ENSG00000066827.16	0.580206	-0.785362	ERVLB4_12p13.2b	0.0467609	-4.41855	HERVL_17p11.2b	-1.55962
ENSG00000066855.16	0.913116	-0.13113	ERVLB4_12p13.2c	0.0928832	-3.42844	HERVL_17p13.2b	-3.74938
ENSG00000066923.17	1.02123	0.0303048	ERVLB4_12p13.2d	0.0269605	-5.21301	HERVL_17q21.32	0.0905785
ENSG00000066926.12	0.889179	-0.169455	ERVLB4_12p13.2e	0.0338777	-4.88352	HERVL_18p11.21b	-0.752352
ENSG00000066933.16	0.394641	-1.34139	ERVLB4_12p13.31a	0.281424	-1.82918	HERVL_19p12a	-0.57105
ENSG00000067048.17	0.632419	-0.661048	ERVLB4_12p13.31c	0.0446262	-4.48596	HERVL_19p12b	0.140509
ENSG00000067057.18	0.915561	-0.127272	ERVLB4_12p13.31d	0.160849	-2.63622	HERVL_19q13.41a	-2.14504
ENSG00000067064.11	0.888911	-0.16989	ERVLB4_12p13.31e	0.663528	-0.591771	HERVL_19q13.43	-2.82778
ENSG00000067066.17	0.812567	-0.299442	ERVLB4_12p13.32	0.0988994	-3.33789	HERVL_1p22.1b	-0.566062
ENSG00000067082.15	1.36631	0.450288	ERVLB4_12q13.12a	0.978663	-0.0311162	HERVL_1p31.1d	-3.18141
ENSG00000067113.17	1.12408	0.16874	ERVLB4_12q13.13	0.604541	-0.726087	HERVL_1p34.2	-0.278947
ENSG00000067141.17	1.25042	0.322408	ERVLB4_12q13.2b	0.175111	-2.51366	HERVL_1p35.2	0.276316
ENSG00000067167.8	0.863306	-0.212056	ERVLB4_12q21.1a	0.180115	-2.47301	HERVL_1q21.2a	-3.98804
ENSG00000067177.15	0.935561	-0.0960958	ERVLB4_12q21.1b	0.261585	-1.93465	HERVL_1q23.3a	-0.789219
ENSG00000067182.8	1.45374	0.539765	ERVLB4_12q21.2	0.0429474	-4.54128	HERVL_1q25.2	-5.23482
ENSG00000067191.16	1.49579	0.580912	ERVLB4_12q21.31c	0.0675058	-3.88884	HERVL_1q32.1	-3.85083
ENSG00000067208.14	0.672551	-0.572284	ERVLB4_12q21.32b	0.172359	-2.53651	HERVL_1q42.13	-1.36425
ENSG00000067221.14	1.08831	0.122084	ERVLB4_12q21.33a	0.0280652	-5.15507	HERVL_20p13	-2.64628
ENSG00000067225.18	1.46052	0.546487	ERVLB4_12q22b	0.156343	-2.67722	HERVL_21q21.3i	-1.07069
ENSG00000067248.10	0.678526	-0.559523	ERVLB4_12q23.1b	0.0662201	-3.91659	HERVL_21q22.2	-5.0472
ENSG00000067334.14	0.858364	-0.220338	ERVLB4_12q23.2a	0.518629	-0.947224	HERVL_22q13.31	-0.113768
ENSG00000067365.15	1.04136	0.0584688	ERVLB4_12q23.3b	0.178005	-2.49001	HERVL_2p11.2b	-2.67803
ENSG00000067369.14	0.717092	-0.479769	ERVLB4_12q24.11a	0.0672167	-3.89504	HERVL_2q33.3	-0.904682
ENSG00000067445.21	1.07056	0.0983674	ERVLB4_12q24.11b	0.141309	-2.82308	HERVL_3p24.3b	-2.69936
ENSG00000067533.6	0.708673	-0.496808	ERVLB4_13q12.12a	0.400329	-1.32074	HERVL_3p24.3d	-4.62117
ENSG00000067560.13	1.23894	0.30911	ERVLB4_13q12.3a	0.0802953	-3.63854	HERVL_3q21.2	0.224108
ENSG00000067596.12	0.759298	-0.397262	ERVLB4_13q12.3b	0.126066	-2.98775	HERVL_3q21.3	-1.0416
ENSG00000067606.17	0.99919	-0.00116862	ERVLB4_13q13.1	0.296668	-1.75308	HERVL_3q25.1	-1.3441
ENSG00000067646.12	0.518857	-0.946591	ERVLB4_13q13.2	0.0708043	-3.82002	HERVL_4p16.3a	-1.76504
ENSG00000067704.10	0.985428	-0.0211779	ERVLB4_13q13.3b	0.0793521	-3.65559	HERVL_4q24d	-4.44031
ENSG00000067715.14	0.668177	-0.581699	ERVLB4_13q14.11a	0.0349989	-4.83654	HERVL_4q31.1	-2.74713
ENSG00000067798.16	0.491911	-1.02353	ERVLB4_13q14.11b	0.193282	-2.37122	HERVL_4q32.1a	0.546215
ENSG00000067829.19	1.4029	0.488413	ERVLB4_13q14.2b	0.511408	-0.967454	HERVL_4q34.1c	-0.45455
ENSG00000067836.13	1.49135	0.57662	ERVLB4_13q21.2	0.394611	-1.3415	HERVL_5p15.2b	-4.23541
ENSG00000067840.12	1.2728	0.348002	ERVLB4_13q21.32c	1.22493	0.292703	HERVL_5q12.1a	-0.524905
ENSG00000067842.17	0.877233	-0.188968	ERVLB4_13q21.33b	0.325903	-1.61748	HERVL_5q12.3	0.190157
ENSG00000067900.8	0.721253	-0.471423	ERVLB4_13q31.1a	0.0773996	-3.69153	HERVL_5q33.3	-0.696815
ENSG00000067955.15	0.890218	-0.167769	ERVLB4_13q31.1c	0.252796	-1.98395	HERVL_6p12.3b	-1.60146
ENSG00000067992.16	0.526502	-0.92549	ERVLB4_13q31.1f	0.223309	-2.16289	HERVL_6p21.33b	-1.44557
ENSG00000068001.14	1.08537	0.118193	ERVLB4_13q31.1h	0.0633389	-3.98076	HERVL_6p25.2	-2.46407
ENSG00000068024.17	0.752411	-0.410407	ERVLB4_13q31.2c	0.289274	-1.78949	HERVL_6q22.31g	-2.94612
ENSG00000068028.17	1.24711	0.318588	ERVLB4_13q31.2d	0.0826573	-3.59671	HERVL_6q22.33a	-4.87853
ENSG00000068078.20	1.06234	0.0872479	ERVLB4_13q31.3	0.15851	-2.65736	HERVL_6q23.2a	-2.7823
ENSG00000068079.8	1.16159	0.216106	ERVLB4_13q32.2	0.0331471	-4.91497	HERVL_6q27e	-0.816742
ENSG00000068097.15	0.851543	-0.231848	ERVLB4_13q33.2	0.604157	-0.727006	HERVL_7p15.2a	-1.16819
ENSG00000068120.15	1.98265	0.987433	ERVLB4_13q34b	0.760955	-0.394117	HERVL_7p21.3a	-1.30296
ENSG00000068137.15	1.21385	0.27959	ERVLB4_14q12c	0.120967	-3.04732	HERVL_7q11.21b	-0.356689
ENSG00000068305.17	0.923333	-0.115077	ERVLB4_14q12d	0.330172	-1.59871	HERVL_8q22.1a	-1.13847
ENSG00000068308.14	1.25678	0.329727	ERVLB4_14q13.3	0.0487106	-4.35962	HERVL_8q24.3a	-0.303122
ENSG00000068323.17	1.80904	0.855221	ERVLB4_14q21.1a	0.11662	-3.10012	HERVL_9p24.1b	-0.504381
ENSG00000068354.16	1.7062	0.770785	ERVLB4_14q21.2a	0.13882	-2.84872	HERVL_9q21.11b	0.0122802
ENSG00000068366.20	0.655615	-0.60908	ERVLB4_14q21.3a	0.0907016	-3.46273	HERVL_9q21.13a	-0.257682
ENSG00000068383.19	0.865885	-0.207752	ERVLB4_14q21.3d	0.265561	-1.91289	HERVL_9q21.32	-2.24057
ENSG00000068394.11	1.02277	0.0324812	ERVLB4_14q23.3	0.355083	-1.49377	HERVL_9q21.33a	-1.68485
ENSG00000068400.13	1.17736	0.23556	ERVLB4_14q31.3b	0.0514284	-4.28129	HERVL_9q21.33b	-1.30155
ENSG00000068438.15	1.014	0.0200581	ERVLB4_14q32.11b	0.0355469	-4.81413	HERVL_9q22.32	0.230255
ENSG00000068489.13	1.56067	0.642163	ERVLB4_15q11.2d	0.27769	-1.84845	HERVL_9q32	-0.145098
ENSG00000068615.19	0.903497	-0.146409	ERVLB4_15q11.2e	0.271435	-1.88132	HERVL_Xp11.23	-1.73853
ENSG00000068650.18	1.11943	0.162762	ERVLB4_15q11.2f	0.153729	-2.70154	HERVL_Xq21.33b	-3.02613
ENSG00000068654.16	0.974483	-0.0372906	ERVLB4_15q11.2g	0.0813369	-3.61995	HERVL_Xq22.3b	-1.15887
ENSG00000068697.7	1.87781	0.909055	ERVLB4_15q11.2h	0.150204	-2.73501	HERVL_Yp11.2a	-1.10972
ENSG00000068724.17	0.886803	-0.173314	ERVLB4_15q11.2i	0.277519	-1.84934	HERVL18_11p12a	-0.812805
ENSG00000068745.15	1.15785	0.211447	ERVLB4_15q11.2k	0.107379	-3.21922	HERVL18_11q12.2	-2.72589
ENSG00000068781.21	0.438202	-1.19033	ERVLB4_15q11.2l	0.107537	-3.2171	HERVL18_12p11.22	-0.201751
ENSG00000068784.13	0.631874	-0.662291	ERVLB4_15q11.2m	0.0799524	-3.64472	HERVL18_12q23.1	-0.438871
ENSG00000068796.19	0.765774	-0.38501	ERVLB4_15q11.2n	0.101736	-3.29709	HERVL18_14q11.2	-0.0638523
ENSG00000068831.19	0.747706	-0.419457	ERVLB4_15q11.2o	0.139522	-2.84144	HERVL18_15q21.3	-0.44853
ENSG00000068878.15	0.932894	-0.100214	ERVLB4_15q11.2p	0.231273	-2.11233	HERVL18_1p12	-0.34526
ENSG00000068885.15	0.756521	-0.402549	ERVLB4_15q11.2q	0.152849	-2.70982	HERVL18_1q32.2	-0.292197
ENSG00000068903.20	1.16737	0.223268	ERVLB4_15q11.2r	0.136278	-2.87537	HERVL18_2q23.1	-2.43564
ENSG00000068912.14	0.85034	-0.233889	ERVLB4_15q11.2s	0.153359	-2.70502	HERVL18_2q31.1	-1.89867
ENSG00000068971.14	1.19252	0.254017	ERVLB4_15q11.2t	0.0971315	-3.36392	HERVL18_3p21.31a	-0.49937
ENSG00000068976.14	0.855961	-0.224384	ERVLB4_15q11.2u	0.244995	-2.02918	HERVL18_3p21.31b	-1.57125
ENSG00000068985.5	1.05647	0.0792543	ERVLB4_15q11.2v	0.047762	-4.38799	HERVL18_4p15.2b	-2.41433
ENSG00000069011.16	1.50995	0.5945	ERVLB4_15q12	0.106877	-3.22598	HERVL18_4q21.1	-0.556238
ENSG00000069018.19	0.68901	-0.537403	ERVLB4_15q13.2b	0.0886748	-3.49533	HERVL18_5q34	-0.412584
ENSG00000069020.18	0.775492	-0.366815	ERVLB4_15q13.2c	0.109515	-3.1908	HERVL18_6p22.1a	-0.323052
ENSG00000069122.19	0.7133	-0.487419	ERVLB4_15q13.3a	0.497062	-1.0085	HERVL18_6p22.1c	-1.40645
ENSG00000069188.17	1.1402	0.18929	ERVLB4_15q13.3c	0.0796337	-3.65048	HERVL18_6q14.1	-1.89336
ENSG00000069206.15	0.501435	-0.995865	ERVLB4_15q14	0.185013	-2.4343	HERVL18_6q22.31b	-1.408
ENSG00000069248.12	0.670129	-0.57749	ERVLB4_15q21.2	0.323632	-1.62757	HERVL18_7q21.11a	0.0623491
ENSG00000069275.13	0.833399	-0.262921	ERVLB4_15q23a	0.197765	-2.33814	HERVL18_8q11.23	-1.86996
ENSG00000069329.18	0.81916	-0.287782	ERVLB4_15q25.3b	0.228279	-2.13113	HERVL18_9p24.1	-0.789168
ENSG00000069345.12	0.68235	-0.551415	ERVLB4_15q26.1a	0.0531867	-4.23279	HERVL18_Xq28	0.470956
ENSG00000069399.15	3.13303	1.64756	ERVLB4_15q26.2b	0.0884273	-3.49936	HERVL32_19q13.32	-1.75165
ENSG00000069424.15	1.48782	0.573199	ERVLB4_15q26.3a	0.242323	-2.045	HERVL32_7q22.1	-2.47077
ENSG00000069431.11	0.412545	-1.27738	ERVLB4_15q26.3b	0.297287	-1.75007	HERVL40_11q13.4b	-1.26484
ENSG00000069482.7	2.00758	1.00546	ERVLB4_16p13.3a	1.19417	0.256014	HERVL40_11q25	-1.72479
ENSG00000069493.15	0.539987	-0.889004	ERVLB4_16p13.3b	0.111544	-3.16431	HERVL40_12p11.21	-2.33213
ENSG00000069509.6	1.36112	0.444789	ERVLB4_16q13a	0.566799	-0.819092	HERVL40_12p13.2a	-2.65197
ENSG00000069535.14	1.3711	0.455334	ERVLB4_16q13b	0.0918343	-3.44482	HERVL40_14q11.2b	0.126326
ENSG00000069667.16	0.370423	-1.43275	ERVLB4_17p13.3a	1.13351	0.180799	HERVL40_14q12	-3.64784
ENSG00000069696.7	1.99956	0.999681	ERVLB4_17p13.3b	1.03859	0.0546253	HERVL40_15q21.3	-4.91993
ENSG00000069702.11	0.624929	-0.678236	ERVLB4_17q12	0.180334	-2.47126	HERVL40_18q12.2	-2.76493
ENSG00000069764.10	1.40976	0.495454	ERVLB4_17q21.32	1.32522	0.40623	HERVL40_19p13.11	-2.95505
ENSG00000069812.11	0.935397	-0.0963487	ERVLB4_17q22c	1.07629	0.106064	HERVL40_19p13.2	-0.731923
ENSG00000069849.11	1.23765	0.307599	ERVLB4_17q24.1	0.0419572	-4.57494	HERVL40_19q13.42	-0.653243
ENSG00000069869.16	0.640205	-0.643393	ERVLB4_17q24.3	0.346582	-1.52873	HERVL40_1q44	-1.52203
ENSG00000069943.10	0.911346	-0.133929	ERVLB4_17q25.1	0.701369	-0.511755	HERVL40_20q11.22	0.199894
ENSG00000069956.12	0.771863	-0.373582	ERVLB4_17q25.3a	0.0868452	-3.52541	HERVL40_22q11.23	-1.03027
ENSG00000069966.19	1.03713	0.0525899	ERVLB4_17q25.3b	0.219935	-2.18485	HERVL40_22q13.2	-1.82135
ENSG00000069974.16	1.37184	0.456109	ERVLB4_17q25.3c	0.0652265	-3.9384	HERVL40_2p23.3a	-0.287904
ENSG00000069998.12	1.13706	0.185309	ERVLB4_18p11.21a	0.0759972	-3.71791	HERVL40_2q37.3	-2.7753
ENSG00000070010.19	1.12525	0.170243	ERVLB4_18p11.21b	0.0777776	-3.6845	HERVL40_3q22.2a	-0.289214
ENSG00000070018.9	0.599318	-0.738608	ERVLB4_18p11.21c	0.0539527	-4.21216	HERVL40_4q27	-0.111678
ENSG00000070019.5	0.370916	-1.43084	ERVLB4_18p11.32c	1.43109	0.517117	HERVL40_4q28.1	-0.0443809
ENSG00000070031.4	1.21823	0.284786	ERVLB4_18q11.2	0.222839	-2.16593	HERVL40_4q31.3a	-2.64947
ENSG00000070047.13	0.910868	-0.134686	ERVLB4_18q12.1a	0.294063	-1.7658	HERVL40_4q31.3b	-0.638747
ENSG00000070061.16	0.727864	-0.45826	ERVLB4_18q12.1b	0.0823057	-3.60286	HERVL40_5q12.3	-2.50003
ENSG00000070081.17	1.09236	0.127446	ERVLB4_18q12.1c	0.113685	-3.13688	HERVL40_5q14.1	-4.54707
ENSG00000070087.14	1.31687	0.397117	ERVLB4_18q12.2a	0.0611795	-4.03081	HERVL40_6q23.2a	-0.535872
ENSG00000070159.14	0.735996	-0.44223	ERVLB4_18q21.32	0.110973	-3.17172	HERVL40_7q21.12b	-0.992018
ENSG00000070182.21	0.487222	-1.03735	ERVLB4_19p13.11	0.82341	-0.280317	HERVL40_8q24.21	-4.17962
ENSG00000070190.13	0.684783	-0.546282	ERVLB4_19q13.12	0.442847	-1.17512	HERVL40_9p24.1a	-2.28449
ENSG00000070193.5	0.797544	-0.326364	ERVLB4_19q13.31a	0.680511	-0.55531	HERVL40_9q31.1a	-2.38038
ENSG00000070214.16	0.785377	-0.348543	ERVLB4_19q13.31c	0.626688	-0.67418	HERVL40_Xp11.21b	-0.758429
ENSG00000070269.14	0.775462	-0.366872	ERVLB4_19q13.31d	0.217128	-2.20338	HERVL66_17q21.31	-0.619699
ENSG00000070366.14	1.26004	0.333464	ERVLB4_19q13.32	0.211844	-2.23893	HERVL66_19p12a	0.254338
ENSG00000070367.16	0.690636	-0.534003	ERVLB4_19q13.33a	1.38117	0.465892	HERVL66_19p12f	-1.70528
ENSG00000070371.16	0.705541	-0.503197	ERVLB4_19q13.33b	0.532305	-0.909675	HERVL66_19p12i	-1.34801
ENSG00000070388.11	1.3808	0.465509	ERVLB4_19q13.42b	0.157296	-2.66844	HERVL66_19p13.11a	-1.61894
ENSG00000070404.10	1.26052	0.334019	ERVLB4_19q13.42c	0.228306	-2.13096	HERVL66_19p13.11c	-0.322188
ENSG00000070413.20	1.02242	0.0319821	ERVLB4_19q13.42d	1.21565	0.281729	HERVL66_19q11	-2.74374
ENSG00000070423.18	1.36552	0.44945	ERVLB4_1p21.2a	0.0800581	-3.64281	HERVL66_1q42.12	0.196809
ENSG00000070444.15	2.35851	1.23787	ERVLB4_1p21.3a	0.0475244	-4.39519	HERVL66_4p15.2	-1.31026
ENSG00000070476.15	0.734182	-0.445791	ERVLB4_1p22.2a	0.145986	-2.77609	HERVL66_4p16.3	-2.44848
ENSG00000070495.15	0.782654	-0.353553	ERVLB4_1p22.3c	0.65459	-0.611336	HERVL66_5q15	-1.87271
ENSG00000070501.12	0.819677	-0.286872	ERVLB4_1p31.1d	0.0654093	-3.93436	HERVL66_Yq11.221	-0.743444
ENSG00000070526.15	0.781519	-0.355647	ERVLB4_1p31.1e	0.293752	-1.76733	HERVL74_10p11.22	-0.310978
ENSG00000070540.13	0.962701	-0.0548405	ERVLB4_1p31.3	0.284629	-1.81285	HERVL74_15q11.2d	-1.26419
ENSG00000070601.10	0.676726	-0.563355	ERVLB4_1p33	0.0919556	-3.44292	HERVL74_16q24.3	0.393925
ENSG00000070610.14	1.048	0.0676434	ERVLB4_1p34.1	0.075951	-3.71879	HERVL74_17q12	-1.47232
ENSG00000070614.15	1.364	0.447849	ERVLB4_1p34.2a	0.269429	-1.89202	HERVL74_19p13.2a	-1.27731
ENSG00000070669.17	0.842183	-0.247795	ERVLB4_1p34.2b	0.160655	-2.63796	HERVL74_19p13.2b	-0.145983
ENSG00000070718.12	0.79189	-0.336628	ERVLB4_1p34.2c	0.114249	-3.12974	HERVL74_19q13.11b	-0.905834
ENSG00000070729.14	0.84512	-0.242773	ERVLB4_1p35.1	0.105597	-3.24336	HERVL74_19q13.41a	-1.49794
ENSG00000070731.11	1.17574	0.233571	ERVLB4_1p36.11	0.171876	-2.54056	HERVL74_19q13.41b	-3.18774
ENSG00000070748.19	1.15603	0.209176	ERVLB4_1p36.12b	0.303984	-1.71793	HERVL74_1q32.1	-2.71967
ENSG00000070756.17	2.43662	1.28488	ERVLB4_1p36.22	0.0584083	-4.09768	HERVL74_20p13c	-2.16267
ENSG00000070759.17	1.03304	0.046895	ERVLB4_1q23.1a	0.348675	-1.52004	HERVL74_2q11.2	-0.864759
ENSG00000070761.8	0.957123	-0.0632241	ERVLB4_1q23.3c	0.107621	-3.21596	HERVL74_4p16.3	0.748015
ENSG00000070770.10	1.21411	0.279899	ERVLB4_1q23.3f	0.234695	-2.09114	HERVL74_6p25.1	1.19801
ENSG00000070778.13	1.05399	0.0758554	ERVLB4_1q23.3g	0.326726	-1.61385	HERVL74_6p25.2	-0.37438
ENSG00000070785.17	0.863753	-0.211309	ERVLB4_1q24.3	0.107086	-3.22316	HERVL74_7p14.1	-1.22814
ENSG00000070808.16	0.903942	-0.145698	ERVLB4_1q25.1b	0.034749	-4.84689	HERVP71A_10q11.22	-5.07192
ENSG00000070814.22	1.38745	0.472434	ERVLB4_1q25.1c	0.0517433	-4.27248	HERVP71A_10q25.1	-1.42148
ENSG00000070831.17	0.724196	-0.465549	ERVLB4_1q25.2	0.369888	-1.43484	HERVP71A_12p13.33a	-0.358608
ENSG00000070882.13	0.848418	-0.237153	ERVLB4_1q32.1	0.113113	-3.14416	HERVP71A_12p13.33b	-0.372394
ENSG00000070886.12	1.02005	0.0286348	ERVLB4_1q32.2a	0.0988853	-3.3381	HERVP71A_1q41	-0.477201
ENSG00000070915.10	0.531393	-0.912149	ERVLB4_1q32.2b	0.0788462	-3.66482	HERVP71A_1q44b	-1.45804
ENSG00000070950.10	0.850099	-0.234297	ERVLB4_1q42.12	0.206386	-2.27658	HERVP71A_2q32.2	-2.44105
ENSG00000070961.16	0.688547	-0.538373	ERVLB4_1q42.13b	0.197857	-2.33747	HERVP71A_2q33.1	-2.55406
ENSG00000070985.13	0.463229	-1.1102	ERVLB4_1q42.2	0.281068	-1.83101	HERVP71A_3p26.1	-4.25966
ENSG00000071051.14	1.13751	0.185885	ERVLB4_1q43b	0.38424	-1.37992	HERVP71A_4q31.21	-1.0864
ENSG00000071054.16	1.21408	0.279866	ERVLB4_1q43c	0.489603	-1.03031	HERVP71A_6p21.1a	-0.586119
ENSG00000071073.13	0.445586	-1.16622	ERVLB4_1q44a	0.100692	-3.31199	HERVP71A_6p22.1	-1.62086
ENSG00000071082.11	1.15929	0.213237	ERVLB4_1q44b	0.328818	-1.60464	HERVP71A_6q14.1	-2.43629
ENSG00000071127.17	1.14442	0.194621	ERVLB4_20p11.21b	0.348345	-1.52141	HERVS71_10q21.1	-0.300345
ENSG00000071189.21	0.500006	-0.999984	ERVLB4_20p11.21c	0.109017	-3.19738	HERVS71_11q13.2	-1.7715
ENSG00000071203.9	0.487802	-1.03563	ERVLB4_20p12.1	0.1448	-2.78787	HERVS71_12p13.31b	-0.240585
ENSG00000071205.12	0.62634	-0.674982	ERVLB4_20p12.3c	0.0458841	-4.44586	HERVS71_14q32.33	-0.624432
ENSG00000071242.12	1.42685	0.512836	ERVLB4_20q12	0.156289	-2.67771	HERVS71_18q21.1	0.722645
ENSG00000071243.16	0.760937	-0.394152	ERVLB4_20q13.12a	0.191405	-2.3853	HERVS71_19p12a	-0.114588
ENSG00000071246.11	1.35608	0.439444	ERVLB4_21q11.2	0.37764	-1.40492	HERVS71_19p12b	0.0915547
ENSG00000071282.12	1.02466	0.0351454	ERVLB4_21q21.1a	0.0476624	-4.391	HERVS71_19p13.3	-1.8928
ENSG00000071462.12	1.40372	0.48926	ERVLB4_21q21.1c	0.451421	-1.14745	HERVS71_19q13.12a	1.24169
ENSG00000071537.14	0.791689	-0.336994	ERVLB4_21q21.3a	0.146036	-2.77561	HERVS71_19q13.12b	0.0915446
ENSG00000071539.14	1.07457	0.103762	ERVLB4_21q21.3c	0.161751	-2.62815	HERVS71_1p35.1	-0.45908
ENSG00000071553.18	1.60789	0.68517	ERVLB4_21q21.3d	0.0239819	-5.38191	HERVS71_4p16.1a	-2.76628
ENSG00000071564.17	1.4602	0.546162	ERVLB4_21q21.3e	0.775775	-0.366291	HERVS71_4p16.1b	-2.69256
ENSG00000071575.11	1.12015	0.163687	ERVLB4_21q22.13	0.164104	-2.60731	HERVS71_7p14.3	0.379902
ENSG00000071626.17	1.32229	0.403041	ERVLB4_22q11.21a	0.257936	-1.95491	HERVS71_8p23.1a	-2.49447
ENSG00000071655.18	1.25782	0.330926	ERVLB4_22q12.2	0.101429	-3.30146	HERVS71_8p23.1b	-3.57514
ENSG00000071677.1	0.495566	-1.01285	ERVLB4_22q12.3	0.213283	-2.22916	HERVW_11q14.1	-2.49682
ENSG00000071794.16	0.581979	-0.78096	ERVLB4_22q13.2	1.91395	0.93655	HERVW_13q13.3	-1.68225
ENSG00000071859.15	1.65731	0.728845	ERVLB4_22q13.31b	0.30767	-1.70054	HERVW_14q23.1	-1.57619
ENSG00000071889.17	1.5138	0.598173	ERVLB4_22q13.32b	1.13138	0.17808	HERVW_14q32.11	-1.62751
ENSG00000071894.17	1.54255	0.625321	ERVLB4_2p12a	0.178727	-2.48417	HERVW_15q21.2	-3.961
ENSG00000071909.19	0.725018	-0.463911	ERVLB4_2p12b	0.311867	-1.681	HERVW_15q21.3	-1.59838
ENSG00000071967.12	0.87955	-0.185162	ERVLB4_2p16.1a	0.366441	-1.44835	HERVW_17q12a	-1.15241
ENSG00000071991.9	0.480158	-1.05842	ERVLB4_2p16.1c	0.147262	-2.76354	HERVW_19p12d	-3.05144
ENSG00000071994.11	0.866787	-0.206251	ERVLB4_2p16.1d	0.0616822	-4.019	HERVW_1p12a	-2.54283
ENSG00000072041.17	0.832268	-0.26488	ERVLB4_2p16.3	0.0479694	-4.38174	HERVW_1p12b	-0.0419524
ENSG00000072042.13	0.897282	-0.156366	ERVLB4_2p21	0.167059	-2.58157	HERVW_1p32.2	-1.0321
ENSG00000072062.15	4.31482	2.1093	ERVLB4_2p22.1	0.212589	-2.23386	HERVW_1q22	-0.634885
ENSG00000072071.16	1.47399	0.559726	ERVLB4_2p23.3	0.257903	-1.9551	HERVW_1q32.1	-1.57403
ENSG00000072080.11	1.02927	0.0416282	ERVLB4_2p24.3a	0.138082	-2.8564	HERVW_2p16.2	-1.90492
ENSG00000072110.15	1.5072	0.591874	ERVLB4_2p25.1a	0.0558726	-4.16172	HERVW_2p22.3	-1.04355
ENSG00000072121.17	0.67013	-0.577488	ERVLB4_2p25.1b	0.306509	-1.706	HERVW_2q13	0.254922
ENSG00000072133.11	0.636029	-0.652835	ERVLB4_2p25.3	0.149201	-2.74467	HERVW_2q24.3	-3.80008
ENSG00000072134.15	1.15871	0.212521	ERVLB4_2q11.1a	1.08601	0.11904	HERVW_3p11.1	-2.05039
ENSG00000072135.13	1.93016	0.948719	ERVLB4_2q12.1a	0.556591	-0.84531	HERVW_3p24.3	-0.460112
ENSG00000072163.20	3.27138	1.7099	ERVLB4_2q12.3d	0.0905106	-3.46577	HERVW_3q25.1a	-1.33137
ENSG00000072182.13	0.801044	-0.320046	ERVLB4_2q13a	0.0616228	-4.02039	HERVW_5p13.2a	-2.6952
ENSG00000072195.15	1.31689	0.397139	ERVLB4_2q13b	0.874934	-0.192754	HERVW_6p25.3	-1.7582
ENSG00000072201.14	0.657871	-0.604124	ERVLB4_2q13c	0.78434	-0.350449	HERVW_6q14.3a	-0.681876
ENSG00000072210.19	0.798092	-0.325374	ERVLB4_2q14.3a	0.107925	-3.2119	HERVW_6q21b	-3.04632
ENSG00000072274.13	0.69515	-0.524605	ERVLB4_2q14.3b	0.0949852	-3.39615	HERVW_6q23.3a	-0.855934
ENSG00000072310.17	1.20738	0.271877	ERVLB4_2q21.1a	0.367394	-1.4446	HERVW_6q27a	-0.323141
ENSG00000072315.3	0.328014	-1.60817	ERVLB4_2q21.1c	0.662127	-0.59482	HERVW_7q21.2	-1.55818
ENSG00000072364.13	0.743557	-0.427484	ERVLB4_2q21.2b	0.0863493	-3.53367	HERVW_8q24.13	-0.742196
ENSG00000072401.15	0.96937	-0.0448803	ERVLB4_2q24.2	0.081596	-3.61536	HERVW_9p13.3	-0.998412
ENSG00000072415.10	0.747592	-0.419677	ERVLB4_2q24.3b	0.0458903	-4.44567	HERVW_Xq22.3c	0.471763
ENSG00000072422.17	0.726079	-0.461802	ERVLB4_2q31.1	0.623377	-0.681822	HERVW_Yq11.222b	-0.401698
ENSG00000072501.19	1.3763	0.460796	ERVLB4_2q31.3	0.219794	-2.18578	HML1_10q11.21	-0.27165
ENSG00000072506.13	1.25617	0.329033	ERVLB4_2q32.1a	0.0719284	-3.7973	HML1_11q13.4	-1.03723
ENSG00000072518.21	1.42673	0.512713	ERVLB4_2q32.1b	0.0315389	-4.98672	HML1_15q21.2	-5.63469
ENSG00000072571.20	0.791794	-0.336803	ERVLB4_2q32.1c	0.151741	-2.72032	HML1_15q22.2	-2.11674
ENSG00000072609.18	0.90713	-0.140619	ERVLB4_2q32.1d	0.108498	-3.20425	HML1_19p12d	-2.99489
ENSG00000072657.9	0.66683	-0.584609	ERVLB4_2q32.1e	0.0312368	-5.00061	HML1_19p12e	-2.31285
ENSG00000072682.19	1.03852	0.0545335	ERVLB4_2q32.1f	0.263781	-1.92259	HML1_19p13.2	-1.46602
ENSG00000072694.21	1.10401	0.142758	ERVLB4_2q32.2	0.161219	-2.63291	HML1_19q13.43	-0.304014
ENSG00000072736.19	0.772711	-0.371998	ERVLB4_2q32.3	0.206863	-2.27325	HML1_1q32.1	-3.03675
ENSG00000072756.17	0.81764	-0.290462	ERVLB4_2q33.1	0.159956	-2.64425	HML1_2p11.2	-1.72518
ENSG00000072778.20	1.07045	0.0982219	ERVLB4_2q34	0.0994762	-3.3295	HML1_3q21.3	-1.54749
ENSG00000072786.13	0.662828	-0.593293	ERVLB4_2q37.1a	1.53075	0.614242	HML1_6q14.1	-2.16112
ENSG00000072803.17	0.690426	-0.534442	ERVLB4_2q37.1b	0.762016	-0.392106	HML1_6q22.32	-1.70576
ENSG00000072818.12	0.75382	-0.407708	ERVLB4_2q37.3b	3.24238	1.69705	HML1_6q27a	0.280747
ENSG00000072832.15	1.59072	0.669677	ERVLB4_3p11.1c	0.143908	-2.79678	HML1_7p14.3b	-1.68395
ENSG00000072840.13	1.10357	0.14218	ERVLB4_3p12.2b	0.160519	-2.63918	HML2_10p14	-1.92134
ENSG00000072849.11	0.928619	-0.106841	ERVLB4_3p12.3b	0.0703612	-3.82908	HML2_11q12.3a	-2.16687
ENSG00000072858.11	0.452624	-1.14362	ERVLB4_3p12.3e	0.233935	-2.09582	HML2_11q12.3b	-0.826269
ENSG00000072864.16	1.2588	0.332048	ERVLB4_3p14.1	0.148181	-2.75457	HML2_12q24.33	-1.48075
ENSG00000072952.19	0.804503	-0.31383	ERVLB4_3p14.2	1.03046	0.0432952	HML2_14q32.33	-1.52883
ENSG00000072954.7	0.944896	-0.0817724	ERVLB4_3p21.31a	0.753281	-0.40874	HML2_17p13.1	-1.92329
ENSG00000072958.9	1.40321	0.488733	ERVLB4_3p21.31d	0.616192	-0.698549	HML2_19p12a	-1.26509
ENSG00000073008.15	1.04576	0.064545	ERVLB4_3p21.31e	0.454072	-1.13901	HML2_19q13.12b	-1.69871
ENSG00000073050.12	1.49415	0.579323	ERVLB4_3p22.1a	0.0592287	-4.07756	HML2_1q21.3	-0.133445
ENSG00000073060.16	1.90084	0.926639	ERVLB4_3p22.3a	0.127136	-2.97555	HML2_1q22	-0.4026
ENSG00000073067.14	1.94609	0.960577	ERVLB4_3p24.1b	0.0602171	-4.05368	HML2_1q23.3	-1.96584
ENSG00000073111.14	0.913061	-0.131216	ERVLB4_3p24.1c	0.0758802	-3.72013	HML2_1q32.2	-0.990088
ENSG00000073146.16	0.730513	-0.453019	ERVLB4_3p24.1d	0.152391	-2.71415	HML2_20q11.22	0.104241
ENSG00000073150.14	1.086	0.119025	ERVLB4_3p24.2	0.107526	-3.21725	HML2_22q11.23	-1.72894
ENSG00000073169.14	1.03184	0.0452149	ERVLB4_3p25.3	0.132197	-2.91924	HML2_3p12.3	-1.66886
ENSG00000073282.14	1.28803	0.365161	ERVLB4_3p26.1	0.144193	-2.79393	HML2_3p25.3	-1.2749
ENSG00000073331.18	0.64103	-0.641537	ERVLB4_3p26.2a	0.0326982	-4.93464	HML2_3q12.3	-1.3044
ENSG00000073350.14	0.780783	-0.357006	ERVLB4_3p26.2b	0.0284915	-5.13333	HML2_3q21.2	-2.50235
ENSG00000073417.15	0.798619	-0.324422	ERVLB4_3q11.2b	0.0867805	-3.52649	HML2_4p16.1a	-1.25849
ENSG00000073464.13	0.696264	-0.522295	ERVLB4_3q11.2f	0.194898	-2.35921	HML2_4p16.1b	-2.08475
ENSG00000073536.18	1.02518	0.0358833	ERVLB4_3q13.11b	0.102778	-3.28239	HML2_6p21.1	-1.02448
ENSG00000073578.17	0.619438	-0.690969	ERVLB4_3q13.13	0.0762323	-3.71345	HML2_6q14.1	-0.755212
ENSG00000073584.20	0.546845	-0.870796	ERVLB4_3q13.31	0.205158	-2.28519	HML2_6q25.1	-0.554065
ENSG00000073598.6	1.4536	0.539631	ERVLB4_3q21.2	1.14285	0.192635	HML2_7q22.2	-0.514222
ENSG00000073605.18	1.26081	0.334351	ERVLB4_3q22.1a	0.455677	-1.13392	HML2_7q34	-3.77304
ENSG00000073614.13	0.470702	-1.08711	ERVLB4_3q24a	0.112143	-3.15659	HML2_8p23.1c	-3.37471
ENSG00000073670.14	0.93952	-0.0900041	ERVLB4_3q24d	0.467078	-1.09827	HML2_8p23.1d	-3.62327
ENSG00000073711.11	0.653097	-0.61463	ERVLB4_3q24e	0.214125	-2.22348	HML2_8q24.3b	-2.34097
ENSG00000073712.15	0.776352	-0.365217	ERVLB4_3q25.2b	0.220212	-2.18304	HML3_10q11.21a	-0.12818
ENSG00000073734.10	0.337216	-1.56826	ERVLB4_3q25.2c	0.535421	-0.901255	HML3_10q11.21b	-0.335158
ENSG00000073737.17	0.88058	-0.183473	ERVLB4_3q25.31a	0.371356	-1.42912	HML3_10q22.1	-2.9934
ENSG00000073754.6	0.72024	-0.473449	ERVLB4_3q25.31b	0.119488	-3.06506	HML3_12q22	-3.47748
ENSG00000073756.12	0.807541	-0.308392	ERVLB4_3q26.31c	0.0451625	-4.46873	HML3_12q23.3	-0.157654
ENSG00000073792.16	1.78117	0.832822	ERVLB4_3q26.31d	0.717067	-0.47982	HML3_13q12.11a	-0.141376
ENSG00000073803.14	0.961031	-0.0573457	ERVLB4_3q27.1a	0.23031	-2.11835	HML3_13q12.11b	-2.4586
ENSG00000073849.16	0.942864	-0.0848789	ERVLB4_3q28b	0.17244	-2.53583	HML3_16p13.13	-3.07462
ENSG00000073861.3	0.589544	-0.762329	ERVLB4_3q29b	1.15178	0.20386	HML3_16p13.3	-0.728061
ENSG00000073910.22	0.569657	-0.811835	ERVLB4_4p15.2a	0.0358605	-4.80146	HML3_17p11.2	-1.29568
ENSG00000073921.18	0.984272	-0.0228716	ERVLB4_4p15.2b	0.0227942	-5.45519	HML3_17p13.1	-1.17019
ENSG00000073969.18	1.11818	0.161152	ERVLB4_4p15.31b	0.239604	-2.06128	HML3_17q21.32	-0.0789636
ENSG00000074047.22	1.90498	0.929779	ERVLB4_4p15.32a	0.186243	-2.42474	HML3_19p12b	-2.58902
ENSG00000074054.20	0.803654	-0.315354	ERVLB4_4p15.32b	0.333022	-1.58631	HML3_19p12c	-3.32832
ENSG00000074071.15	1.18718	0.247544	ERVLB4_4q12d	0.137931	-2.85798	HML3_19p13.2a	-0.512359
ENSG00000074181.9	1.49862	0.583632	ERVLB4_4q13.1l	0.148138	-2.75499	HML3_19p13.2c	-2.06566
ENSG00000074201.9	0.921853	-0.117392	ERVLB4_4q21.1a	0.097281	-3.3617	HML3_19q13.2	0.229503
ENSG00000074211.14	1.15994	0.214052	ERVLB4_4q22.1a	0.552365	-0.856307	HML3_19q13.31	-0.402736
ENSG00000074219.14	1.19368	0.255412	ERVLB4_4q22.1d	0.0295569	-5.08036	HML3_19q13.41a	-3.26895
ENSG00000074266.22	1.05324	0.0748299	ERVLB4_4q23b	0.440076	-1.18417	HML3_1p21.3	-4.51623
ENSG00000074276.10	0.560678	-0.834755	ERVLB4_4q25a	0.057778	-4.11334	HML3_1p32.3	-3.44832
ENSG00000074317.11	1.97806	0.984083	ERVLB4_4q27	0.373349	-1.42141	HML3_1q21.3a	-1.67588
ENSG00000074319.13	1.286	0.362895	ERVLB4_4q28.1a	0.258815	-1.95001	HML3_1q25.2	-3.09695
ENSG00000074356.17	1.01257	0.0180157	ERVLB4_4q28.3c	0.337423	-1.56737	HML3_1q32.1b	-0.0595577
ENSG00000074370.18	0.756159	-0.403239	ERVLB4_4q28.3i	0.29838	-1.74478	HML3_3p21.31a	-2.33343
ENSG00000074410.14	1.14018	0.189258	ERVLB4_4q31.21a	0.0418	-4.58035	HML3_3p22.2	-0.479819
ENSG00000074416.14	1.33078	0.412274	ERVLB4_4q31.23	0.267486	-1.90246	HML3_3q22.1	-0.52684
ENSG00000074527.13	0.935755	-0.095798	ERVLB4_4q31.3a	0.0357532	-4.80578	HML3_4q31.3	-4.52666
ENSG00000074582.15	1.15395	0.206575	ERVLB4_4q31.3b	0.0289325	-5.11116	HML3_5p15.33a	-3.32656
ENSG00000074590.13	0.810103	-0.303822	ERVLB4_4q31.3c	0.139115	-2.84565	HML3_5p15.33b	-2.64213
ENSG00000074603.19	0.767542	-0.381683	ERVLB4_4q32.1b	0.170664	-2.55077	HML3_5p15.33c	-0.926843
ENSG00000074621.14	1.36506	0.448963	ERVLB4_4q32.1d	0.133693	-2.90301	HML3_5p15.33d	-1.39483
ENSG00000074657.14	0.973567	-0.0386479	ERVLB4_4q32.2	0.134667	-2.89253	HML3_6p22.1	-1.21349
ENSG00000074660.16	0.831294	-0.266569	ERVLB4_4q32.3a	0.15831	-2.65918	HML3_7p14.2	-2.3123
ENSG00000074695.6	0.765925	-0.384724	ERVLB4_4q32.3c	0.0400197	-4.64315	HML3_7q11.21	-0.875105
ENSG00000074696.13	0.82928	-0.270069	ERVLB4_4q33	0.259676	-1.94521	HML3_7q36.3	-0.875744
ENSG00000074706.13	0.556968	-0.844333	ERVLB4_4q34.3a	0.282531	-1.82352	HML3_8q11.1b	-0.701151
ENSG00000074755.15	0.621738	-0.685622	ERVLB4_4q34.3b	0.123826	-3.01361	HML3_8q11.23c	-2.74837
ENSG00000074771.4	0.757333	-0.401	ERVLB4_5p13.2	0.244601	-2.0315	HML3_8q24.3	-1.56903
ENSG00000074800.16	1.04361	0.0615873	ERVLB4_5p13.3a	0.149845	-2.73845	HML3_Xq13.3	-0.980014
ENSG00000074803.20	0.23474	-2.09086	ERVLB4_5p13.3b	0.264973	-1.91608	HML3_Xq21.1a	0.0113116
ENSG00000074842.8	1.5071	0.591772	ERVLB4_5p14.1b	0.234595	-2.09175	HML4_16p13.3	-1.27566
ENSG00000074855.11	1.65982	0.731023	ERVLB4_5p14.1f	0.325923	-1.6174	HML4_17q21.31	-2.07346
ENSG00000074935.14	0.814073	-0.296769	ERVLB4_5p14.1h	0.283187	-1.82018	HML4_3q26.2	0.209586
ENSG00000074964.17	0.729785	-0.454457	ERVLB4_5p14.1i	0.112429	-3.15291	HML4_4q13.3	-0.691443
ENSG00000074966.11	0.240819	-2.05398	ERVLB4_5p14.2a	0.0867323	-3.52729	HML4_8q24.3	0.508967
ENSG00000075035.10	0.689928	-0.535483	ERVLB4_5p14.2b	0.0368389	-4.76263	HML5_12p13.31	-2.87598
ENSG00000075043.19	1.21043	0.275525	ERVLB4_5p14.2c	0.0685576	-3.86654	HML5_12q12a	-0.131237
ENSG00000075073.15	1.53816	0.621206	ERVLB4_5p14.3b	0.470052	-1.08911	HML5_12q15	-2.07966
ENSG00000075089.9	0.835753	-0.258851	ERVLB4_5p14.3c	0.119929	-3.05974	HML5_12q23.1	-0.740588
ENSG00000075131.10	0.865007	-0.209216	ERVLB4_5p14.3d	0.249207	-2.00458	HML5_12q24.32	-1.33096
ENSG00000075142.14	1.0719	0.10017	ERVLB4_5p15.2a	0.147561	-2.76062	HML5_13q12.13	-1.40268
ENSG00000075151.21	1.0426	0.0601922	ERVLB4_5p15.2b	0.247552	-2.0142	HML5_13q33.1	-2.59708
ENSG00000075188.9	0.978598	-0.0312121	ERVLB4_5q11.2a	0.233157	-2.10062	HML5_15q21.2	-3.70966
ENSG00000075213.11	0.851821	-0.231378	ERVLB4_5q12.1a	0.31235	-1.67877	HML5_16p11.2	-2.32037
ENSG00000075218.19	1.52425	0.608101	ERVLB4_5q12.1c	0.188984	-2.40367	HML5_18q21.2	-0.286399
ENSG00000075223.14	0.71557	-0.482835	ERVLB4_5q12.3a	0.120103	-3.05766	HML5_19p12b	-0.0812396
ENSG00000075234.17	0.876697	-0.189849	ERVLB4_5q12.3b	0.35059	-1.51214	HML5_19p12d	0.0335508
ENSG00000075239.14	0.918933	-0.121969	ERVLB4_5q13.3b	0.044016	-4.50583	HML5_19q11	-0.494461
ENSG00000075240.17	0.845529	-0.242074	ERVLB4_5q14.3d	0.148232	-2.75407	HML5_1q22	0.174166
ENSG00000075275.18	1.08922	0.1233	ERVLB4_5q14.3e	0.0764649	-3.70906	HML5_1q32.1	-1.78998
ENSG00000075290.8	0.780224	-0.358039	ERVLB4_5q21.2	0.444976	-1.1682	HML5_20p13	-0.305134
ENSG00000075292.19	0.508367	-0.976056	ERVLB4_5q21.3a	0.0192704	-5.69747	HML5_2p13.2	-2.10054
ENSG00000075303.13	0.964623	-0.0519622	ERVLB4_5q21.3b	0.456242	-1.13213	HML5_2p23.3	-0.720715
ENSG00000075336.12	1.14602	0.196629	ERVLB4_5q22.1	0.0573491	-4.12408	HML5_2q14.3	-5.41298
ENSG00000075340.23	0.954614	-0.0670109	ERVLB4_5q23.1	0.0219018	-5.5128	HML5_2q37.1	-3.91016
ENSG00000075388.4	0.836551	-0.257474	ERVLB4_5q23.2a	0.0517609	-4.27199	HML5_3q26.2	-2.04731
ENSG00000075391.17	0.664068	-0.590597	ERVLB4_5q23.2d	0.188879	-2.40446	HML5_6p12.1	-1.82431
ENSG00000075399.14	1.19688	0.259275	ERVLB4_5q34b	0.538946	-0.891786	HML5_6p22.2	-1.39938
ENSG00000075407.18	0.70258	-0.509266	ERVLB4_5q34d	0.354491	-1.49618	HML5_7q22.3	-4.21501
ENSG00000075413.19	0.803148	-0.316262	ERVLB4_5q35.3c	0.0344857	-4.85786	HML5_8p21.2	-4.3304
ENSG00000075415.13	1.05923	0.0830127	ERVLB4_6p23	0.108549	-3.20358	HML5_8q11.1	0.274523
ENSG00000075420.13	0.757193	-0.401266	ERVLB4_6p25.3	0.0344265	-4.86034	HML5_Xq21.33	-3.17478
ENSG00000075426.12	0.85528	-0.225531	ERVLB4_6q14.1a	0.132093	-2.92038	HML5_Xq27.3	-0.792401
ENSG00000075429.9	1.29701	0.375193	ERVLB4_6q14.1b	0.134671	-2.89249	HML6_11p15.4	-1.96234
ENSG00000075461.6	3.486	1.80157	ERVLB4_6q14.1c	0.0726588	-3.78272	HML6_12q24.12a	-0.0838322
ENSG00000075539.15	0.439331	-1.18662	ERVLB4_6q14.1e	0.152681	-2.7114	HML6_14q12a	-2.15662
ENSG00000075568.17	1.22855	0.296954	ERVLB4_6q14.2	0.0581904	-4.10308	HML6_14q12b	-1.39308
ENSG00000075618.18	1.59968	0.677783	ERVLB4_6q14.3	0.222618	-2.16735	HML6_14q24.2	-2.43026
ENSG00000075624.17	1.50544	0.590181	ERVLB4_6q15a	0.0212638	-5.55546	HML6_16p11.1	-0.225072
ENSG00000075643.6	1.02261	0.0322542	ERVLB4_6q16.1a	0.124553	-3.00517	HML6_19p12c	-0.827514
ENSG00000075651.16	0.621429	-0.686338	ERVLB4_6q16.1d	0.812359	-0.29981	HML6_19p12e	-0.58199
ENSG00000075673.12	0.941617	-0.0867878	ERVLB4_6q21b	0.488733	-1.03288	HML6_19p13.2a	0.0972464
ENSG00000075702.18	1.28785	0.364967	ERVLB4_6q21c	0.147779	-2.75849	HML6_19p13.2d	-1.03716
ENSG00000075711.21	0.781596	-0.355505	ERVLB4_6q22.31a	0.230929	-2.11448	HML6_19q13.41a	-1.44875
ENSG00000075785.14	3.63524	1.86205	ERVLB4_6q22.31c	0.017771	-5.81433	HML6_19q13.41c	-0.802041
ENSG00000075790.12	0.618397	-0.693395	ERVLB4_6q23.2a	0.0340161	-4.87764	HML6_19q13.41e	-0.870973
ENSG00000075826.17	1.26636	0.340689	ERVLB4_6q23.2c	0.600177	-0.73654	HML6_19q13.41f	-1.46067
ENSG00000075856.12	0.880058	-0.184329	ERVLB4_6q24.1a	0.121866	-3.03663	HML6_19q13.43a	-0.5874
ENSG00000075884.14	0.329625	-1.6011	ERVLB4_6q24.1b	0.0647968	-3.94793	HML6_19q13.43b	-0.10007
ENSG00000075886.11	0.867909	-0.204384	ERVLB4_6q24.1c	0.118717	-3.0744	HML6_2q14.3	-2.26537
ENSG00000075891.22	4.93181	2.30212	ERVLB4_6q24.3	0.0612753	-4.02855	HML6_3p21.31a	-0.960747
ENSG00000075914.13	0.998994	-0.00145211	ERVLB4_6q27c	0.0264764	-5.23915	HML6_3p21.31b	-3.09872
ENSG00000075945.13	0.732756	-0.448596	ERVLB4_6q27e	0.565224	-0.823106	HML6_3p25.1	-0.660038
ENSG00000075975.17	0.926036	-0.11086	ERVLB4_7p12.2	0.271136	-1.88291	HML6_4p14	-0.72172
ENSG00000076003.5	1.37811	0.462692	ERVLB4_7p12.3b	0.142301	-2.81298	HML6_4q13.2	-1.7182
ENSG00000076043.11	1.02427	0.0345977	ERVLB4_7p12.3e	0.104477	-3.25875	HML6_5q13.2e	-0.30216
ENSG00000076053.12	0.937891	-0.0925086	ERVLB4_7p14.1	0.0389608	-4.68183	HML6_7p13	0.112509
ENSG00000076067.13	1.73166	0.792152	ERVLB4_7p15.3	0.160942	-2.63539	HML6_8q12.1	-2.27912
ENSG00000076108.12	1.42039	0.506287	ERVLB4_7p21.1a	0.140818	-2.8281	HML6_Xp11.22	-1.48312
ENSG00000076201.15	3.6051	1.85004	ERVLB4_7p21.2a	0.117136	-3.09374	HUERSP1_11p15.4a	-0.402076
ENSG00000076242.16	0.855184	-0.225692	ERVLB4_7p21.2c	0.196366	-2.34838	HUERSP1_11p15.4b	-1.33878
ENSG00000076248.11	1.03413	0.0484155	ERVLB4_7p21.3b	0.139629	-2.84033	HUERSP1_14q23.1	-1.48021
ENSG00000076258.10	0.858774	-0.21965	ERVLB4_7p21.3d	0.0879277	-3.50754	HUERSP1_15q24.1	-2.38742
ENSG00000076321.11	0.851274	-0.232304	ERVLB4_7q21.11a	0.0655844	-3.9305	HUERSP1_19q13.2a	-0.297311
ENSG00000076344.16	1.4177	0.503548	ERVLB4_7q21.11b	0.171833	-2.54092	HUERSP1_2q11.2	-1.78448
ENSG00000076351.13	0.836081	-0.258286	ERVLB4_7q21.13d	0.283315	-1.81952	HUERSP1_3q27.1	-0.0420741
ENSG00000076356.7	1.0459	0.0647494	ERVLB4_7q21.3a	0.0823077	-3.60283	HUERSP1_4q21.22	-3.2296
ENSG00000076382.17	0.926946	-0.109443	ERVLB4_7q21.3b	0.725898	-0.462162	HUERSP1_6p21.1	-1.76754
ENSG00000076513.17	0.742148	-0.43022	ERVLB4_7q22.1a	0.315409	-1.6647	HUERSP1_9q22.33	-0.957037
ENSG00000076554.15	1.0139	0.0199093	ERVLB4_7q22.1b	0.192232	-2.37908	HUERSP1_Xp22.2	-3.72217
ENSG00000076555.15	0.410635	-1.28407	ERVLB4_7q31.1b	0.096322	-3.37599	HUERSP2_10q22.3	-1.11918
ENSG00000076604.15	1.12021	0.163768	ERVLB4_7q31.1c	0.0214242	-5.54461	HUERSP2_11q12.1	-2.47879
ENSG00000076641.4	0.593691	-0.752217	ERVLB4_7q31.31d	0.154819	-2.69134	HUERSP2_12p13.31	-1.97339
ENSG00000076650.7	0.944878	-0.0817994	ERVLB4_7q31.32	0.250489	-1.99718	HUERSP2_14q31.3	-2.30486
ENSG00000076662.10	1.00131	0.00189076	ERVLB4_7q34b	0.513697	-0.96101	HUERSP2_17q12	-0.625019
ENSG00000076685.19	1.06856	0.0956688	ERVLB4_7q34c	0.271693	-1.87995	HUERSP2_19p12	-2.47356
ENSG00000076706.17	1.08159	0.113156	ERVLB4_7q36.1a	0.118339	-3.079	HUERSP2_19q13.2	-0.0303366
ENSG00000076716.9	1.96659	0.975698	ERVLB4_7q36.1b	0.0338522	-4.88461	HUERSP2_1q32.1	-3.08569
ENSG00000076770.14	0.461037	-1.11704	ERVLB4_7q36.3a	0.0980478	-3.35037	HUERSP2_21q22.3	-0.222589
ENSG00000076826.10	1.35728	0.440718	ERVLB4_7q36.3b	0.134575	-2.89351	HUERSP2_3q21.3	0.412504
ENSG00000076864.19	1.34044	0.422706	ERVLB4_7q36.3c	0.116243	-3.10478	HUERSP2_3q26.33	-1.57479
ENSG00000076924.12	1.50222	0.587098	ERVLB4_8p11.22a	0.0469208	-4.41363	HUERSP2_6p22.3	-5.31696
ENSG00000076928.18	1.21643	0.282655	ERVLB4_8p11.22b	0.0666107	-3.9081	HUERSP2_Yq11.223	-2.1603
ENSG00000076944.16	1.23669	0.306479	ERVLB4_8p11.23b	1.29148	0.369029	HUERSP3_10q23.33c	-1.88546
ENSG00000076984.18	1.70415	0.76905	ERVLB4_8p12a	0.236545	-2.07981	HUERSP3_11p13	-2.69889
ENSG00000077009.13	0.764537	-0.387342	ERVLB4_8p12b	0.0861836	-3.53644	HUERSP3_11p15.1	-0.400413
ENSG00000077044.11	0.604711	-0.725683	ERVLB4_8p12e	0.382408	-1.38682	HUERSP3_11q12.2	-0.542763
ENSG00000077063.11	0.766341	-0.383941	ERVLB4_8p21.1a	0.474859	-1.07443	HUERSP3_11q13.4	-2.80689
ENSG00000077080.10	1.05778	0.0810405	ERVLB4_8p21.1b	0.542368	-0.882655	HUERSP3_11q24.2	-2.55648
ENSG00000077092.19	0.725424	-0.463104	ERVLB4_8p21.3a	0.261236	-1.93658	HUERSP3_18q11.1	-4.31303
ENSG00000077097.15	0.778848	-0.360586	ERVLB4_8p21.3b	0.398565	-1.32711	HUERSP3_18q23	-1.47648
ENSG00000077147.16	0.86123	-0.21553	ERVLB4_8p23.1b	0.373403	-1.4212	HUERSP3_19q13.43	-0.94386
ENSG00000077150.20	0.953311	-0.0689814	ERVLB4_8p23.1d	0.165654	-2.59375	HUERSP3_1p36.13	0.841269
ENSG00000077152.11	1.0628	0.0878656	ERVLB4_8p23.1e	0.286543	-1.80317	HUERSP3_2p13.3	-2.94947
ENSG00000077157.22	0.579738	-0.786527	ERVLB4_8p23.1f	0.844744	-0.243413	HUERSP3_6q22.31	-4.87954
ENSG00000077232.18	0.80356	-0.315523	ERVLB4_8p23.1h	0.410411	-1.28486	HUERSP3_7q11.21a	0.250855
ENSG00000077235.18	0.751107	-0.412909	ERVLB4_8p23.1i	0.523868	-0.932723	HUERSP3_8q12.1	-2.48986
ENSG00000077238.14	1.07038	0.0981274	ERVLB4_8p23.1k	0.635554	-0.653914	HUERSP3B_11p12	-1.29749
ENSG00000077254.14	0.625203	-0.677603	ERVLB4_8p23.1l	0.398809	-1.32623	HUERSP3B_12q23.3a	-1.07151
ENSG00000077264.15	0.456764	-1.13048	ERVLB4_8p23.1m	0.293449	-1.76882	HUERSP3B_12q23.3b	-1.61999
ENSG00000077274.9	0.791193	-0.337898	ERVLB4_8p23.1n	0.327877	-1.60877	HUERSP3B_17p11.2	-0.612063
ENSG00000077279.19	2.58468	1.36999	ERVLB4_8p23.3	0.414384	-1.27096	HUERSP3B_1p33a	-3.29407
ENSG00000077312.9	1.48357	0.569068	ERVLB4_8q11.21a	0.117262	-3.09219	HUERSP3B_1q21.3	0.312749
ENSG00000077327.16	0.962605	-0.0549845	ERVLB4_8q11.21e	0.0611592	-4.03129	HUERSP3B_22q12.1	-4.08011
ENSG00000077348.9	1.27423	0.349625	ERVLB4_8q11.21f	0.102179	-3.29083	HUERSP3B_7p13	-4.60516
ENSG00000077380.16	1.09544	0.13151	ERVLB4_8q12.3a	0.559399	-0.838051	HUERSP3B_7p21.3	-3.18464
ENSG00000077420.16	0.938815	-0.0910866	ERVLB4_8q12.3b	0.119207	-3.06846	HUERSP3B_Xp11.22	-0.945396
ENSG00000077454.16	1.00835	0.0119983	ERVLB4_8q13.2	0.1047	-3.25566	HUERSP3B_Xq13.2b	-4.84841
ENSG00000077458.13	0.722515	-0.468901	ERVLB4_8q13.3	0.215141	-2.21664	HUERSP3B_Xq21.33	-3.17923
ENSG00000077463.15	1.5047	0.58948	ERVLB4_8q21.11b	0.0945523	-3.40274	L1FLI_14q23.2	0.564198
ENSG00000077498.9	0.911769	-0.133259	ERVLB4_8q21.13c	0.242775	-2.04231	L1FLI_16p12.3b	-1.00835
ENSG00000077514.9	0.870216	-0.200554	ERVLB4_8q21.13d	0.216254	-2.2092	L1FLI_1q25.3	-0.831363
ENSG00000077522.14	0.794497	-0.331887	ERVLB4_8q21.3b	0.103382	-3.27394	L1FLI_6p22.3	-1.35742
ENSG00000077549.19	2.24421	1.16621	ERVLB4_8q21.3c	0.118052	-3.0825	L1FLI_7p14.3	-0.544667
ENSG00000077585.14	1.17075	0.227438	ERVLB4_8q22.1	0.121371	-3.0425	L1FLnI_10p11.1a	-2.65851
ENSG00000077616.11	0.643643	-0.635667	ERVLB4_8q23.1a	0.0361651	-4.78926	L1FLnI_10p11.22d	-2.8071
ENSG00000077684.16	0.704933	-0.504442	ERVLB4_8q23.1d	0.14932	-2.74352	L1FLnI_10p11.22e	-3.8488
ENSG00000077713.19	1.07524	0.104658	ERVLB4_8q23.1e	0.248875	-2.00651	L1FLnI_10p11.22f	-1.58733
ENSG00000077721.16	1.33335	0.415051	ERVLB4_8q23.3a	0.371516	-1.4285	L1FLnI_10p11.22j	-2.666
ENSG00000077782.21	1.29017	0.367566	ERVLB4_8q24.13a	0.190147	-2.39481	L1FLnI_10p11.22k	-2.29445
ENSG00000077800.13	1.01167	0.0167352	ERVLB4_8q24.21	0.121135	-3.04531	L1FLnI_10p11.22t	-0.800469
ENSG00000077935.17	0.786854	-0.345832	ERVLB4_8q24.3a	0.342211	-1.54704	L1FLnI_10p11.22u	-0.157688
ENSG00000077942.19	2.30727	1.20619	ERVLB4_8q24.3d	1.55189	0.634024	L1FLnI_10p12.2a	-0.28931
ENSG00000077943.8	0.710657	-0.492774	ERVLB4_9p13.3	0.727101	-0.459772	L1FLnI_10p12.31a	-1.58104
ENSG00000077984.6	1.04031	0.0570082	ERVLB4_9p21.3a	0.0396984	-4.65478	L1FLnI_10p12.31i	-1.85279
ENSG00000078018.20	0.689932	-0.535474	ERVLB4_9p21.3b	0.103818	-3.26787	L1FLnI_10p12.33a	-0.467349
ENSG00000078043.16	0.65462	-0.611271	ERVLB4_9p22.2	0.168207	-2.57169	L1FLnI_10p13e	-1.63558
ENSG00000078053.17	1.18471	0.244536	ERVLB4_9p23a	0.070964	-3.81677	L1FLnI_10p14a	-0.759207
ENSG00000078061.13	1.43127	0.517294	ERVLB4_9p23d	0.041266	-4.5989	L1FLnI_10p15.1c	-0.548836
ENSG00000078070.13	0.827691	-0.272836	ERVLB4_9p24.1b	0.237275	-2.07537	L1FLnI_10q11.21i	-3.41361
ENSG00000078081.8	1.52886	0.612455	ERVLB4_9q21.33b	0.100861	-3.30957	L1FLnI_10q11.21k	-0.126728
ENSG00000078098.14	0.832119	-0.265138	ERVLB4_9q22.2c	0.236209	-2.08187	L1FLnI_10q11.21z	-0.588822
ENSG00000078114.19	0.345954	-1.53135	ERVLB4_9q22.33b	0.923485	-0.114839	L1FLnI_10q11.22a	-4.50012
ENSG00000078124.12	0.929349	-0.105708	ERVLB4_9q22.33c	0.570234	-0.810374	L1FLnI_10q11.22c	-4.41438
ENSG00000078140.14	1.49041	0.575711	ERVLB4_9q22.33d	0.0960348	-3.3803	L1FLnI_10q21.2k	-0.746442
ENSG00000078142.13	0.649597	-0.622384	ERVLB4_9q22.33e	0.0783744	-3.67347	L1FLnI_10q22.1d	-3.48085
ENSG00000078177.14	0.434852	-1.2014	ERVLB4_9q31.2	0.244601	-2.0315	L1FLnI_10q22.2g	-3.76096
ENSG00000078237.7	1.32466	0.405618	ERVLB4_9q31.3	0.681677	-0.552839	L1FLnI_10q22.3h	-0.0353966
ENSG00000078246.17	1.41304	0.498804	ERVLB4_9q33.1a	0.840877	-0.250034	L1FLnI_10q23.31a	-4.67562
ENSG00000078269.15	0.806789	-0.309737	ERVLB4_9q34.11	0.27095	-1.8839	L1FLnI_10q23.31d	-0.825298
ENSG00000078295.17	0.782974	-0.352963	ERVLB4_Xp11.21a	0.216002	-2.21088	L1FLnI_10q23.31k	-1.84828
ENSG00000078304.19	0.802002	-0.318322	ERVLB4_Xp11.21c	0.135056	-2.88837	L1FLnI_10q23.31m	0.0928074
ENSG00000078328.22	0.782608	-0.353637	ERVLB4_Xp11.22a	0.0348069	-4.84448	L1FLnI_10q23.31u	-1.38915
ENSG00000078369.18	1.61161	0.688501	ERVLB4_Xp11.22b	0.0293072	-5.0926	L1FLnI_10q23.32e	-0.870192
ENSG00000078399.19	1.24866	0.320385	ERVLB4_Xp11.22c	0.100895	-3.30907	L1FLnI_10q23.33a	-0.32905
ENSG00000078401.7	0.846323	-0.24072	ERVLB4_Xp21.1a	0.14906	-2.74604	L1FLnI_10q23.33h	-2.19957
ENSG00000078403.17	0.963235	-0.0540397	ERVLB4_Xp21.1d	0.111023	-3.17107	L1FLnI_10q23.33p	-0.589933
ENSG00000078487.17	0.991045	-0.0129769	ERVLB4_Xp21.1e	0.355415	-1.49242	L1FLnI_10q23.33r	-1.69691
ENSG00000078549.15	0.707099	-0.500016	ERVLB4_Xp21.3a	0.185923	-2.42722	L1FLnI_10q24.1b	-0.828773
ENSG00000078579.9	0.853113	-0.229191	ERVLB4_Xp21.3b	0.261637	-1.93436	L1FLnI_10q24.31b	0.467054
ENSG00000078589.13	0.512093	-0.965523	ERVLB4_Xq11.1b	0.0668663	-3.90258	L1FLnI_10q25.3e	-3.66759
ENSG00000078596.11	1.05789	0.0811867	ERVLB4_Xq12a	0.102022	-3.29304	L1FLnI_10q25.3l	-0.939922
ENSG00000078618.22	1.28279	0.359288	ERVLB4_Xq12b	0.0663218	-3.91437	L1FLnI_10q26.12g	-0.000556495
ENSG00000078668.14	1.01104	0.0158402	ERVLB4_Xq13.2a	0.34944	-1.51688	L1FLnI_11p11.12k	-0.707223
ENSG00000078674.18	0.503548	-0.989798	ERVLB4_Xq13.3	0.15942	-2.6491	L1FLnI_11p13q	-1.7321
ENSG00000078687.17	0.725059	-0.463829	ERVLB4_Xq21.1c	0.335029	-1.57764	L1FLnI_11p14.1d	-1.67759
ENSG00000078699.22	1.25944	0.332784	ERVLB4_Xq21.1j	0.495298	-1.01363	L1FLnI_11p14.3e	-0.788293
ENSG00000078725.13	0.679174	-0.558146	ERVLB4_Xq21.31b	0.268806	-1.89536	L1FLnI_11p14.3j	-2.94358
ENSG00000078747.16	0.543547	-0.879525	ERVLB4_Xq21.31f	0.34415	-1.53889	L1FLnI_11p14.3r	-1.60479
ENSG00000078795.17	0.632714	-0.660374	ERVLB4_Xq21.31l	0.126682	-2.98072	L1FLnI_11p15.1c	0.0733704
ENSG00000078804.13	3.32318	1.73256	ERVLB4_Xq21.33a	0.0956775	-3.38568	L1FLnI_11p15.2f	-1.07406
ENSG00000078808.19	1.40352	0.489048	ERVLB4_Xq21.33b	0.17689	-2.49908	L1FLnI_11p15.2h	-4.72908
ENSG00000078814.17	0.866029	-0.207513	ERVLB4_Xq21.33c	0.0492244	-4.34448	L1FLnI_11p15.2k	-3.76251
ENSG00000078898.7	0.515282	-0.956567	ERVLB4_Xq21.33d	0.202292	-2.30549	L1FLnI_11p15.2m	-1.72121
ENSG00000078900.15	1.31545	0.395551	ERVLB4_Xq22.1b	0.191878	-2.38174	L1FLnI_11p15.3c	-3.20454
ENSG00000078902.16	1.45262	0.538661	ERVLB4_Xq22.1f	0.292211	-1.77492	L1FLnI_11p15.4m	-0.882981
ENSG00000078967.13	1.36237	0.446119	ERVLB4_Xq22.1h	0.0854283	-3.54914	L1FLnI_11p15.4y	0.343517
ENSG00000079101.16	0.84752	-0.238681	ERVLB4_Xq23d	0.210664	-2.24699	L1FLnI_11p15.5b	-2.57721
ENSG00000079102.16	1.106	0.145347	ERVLB4_Xq23e	0.164198	-2.60649	L1FLnI_11q12.1k	-1.23887
ENSG00000079112.10	0.456516	-1.13126	ERVLB4_Xq24	0.137867	-2.85865	L1FLnI_11q12.1u	0.706731
ENSG00000079134.12	0.705946	-0.50237	ERVLB4_Xq26.2b	0.0563014	-4.15068	L1FLnI_11q12.1v	-1.84891
ENSG00000079150.18	1.20674	0.27112	ERVLB4_Xq26.3a	0.334788	-1.57868	L1FLnI_11q12.3a	-0.0834572
ENSG00000079156.17	0.925112	-0.1123	ERVLB4_Xq26.3c	0.456606	-1.13098	L1FLnI_11q12.3e	-1.7127
ENSG00000079215.14	0.697942	-0.518822	ERVLB4_Xq26.3y	0.468378	-1.09425	L1FLnI_11q12.3k	-0.542328
ENSG00000079246.16	0.790928	-0.338382	ERVLB4_Xq27.3e	0.172758	-2.53317	L1FLnI_11q13.4e	0.0133823
ENSG00000079257.8	0.826971	-0.274091	ERVLB4_Xq28a	0.190391	-2.39296	L1FLnI_11q13.5c	-1.74701
ENSG00000079263.19	0.407859	-1.29386	ERVLB4_Xq28b	0.437477	-1.19272	L1FLnI_11q13.5g	-0.625267
ENSG00000079277.22	1.04759	0.0670742	ERVLB4_Yp11.2f	0.35035	-1.51313	L1FLnI_11q13.5h	0.345542
ENSG00000079308.19	0.856261	-0.223877	ERVLB4_Yp11.2h	0.0369033	-4.76011	L1FLnI_11q14.1r	-0.846432
ENSG00000079313.15	1.45959	0.545565	ERVLB4_Yp11.2i	0.0391658	-4.67426	L1FLnI_11q14.1s	-0.589293
ENSG00000079332.15	0.774603	-0.368471	ERVLE_10p11.21	0.0835269	-3.58162	L1FLnI_11q14.1u	-3.38961
ENSG00000079335.20	0.533253	-0.907108	ERVLE_10p11.22b	0.182295	-2.45565	L1FLnI_11q21b	-1.77373
ENSG00000079337.16	1.03288	0.0466787	ERVLE_10p12.1a	0.374207	-1.41809	L1FLnI_11q21g	-0.816006
ENSG00000079385.23	1.92718	0.946489	ERVLE_10p13a	0.530136	-0.915566	L1FLnI_11q21n	-0.63154
ENSG00000079387.14	0.93095	-0.103224	ERVLE_10p13b	0.148535	-2.75112	L1FLnI_11q22.2a	-0.23346
ENSG00000079393.20	0.983952	-0.0233397	ERVLE_10p14a	0.161683	-2.62876	L1FLnI_11q22.2b	-4.11446
ENSG00000079432.7	1.66361	0.734314	ERVLE_10p14b	0.446401	-1.16359	L1FLnI_11q22.3a	-2.61829
ENSG00000079435.10	1.00078	0.00112699	ERVLE_10p14c	0.246924	-2.01786	L1FLnI_11q22.3aa	-0.866267
ENSG00000079459.13	1.38589	0.470808	ERVLE_10p14e	0.303778	-1.71891	L1FLnI_11q22.3s	-0.814077
ENSG00000079462.8	1.45335	0.53938	ERVLE_10p14g	0.389808	-1.35917	L1FLnI_11q22.3t	-2.45512
ENSG00000079482.13	0.562587	-0.829852	ERVLE_10p14h	0.243025	-2.04082	L1FLnI_11q22.3z	-2.70548
ENSG00000079557.5	0.716361	-0.481242	ERVLE_10p15.1a	0.102765	-3.28259	L1FLnI_11q23.1b	-1.32567
ENSG00000079616.13	1.06019	0.0843223	ERVLE_10p15.1d	0.0871887	-3.51972	L1FLnI_11q23.2b	-2.16992
ENSG00000079689.14	0.998855	-0.00165308	ERVLE_10p15.2	0.147453	-2.76167	L1FLnI_11q23.2c	-0.819312
ENSG00000079691.18	0.590427	-0.760168	ERVLE_10q11.22b	0.0827423	-3.59523	L1FLnI_11q23.2g	-3.37952
ENSG00000079739.17	0.913033	-0.131261	ERVLE_10q11.22d	0.0990072	-3.33632	L1FLnI_11q23.2h	-1.80228
ENSG00000079785.16	1.09519	0.131176	ERVLE_10q21.1b	0.196936	-2.3442	L1FLnI_11q25f	-0.879872
ENSG00000079805.18	1.11651	0.158991	ERVLE_10q21.2	0.0907783	-3.46151	L1FLnI_12p11.22h	-1.18239
ENSG00000079819.19	1.41681	0.502648	ERVLE_10q21.3b	0.0862202	-3.53583	L1FLnI_12p11.22i	-1.01994
ENSG00000079841.18	0.19425	-2.36401	ERVLE_10q21.3c	0.0634729	-3.97771	L1FLnI_12p11.23e	-0.397007
ENSG00000079931.15	1.17237	0.229433	ERVLE_10q21.3d	0.055999	-4.15846	L1FLnI_12p12.1b	-1.14269
ENSG00000079950.14	0.781548	-0.355594	ERVLE_10q22.3	0.15119	-2.72557	L1FLnI_12p12.1h	0.282228
ENSG00000079974.18	2.96335	1.56723	ERVLE_10q23.1d	0.299519	-1.73928	L1FLnI_12p12.3x	-1.44465
ENSG00000079999.14	1.06929	0.096647	ERVLE_10q23.1e	0.196169	-2.34983	L1FLnI_12p13.2d	-4.59079
ENSG00000080007.8	0.79372	-0.333297	ERVLE_10q23.1h	0.039894	-4.64768	L1FLnI_12p13.31c	-0.393875
ENSG00000080031.10	0.773706	-0.370143	ERVLE_10q23.31a	0.148636	-2.75015	L1FLnI_12p13.31j	-1.55784
ENSG00000080166.16	1.24552	0.316749	ERVLE_10q25.1e	0.123952	-3.01215	L1FLnI_12p13.31k	-4.38391
ENSG00000080189.15	1.20339	0.267101	ERVLE_10q25.3a	0.194232	-2.36414	L1FLnI_12p13.31n	-0.196043
ENSG00000080200.10	0.372488	-1.42473	ERVLE_10q26.11a	0.0689848	-3.85758	L1FLnI_12p13.31p	-0.578963
ENSG00000080224.17	0.21676	-2.20583	ERVLE_10q26.12	0.469769	-1.08998	L1FLnI_12p13.32g	-1.64109
ENSG00000080293.10	1.07825	0.108686	ERVLE_10q26.3b	0.711145	-0.491785	L1FLnI_12p13.33a	-1.24993
ENSG00000080298.15	0.539843	-0.889387	ERVLE_11p11.2a	0.0657905	-3.92598	L1FLnI_12p13.33c	-4.18533
ENSG00000080345.18	0.418423	-1.25697	ERVLE_11p11.2b	0.522641	-0.936108	L1FLnI_12p13.33e	0.846034
ENSG00000080371.6	0.77698	-0.36405	ERVLE_11p11.2c	0.258692	-1.9507	L1FLnI_12q12cb	-1.45884
ENSG00000080493.18	0.468115	-1.09507	ERVLE_11p12a	0.337046	-1.56898	L1FLnI_12q12w	-4.33146
ENSG00000080503.24	0.786473	-0.346532	ERVLE_11p12b	0.311195	-1.68411	L1FLnI_12q13.11a	-1.20103
ENSG00000080511.5	1.71837	0.78104	ERVLE_11p14.1a	0.061613	-4.02062	L1FLnI_12q13.11e	-0.775871
ENSG00000080546.13	0.737731	-0.438833	ERVLE_11p14.1b	0.113002	-3.14558	L1FLnI_12q13.11y	-0.777697
ENSG00000080561.14	1.09484	0.130714	ERVLE_11p14.1c	0.130622	-2.93653	L1FLnI_12q13.11z	0.701895
ENSG00000080572.13	1.09717	0.133793	ERVLE_11p15.2a	0.0580563	-4.1064	L1FLnI_12q13.2o	0.225822
ENSG00000080573.7	1.36136	0.445052	ERVLE_11p15.2b	0.0581307	-4.10456	L1FLnI_12q13.3b	0.0773075
ENSG00000080603.17	1.04664	0.0657596	ERVLE_11p15.3	0.197255	-2.34187	L1FLnI_12q13.3c	-0.497225
ENSG00000080608.10	0.694842	-0.525242	ERVLE_11p15.4b	0.248776	-2.00708	L1FLnI_12q14.1a	-0.226716
ENSG00000080618.17	0.820428	-0.285551	ERVLE_11p15.4c	0.0544135	-4.19989	L1FLnI_12q14.1j	-1.83036
ENSG00000080644.16	1.13902	0.187792	ERVLE_11p15.4d	0.227814	-2.13407	L1FLnI_12q14.1la	-2.12819
ENSG00000080709.16	0.495869	-1.01197	ERVLE_11p15.4e	0.348747	-1.51975	L1FLnI_12q14.1ma	-4.27264
ENSG00000080802.19	1.18277	0.242175	ERVLE_11q12.1	0.415739	-1.26625	L1FLnI_12q14.2i	-1.09049
ENSG00000080815.19	0.92964	-0.105256	ERVLE_11q13.3b	0.0557064	-4.16601	L1FLnI_12q14.3c	0.255531
ENSG00000080819.9	1.08451	0.117038	ERVLE_11q13.4a	0.0860334	-3.53896	L1FLnI_12q21.2b	-1.00789
ENSG00000080822.17	1.28759	0.36467	ERVLE_11q13.4g	0.226657	-2.14142	L1FLnI_12q21.2v	-3.41709
ENSG00000080823.23	1.07198	0.10028	ERVLE_11q13.4h	0.32184	-1.63558	L1FLnI_12q21.31ea	-0.0556783
ENSG00000080824.19	2.0788	1.05575	ERVLE_11q13.5a	0.759599	-0.39669	L1FLnI_12q21.32x	-1.72513
ENSG00000080839.12	0.669665	-0.578489	ERVLE_11q13.5d	0.0474575	-4.39722	L1FLnI_12q23.1b	-1.98083
ENSG00000080845.18	3.96597	1.98767	ERVLE_11q14.2a	0.55221	-0.85671	L1FLnI_12q23.1fa	0.79687
ENSG00000080854.16	0.921091	-0.118585	ERVLE_11q14.2b	0.09901	-3.33628	L1FLnI_12q23.2e	-0.846799
ENSG00000080910.13	0.87967	-0.184966	ERVLE_11q14.2c	0.689527	-0.53632	L1FLnI_12q23.3f	-2.56997
ENSG00000080986.13	0.929562	-0.105376	ERVLE_11q14.3b	0.068936	-3.8586	L1FLnI_12q23.3g	-0.461252
ENSG00000081014.11	0.711698	-0.490664	ERVLE_11q14.3d	0.0849636	-3.55701	L1FLnI_12q23.3v	-1.26432
ENSG00000081019.13	0.610415	-0.712137	ERVLE_11q21a	0.0764992	-3.70841	L1FLnI_12q24.13b	-0.321785
ENSG00000081026.19	0.555502	-0.848135	ERVLE_11q21b	0.0876631	-3.51189	L1FLnI_12q24.22b	-1.19251
ENSG00000081041.9	1.12824	0.174079	ERVLE_11q21c	0.198371	-2.33373	L1FLnI_12q24.23e	-1.5267
ENSG00000081051.8	0.50644	-0.981537	ERVLE_11q22.1c	0.0255691	-5.28945	L1FLnI_12q24.23g	-1.22795
ENSG00000081052.13	0.561396	-0.832909	ERVLE_11q22.3a	0.206858	-2.27329	L1FLnI_12q24.32d	-0.441059
ENSG00000081059.20	1.58843	0.667598	ERVLE_11q22.3b	0.193655	-2.36844	L1FLnI_13q12.11c	-0.472679
ENSG00000081087.15	0.801915	-0.318479	ERVLE_11q22.3c	0.160169	-2.64233	L1FLnI_13q12.11h	-0.629402
ENSG00000081138.14	0.289975	-1.786	ERVLE_11q22.3e	0.179793	-2.47559	L1FLnI_13q12.12e	-1.14071
ENSG00000081148.12	0.355799	-1.49086	ERVLE_11q22.3f	0.0528167	-4.24286	L1FLnI_13q12.3m	-2.04143
ENSG00000081154.12	1.14129	0.190671	ERVLE_11q22.3i	0.557143	-0.843881	L1FLnI_13q13.3b	-3.40505
ENSG00000081177.18	1.08669	0.119943	ERVLE_11q22.3k	0.216557	-2.20718	L1FLnI_13q13.3t	0.8794
ENSG00000081181.8	0.906379	-0.141814	ERVLE_11q22.3l	0.469815	-1.08984	L1FLnI_13q14.11d	-1.16078
ENSG00000081189.16	0.630763	-0.664831	ERVLE_11q23.3b	0.153107	-2.70739	L1FLnI_13q14.11g	-0.730109
ENSG00000081237.20	0.278213	-1.84574	ERVLE_11q23.3c	1.44798	0.534046	L1FLnI_13q14.11h	-2.50041
ENSG00000081248.11	0.650489	-0.620403	ERVLE_11q23.3d	0.16492	-2.60017	L1FLnI_13q14.11i	-3.81169
ENSG00000081277.13	1.40862	0.494283	ERVLE_11q24.1a	0.160061	-2.6433	L1FLnI_13q14.2o	-1.01621
ENSG00000081307.14	1.1453	0.195731	ERVLE_11q24.2a	0.22996	-2.12054	L1FLnI_13q14.2p	-0.208155
ENSG00000081320.11	0.457449	-1.12832	ERVLE_11q24.2b	0.170634	-2.55102	L1FLnI_13q14.2s	-1.08914
ENSG00000081377.17	0.897812	-0.155515	ERVLE_11q24.3d	0.295658	-1.758	L1FLnI_13q14.2u	-2.21043
ENSG00000081386.12	0.543009	-0.880953	ERVLE_11q24.3e	0.304823	-1.71396	L1FLnI_13q14.2w	-3.07497
ENSG00000081479.15	0.142038	-2.81565	ERVLE_11q25a	0.197714	-2.33851	L1FLnI_13q14.3m	-0.901546
ENSG00000081665.14	0.622266	-0.684397	ERVLE_12p11.21b	0.439035	-1.18759	L1FLnI_13q22.1a	-1.29728
ENSG00000081692.12	0.806858	-0.309613	ERVLE_12p11.22c	0.0360624	-4.79336	L1FLnI_13q22.3a	-2.11252
ENSG00000081721.12	0.926235	-0.110549	ERVLE_12p11.23	0.542279	-0.882892	L1FLnI_13q31.1t	-1.7123
ENSG00000081760.17	1.1253	0.170311	ERVLE_12p12.1a	0.0891207	-3.4881	L1FLnI_13q32.1b	-0.74154
ENSG00000081791.9	1.10571	0.144967	ERVLE_12p12.1b	0.146444	-2.77158	L1FLnI_13q32.1d	-0.965257
ENSG00000081800.9	0.20532	-2.28405	ERVLE_12p12.2	0.317283	-1.65616	L1FLnI_13q33.1c	-4.35963
ENSG00000081803.16	0.505642	-0.983811	ERVLE_12p12.3a	0.398939	-1.32576	L1FLnI_13q33.3k	-1.06396
ENSG00000081818.4	0.902238	-0.14842	ERVLE_12p12.3b	0.152309	-2.71493	L1FLnI_13q34a	-0.672952
ENSG00000081842.18	0.428654	-1.22211	ERVLE_12p12.3e	0.176028	-2.50612	L1FLnI_13q34e	-1.26737
ENSG00000081853.15	1.087	0.120346	ERVLE_12p12.3h	0.309173	-1.69351	L1FLnI_14q11.2c	-1.0896
ENSG00000081870.12	0.967495	-0.0476743	ERVLE_12p13.1b	1.10635	0.145804	L1FLnI_14q11.2j	-0.500619
ENSG00000081913.14	0.925987	-0.110936	ERVLE_12p13.2a	0.0613403	-4.02702	L1FLnI_14q12ga	-1.70991
ENSG00000081923.15	0.725679	-0.462597	ERVLE_12p13.2b	0.033961	-4.87998	L1FLnI_14q12oa	-0.527846
ENSG00000081985.13	0.821556	-0.283569	ERVLE_12p13.2c	0.0297115	-5.07283	L1FLnI_14q12ya	-0.715687
ENSG00000082014.17	1.19646	0.258777	ERVLE_12p13.2d	0.365146	-1.45346	L1FLnI_14q13.3b	-2.11522
ENSG00000082068.9	0.781225	-0.35619	ERVLE_12p13.31a	0.775298	-0.367178	L1FLnI_14q21.1a	-1.45041
ENSG00000082074.19	0.407103	-1.29653	ERVLE_12p13.31b	0.779128	-0.360068	L1FLnI_14q21.1t	-2.11305
ENSG00000082126.18	0.895432	-0.159345	ERVLE_12p13.31d	0.917875	-0.12363	L1FLnI_14q22.1c	0.0379086
ENSG00000082146.13	0.924144	-0.113811	ERVLE_12p13.32	0.143643	-2.79944	L1FLnI_14q22.1i	-0.971272
ENSG00000082153.18	0.781237	-0.356168	ERVLE_12q12c	0.191746	-2.38273	L1FLnI_14q22.1j	-1.83497
ENSG00000082175.15	0.398898	-1.32591	ERVLE_12q13.11a	0.0516182	-4.27598	L1FLnI_14q22.3j	-1.43348
ENSG00000082196.21	1.10789	0.147817	ERVLE_12q13.11b	0.112823	-3.14786	L1FLnI_14q23.1ca	-1.45545
[truncated: 17,008 more rows]

## Sheet: Supplemental Table_S3
Supplemental Table S3. Retroelement Characterization.
[truncated: 11,294 more rows]

[truncated: 16 more sheets: Supplemental Table_S4, Supplemental Table_S5, Supplemental Table_S6, Supplemental Table_S7, Supplemental Table_S8, Supplemental Table_S9, Supplemental Table_S10, Supplements Table_11, Supplemental Table_S12, Supplemental Table_S13, Supplemental Table_S14, Supplemental Table_S15, Supplemental Table_S16, Supplemental Table_S17, Supplemental Table_S18, Supplemental Table S19]
